# Supplementary material for: Donut-like organization of inhibition underlies categorical neural responses in the midbrain
Source: Nat Commun. 2022 Mar 30;13:1680. doi: 10.1038/s41467-022-29318-0 (PMC8967821; doi:10.1038/s41467-022-29318-0)
Supplement: Supplementary file 2 — Supplementary Dataset [file 41467_2022_29318_MOESM2_ESM.zip]

Archive with 11 entries (11 files):
- Fig_1.xlsx
- Fig_2.xlsx
- Fig_3.xlsx
- Fig_4.xlsx
- Fig_5.xlsx
- Fig_6.xlsx
- Fig_7.xlsx
- Fig_S1.xlsx
- Fig_S2.xlsx
- Fig_S3.xlsx
- Fig_S4.xlsx
