# Supplementary material for: Donut-like organization of inhibition underlies categorical neural responses in the midbrain
Source: Nat Commun. 2022 Mar 30;13:1680. doi: 10.1038/s41467-022-29318-0 (PMC8967821; doi:10.1038/s41467-022-29318-0)
Supplement: Supplementary file 2 — Supplementary Dataset [file 41467_2022_29318_MOESM2_ESM.zip › Fig_2.xlsx]

## Sheet: Fig_2Cleft_grey_curve
					Each row is a repetation of the curve plotted in the panel
	1.60371	2.63701	0.432975	1.22345	0.287301	0.187646	-0.599467	0.248184	4.26383	0.465986	-1.18452	-0.407631	-2.45618	0.028053	-0.762396	-2.23055
	1.28492	4.11096	-3.49727	3.0371	1.4422	4.92039	5.98721	3.91448	-0.0853629	0.281326	0.22381	0.591751	0.731986	0.186229	2.40921	1.43292
	0.663724	-2.19208	-0.907644	0.860944	-0.748596	-1.71593	-0.677419	1.23241	-2.67928	-1.49856	1.91862	0.612956	2.03717	0.837957	0.714229	3.56387
	3.31182	-1.78826	2.33433	2.65541	-0.0700789	-4.76175	0.732671	4.43371	2.98651	-0.655402	2.13983	0.585711	1.70767	1.36752	0.555486	2.04794
	-2.34592	-0.941262	5.14487	1.64126	1.40031	4.79529	-2.78955	-1.6646	-0.597098	-1.07618	-0.453686	-1.61526	-0.119733	-0.0315924	-0.204114	2.0351
	0.460611	-2.81626	-0.634647	2.36378	-0.14445	-2.28373	-1.79628	2.94099	3.82578	3.59572	-0.677782	1.89614	2.8477	-0.884471	-0.844693	-1.46615
	-2.94941	3.30494	1.88861	0.79194	-0.594385	5.21309	0.619034	-0.423487	1.12329	1.81311	-0.30477	1.10622	0.251165	-1.24627	1.58268	1.08536
	2.7717	2.55459	2.55434	0.747644	-0.281069	3.44925	-0.36169	0.0749113	2.05641	0.413131	0.663428	-2.01194	1.11112	-0.190781	0.414292	1.56718
	-0.69684	2.1764	0.843568	0.826917	2.14323	1.44823	4.45524	0.92448	2.12452	-4.26479	1.22562	1.18451	0.124374	-0.836819	-1.1211	-0.178218
	2.38165	2.75481	-1.29184	0.0476336	4.07274	-1.15052	1.15731	1.79421	0.669173	0.474373	-1.48696	-0.0210019	0.736077	0.202561	-2.01217	0.571733
	1.38921	3.83019	1.99491	-0.954801	-1.00108	4.13304	6.12283	0.424203	0.255119	0.164418	-3.46726	1.46059	2.03877	0.669194	2.8238	2.09544
	-1.05229	5.55406	2.49245	-2.77387	3.37743	-3.51723	0.774404	-3.5654	-0.0447977	3.52737	-1.6643	2.15882	4.34867	0.838295	0.354683	0.0283057
	-3.1399	2.59711	-0.889164	2.38931	5.13321	2.93616	2.33968	-0.785841	-0.0155361	-0.631201	3.62491	4.0228	-2.03037	1.94319	0.960035	3.02685
	4.71255	2.10366	8.03036	-2.41879	3.98318	4.72477	3.13033	-2.20249	-1.06217	2.08173	3.4745	-0.530216	-1.62032	-0.798902	3.84464	2.89488
	4.69786	-3.40637	0.799255	6.67079	2.70041	-0.648364	-0.288641	1.61071	0.585253	4.04808	-1.66509	1.01327	-1.35042	-0.414196	-0.102266	3.98542
	0.100249	-1.27954	1.3787	0.881654	3.67043	3.0926	-0.662603	-1.0145	0.0355426	-1.76428	0.807187	-1.43233	2.34454	4.57504	-0.365969	-0.488331
	2.45212	2.49515	-1.46755	2.75728	4.69372	5.15571	-0.812494	2.39999	1.43482	1.40896	-3.57042	1.56826	3.35946	0.849931	-0.307473	0.486033
	3.7923	0.205871	3.72411	3.02116	1.20047	-0.517216	3.35541	3.34711	3.9562	2.01905	2.40346	-0.0546081	1.09763	2.25712	1.789	-1.02514
	2.71943	2.01613	1.29321	2.22549	-0.909909	2.83671	5.84809	6.77709	-0.830971	3.53833	-0.812921	-1.86984	1.71884	-4.03931	-0.165422	-0.297378
	1.68551	-1.77964	2.18111	6.13283	2.22594	1.87741	1.09698	2.74604	-2.36785	-2.68464	0.580876	3.23098	1.74299	0.588386	1.14728	3.22352
	6.42977	3.58667	5.20543	-1.15093	-1.79439	-1.54408	5.89076	2.60557	-0.757032	3.8736	1.22383	-0.43136	0.882965	0.137253	0.0571907	2.88318
	6.5435	1.94435	0.435554	0.715684	-1.48969	-1.23928	6.188	4.42172	0.863919	0.929871	-1.25034	-0.213107	-0.0845785	-1.46203	1.61797	2.54772
	2.80713	0.362604	1.88966	1.21047	-1.23567	2.32725	2.79888	-0.708217	-1.80029	1.29039	1.79586	2.41123	-0.689604	0.481513	1.06769	-0.0528624
	2.62544	0.569487	0.614729	-0.861134	1.19692	2.51987	1.11349	-3.81955	0.418807	3.69204	-0.534417	2.95553	3.55389	-2.78128	2.54034	2.47059
	4.45799	4.02424	4.52025	-1.56667	0.513318	-3.14171	-3.07148	-1.55171	1.33595	0.746362	-0.548086	-2.84333	-1.27491	0.892789	3.07537	-1.88583
	-2.3894	-0.0997559	4.0853	1.63238	2.75218	-0.338988	6.49013	5.43004	4.5846	1.38695	1.11293	1.73085	-1.89562	-0.740488	0.145081	-2.74538
	3.1113	-0.221609	4.33347	4.75599	7.23043	-1.92211	0.429674	1.76818	-2.29262	-0.542039	-2.86858	1.43818	0.33412	0.896823	1.39991	3.13739
	-0.411655	0.179233	2.31274	-1.23829	3.54336	0.533273	3.36113	4.69857	-0.363172	3.77261	-2.45018	0.863955	0.543573	1.97095	0.934613	1.25137
	-0.752764	-1.13426	0.274533	-0.936252	2.02862	1.15552	7.68436	4.40587	1.99225	-0.499181	0.199916	1.63965	-2.41433	1.98807	-1.23629	0.878668
	-0.482194	2.63604	-0.486221	5.91328	7.7683	-0.721383	-1.03994	3.90363	1.04351	-0.753152	0.323012	0.988115	0.952294	-0.96593	2.39162	0.900276
	5.0205	-3.30894	0.343541	-0.566033	4.69803	4.1325	5.03151	-0.991957	0.647094	-2.46132	4.27008	1.52751	-0.460226	-0.017898	1.53602	-0.592065
	1.90149	-1.12641	2.8405	1.02378	6.58996	-0.507694	0.249089	4.39963	0.490967	0.782992	1.1271	-0.481626	1.90517	-2.34786	-0.240489	-0.0711544
	5.99085	3.34368	4.82046	2.32316	-3.49118	1.58657	-0.117961	2.05246	3.44244	-0.752161	1.75041	1.46563	-0.683059	-1.68798	2.81007	-0.378645
	-0.145746	1.02876	1.52826	-2.09982	-2.30651	4.48545	0.538162	2.53293	-1.43328	2.89631	1.95635	-0.674549	0.0737427	1.62126	-0.163105	-0.390763
	0.575336	-1.98909	1.0989	0.0761802	5.20847	4.70807	-0.633831	0.538315	0.710084	0.255597	-2.06969	-1.95826	-3.86282	3.44443	0.239305	-0.436823
	4.01712	3.16438	6.58678	2.55234	1.99555	2.39261	2.48746	-0.147567	6.29936	0.927149	3.81923	-0.620812	0.162135	-1.28622	1.84114	2.02314
	1.91279	8.08698	-1.81108	1.7995	3.36829	2.92272	3.42646	0.515058	0.0583835	0.0300457	1.67899	1.71096	0.65731	0.777973	0.59098	0.236876
	2.02924	4.34709	13.5451	4.69433	1.00112	3.37574	0.585769	0.711583	1.72984	1.74474	2.24288	0.218937	1.12113	1.00548	1.42262	-0.671652
	1.87582	4.52146	-1.07879	1.63585	0.718943	0.119825	-1.79535	-0.479991	-0.119938	1.7996	3.43621	-3.13207	1.61939	-0.232217	-0.0356164	2.02733
	2.2262	5.31388	-0.324939	1.84842	1.20224	0.069702	0.589026	-2.03248	2.69609	1.45908	-2.11342	1.69055	0.31877	-0.547782	-1.40867	1.16852
	1.95407	-0.512703	3.8928	0.333913	-0.317767	2.67631	-1.04213	-0.648452	0.853031	1.13675	3.5643	2.00313	0.950689	-1.04777	1.44128	-0.644405
	3.96432	4.57558	0.87527	0.728796	-2.57896	1.4968	-0.340657	-0.0910935	-3.59779	-0.73314	2.78972	-0.285311	2.94103	-3.20663	1.64782	0.553169
	4.29191	8.90351	-1.59658	6.24007	0.957585	0.55013	-2.38138	1.35058	1.56052	1.56186	-3.31208	1.77623	1.12462	0.384974	2.61599	0.744329
	0.0735254	-1.10013	-0.51022	2.21039	2.73999	0.453385	-2.3129	5.29872	-0.423019	0.862472	0.394464	0.211805	-1.69141	-1.05728	0.643723	1.04376
	5.57954	0.373238	-1.35468	0.50879	0.206233	0.660344	2.24477	3.81013	-2.13442	0.358274	2.87027	-2.63257	0.759589	1.13038	1.4104	0.386913
	2.43473	-1.98331	0.843854	-0.99454	5.05701	2.88277	2.25973	-3.16356	0.775979	1.70474	2.66435	2.80588	-0.462698	-1.02124	2.01887	-1.39497
	1.5732	1.76902	-2.04957	-2.70473	6.99066	1.78644	-0.366205	1.38165	-1.36791	0.0653649	-0.437156	-2.28245	-0.0422303	-2.55261	0.970347	2.5841
	-5.9925	6.90453	0.884076	3.72028	0.941492	1.65403	-2.38602	3.70196	-1.32677	-1.34553	0.250601	-3.62653	-2.18141	0.174824	0.780332	-1.06001
	-0.110671	4.93687	-1.35485	-0.131284	2.97975	-2.118	5.3336	-0.835338	3.13183	0.935835	2.41271	2.59625	1.3336	-0.399867	1.71595	1.34192
	1.23161	-0.163537	2.13766	2.36109	0.888055	0.0633852	-0.252194	0.185221	3.21078	3.39666	2.61699	1.4183	-3.08809	2.97088	1.04878	0.604923
	-2.55391	0.210262	1.6376	2.84334	3.04258	3.79809	-2.20804	-0.598731	0.936054	3.96141	1.62678	1.33242	2.32765	0.529598	0.532666	0.956682
	4.131	5.85809	0.722058	-0.795866	-0.168501	1.70323	-2.35612	0.0125962	-1.27677	2.14897	-1.42814	0.105713	-2.08682	-0.175333	0.347306	1.28809
	0.71746	0.029292	1.7042	5.09516	2.50116	3.43962	1.41678	3.57489	1.23656	-1.21695	0.332413	0.587916	-0.0872248	1.9051	2.32893	-0.275188
	4.42843	0.624766	3.87096	4.20754	0.661806	-3.1578	2.97538	2.85533	0.460891	-0.0283022	1.90621	-0.267043	0.16467	0.268756	-1.2743	-2.10595
	1.37182	-2.09208	0.485888	1.52092	5.7275	-0.398016	8.0351	2.68257	2.47316	2.23458	2.46675	0.807147	1.99862	1.53987	0.29743	2.33274
	3.91903	-2.54795	2.26463	-2.56615	-0.717909	1.15612	-3.06004	-0.957348	-0.813062	3.47184	2.32315	2.93663	1.55554	-0.383395	0.824911	-1.15383
	2.21598	1.06499	1.96775	-0.557108	1.99422	-0.199535	-0.599369	-2.02154	4.47415	2.04515	2.93635	2.55099	2.85933	0.0730648	1.29767	-0.517581
	2.32264	1.66121	-1.87278	1.53912	-0.561904	1.23886	3.06417	2.55973	3.43224	1.77394	1.47939	2.80786	3.59789	2.32022	-0.278286	0.245508
	0.585478	6.52407	4.06951	1.58022	-0.276064	1.07632	-0.674526	-2.33993	0.769597	-0.34348	1.18173	0.168702	1.35262	1.45419	0.0516674	0.234153
	3.46802	-2.72324	4.2374	-0.411412	3.04472	-0.372857	4.17568	2.45521	1.45496	3.17462	1.24131	-0.392819	-0.345718	0.362754	-0.183995	0.15204
	0.631308	3.16715	1.76559	0.431369	3.49269	5.12472	1.1643	-4.34077	0.428379	-2.09684	-0.970938	-2.42428	-0.373413	1.64714	-1.15849	-0.0596877
	4.22111	1.91958	0.668768	-0.177717	-3.26397	-0.60551	-1.14284	1.88624	4.97427	2.93218	0.550481	-0.485694	3.06502	0.841273	-1.63349	0.940683
	-1.25668	-1.25368	1.78458	3.13786	0.691735	-0.602174	-3.74175	1.62379	-1.30542	2.53946	2.47066	0.534284	-0.438349	-1.36308	-0.0677986	-0.0813253
	-1.22974	3.86461	3.0798	2.70853	-4.48283	4.57665	-2.30672	-1.75348	1.93231	-0.255204	4.60828	0.45322	-1.99921	1.34973	-1.68804	-0.727716
	-0.0213092	-2.29434	0.343338	1.72522	2.36109	-0.507612	-0.166876	0.866414	4.83703	2.0635	1.844	1.74085	4.72722	1.00186	-0.885363	0.0119152
	3.93973	-1.31072	-0.394826	6.84501	1.57525	0.569484	1.79817	1.68384	3.88702	2.00684	1.32564	-0.317216	0.273794	-0.800613	-1.87757	3.41479
	2.18303	3.10332	1.38391	2.98323	0.148236	2.06902	2.35073	-0.643341	0.0268555	-0.536021	-0.89724	5.77292	-2.72734	-1.38805	-0.313067	1.06454
	2.46891	1.06308	4.1021	3.87896	0.839884	3.95526	-1.08266	0.518387	2.41875	0.391709	3.72369	-0.200963	2.04621	1.05191	2.30277	2.09749
	-4.07673	3.38785	-3.03106	1.68945	5.34014	0.607847	-2.39422	-2.29616	0.487641	1.33512	1.80785	-1.07536	1.92748	-0.699609	1.68072	0.161166
	-0.547557	2.96036	-0.00951893	2.39235	0.862223	4.60172	-0.174079	1.5358	3.54928	4.03384	2.01731	-0.672014	-0.815909	2.2639	-3.08453	-0.264199
	0.535316	1.97121	3.80343	0.684823	-0.444392	-0.46497	4.87934	0.246017	0.698862	1.11831	1.39924	-2.57269	0.453067	-1.90956	2.05597	4.4938
	-5.61343	-2.3189	-1.83307	-0.449522	1.76096	1.04309	3.81251	4.5726	0.470832	0.910562	2.95476	-0.850141	-0.831087	1.77233	1.22014	1.48275
	1.72878	0.998642	4.03027	3.13599	-1.39251	1.53992	-0.554401	-1.15392	0.461526	0.26474	-0.496499	-0.338955	2.59561	1.24409	-0.471464	1.26519
	5.24117	3.41387	0.119687	0.41446	-0.6867	-3.82179	3.60839	3.2418	-2.70538	0.241177	1.92802	-1.39451	1.54665	1.06355	1.02281	-0.954122
	5.7603	4.09916	-7.14818	2.55414	-2.04968	0.733239	4.93089	-1.09064	4.86726	2.89853	-4.05687	0.368526	3.64973	1.4565	0.656206	0.0944032
	1.11494	4.93437	-0.257757	2.87404	-0.273909	-0.760715	3.8304	0.835846	1.70123	0.616386	3.01123	-2.57517	4.09378	1.67312	-1.6345	1.86132
	2.24422	6.03975	5.41412	0.502785	2.67686	-3.49466	-1.44409	4.14206	-0.562413	0.726732	0.81304	1.61452	0.290589	1.02646	-0.862585	-2.16647
	-5.67594	3.90026	0.172792	0.854914	3.1395	6.69462	1.1371	-2.3063	0.908257	-0.39468	-0.3858	-0.831684	3.12153	1.43506	1.00846	-0.685607
	1.95405	2.43303	2.19259	4.9463	1.29772	0.966842	-2.24888	1.94758	-2.60702	0.958271	3.76979	-0.304097	1.54037	1.13861	0.721191	4.70643
	7.56262	1.15901	5.69532	-1.50681	5.06119	1.94217	3.26857	0.803694	0.628937	2.69424	1.56039	0.10787	-1.3876	-0.0187472	-0.100673	1.62558
	0.358385	0.279986	4.39749	5.92122	1.95974	2.08347	-1.00659	2.28264	-1.30439	0.832923	0.215125	1.68236	3.66539	-0.123195	1.48552	0.683889
	1.59704	-1.49022	0.102957	1.04454	2.29242	5.62049	1.07276	1.79361	5.0726	1.55429	2.41054	1.61653	1.95789	1.28194	0.838235	1.33469
	1.8995	1.11537	0.19334	2.26412	3.50351	-2.77233	-1.38774	2.47629	1.05199	4.80976	-4.44623	1.51131	1.44774	0.580124	0.459196	2.06807
	-1.89734	-1.77688	3.86516	1.09314	2.73224	0.778737	3.31226	1.40753	-0.320389	-0.538029	3.56065	1.72305	1.69994	1.59336	0.703306	1.03464
	-2.02011	-0.706655	4.57505	-3.71975	2.83735	-0.448854	0.731019	-0.107671	-0.608662	1.47621	4.40315	1.79239	1.4804	2.95062	-1.37244	0.704101
	1.37466	1.74776	0.731376	4.97643	2.71448	-2.1335	1.60597	4.86904	0.899144	3.14356	-0.905517	1.69848	2.40673	-3.05041	2.15712	0.8995
	-0.543794	-2.30109	-3.44483	-0.0905475	2.15352	-2.25026	0.198681	3.55866	5.21875	-0.266593	2.86361	-0.63395	0.342198	2.14704	1.40202	-1.34779
	0.934943	1.84549	-0.0799187	-0.891611	0.558865	7.88313	4.56071	-3.58722	-0.925444	4.14655	0.579916	1.81516	-0.659648	-2.48183	-0.479638	2.01349
	-6.045	2.66381	2.0983	-2.77421	0.573389	-0.689581	2.97246	4.31705	2.76639	-0.215237	1.55646	0.556043	-0.0437611	1.0904	-0.336919	-1.34055
	1.1018	-2.27383	4.5404	6.84215	3.48872	3.39993	-0.0983274	0.971104	3.36614	2.77956	1.93399	-1.71243	3.82885	-1.05961	2.57603	1.04795
	6.05603	2.80065	2.31839	-0.843074	-1.90135	-2.19876	-1.17245	3.89088	-1.99078	-0.524144	1.16683	0.790941	0.768655	2.18717	3.05987	0.0870498
	2.96964	0.669544	-3.98271	-3.88515	2.23081	-1.22995	2.07517	3.79947	-0.423358	3.97916	-1.96564	2.07454	-1.83315	-1.44561	-1.20587	0.775639
	1.41337	-3.15999	3.38157	6.50929	-2.87755	-1.29359	1.2145	5.8253	2.8799	0.478256	-0.397281	2.3167	-0.764572	-1.31313	2.00123	-2.0685
	-0.61272	1.8002	-0.88262	-1.17857	5.21361	4.10051	0.475271	-2.28977	-6.37954	1.95516	1.55704	2.7181	2.63191	0.104136	2.40958	-0.935872
	-1.89056	-0.711423	2.81478	4.39538	5.37206	2.22612	1.54867	-1.11612	2.77864	1.16851	1.51539	0.936279	0.393658	-1.50742	0.400893	-0.0293204
	3.78397	1.08904	2.7361	-5.44002	0.973552	1.12701	4.43622	1.12544	0.194445	1.76628	-0.0921228	1.03626	1.64073	1.85114	1.28343	1.87749
	-4.7246	-4.54437	-1.87552	2.4271	7.84088	1.51303	1.82789	-2.02067	-0.182294	1.32909	1.92743	1.85226	1.96028	-0.653343	0.933879	4.51111
	2.15703	4.04138	2.18768	-0.257489	4.45927	-0.463582	4.85087	2.60494	3.13312	2.85957	-0.781481	-1.60501	1.04747	0.56045	0.894008	-0.12375
	-2.74528	2.38807	-0.982528	1.82136	4.81694	2.12017	0.61821	-6.37062	3.40956	-0.921153	-2.37277	2.08734	3.06906	0.337094	1.02928	-0.118326
	-0.198127	2.26878	1.92033	-0.189532	2.7412	7.68112	5.0543	0.872841	0.75493	4.55064	0.257799	2.50176	-2.00556	0.518417	-0.578536	-1.98801
	0.430751	1.50311	-2.04424	3.6806	-2.18488	4.87165	1.04652	3.04599	0.59945	-2.79527	0.26839	1.73387	3.22088	1.04634	-0.747217	2.18867
	1.17673	-1.07571	-2.1254	-0.00148296	3.69516	1.42361	2.10664	0.661592	3.7177	1.81727	4.73546	0.784032	1.6741	-2.03965	-1.55206	1.32832
	1.27645	-1.21225	3.04343	0.714027	0.674915	2.5978	2.62557	2.49496	4.50935	2.88657	2.23376	1.82123	1.74714	0.745587	-2.61152	-1.35468
	1.67629	3.99338	-0.618547	4.95897	4.78407	0.529839	-0.0713002	-0.543974	-0.370545	-2.59503	-3.62455	-2.84303	2.37783	-0.571537	0.834016	-1.84637
	5.45031	-2.24354	-5.63023	0.0939747	3.11857	0.744149	-0.376199	1.49187	5.71741	0.960251	-2.65239	-1.33729	3.61894	-0.990718	-1.59849	1.17036
	-0.527896	7.06358	0.815352	2.07716	3.22972	-1.02522	-1.15489	5.27819	1.85389	0.0922443	-1.18907	2.00558	-1.2026	2.68047	-1.73768	1.81311
	1.86431	-1.66065	3.32579	3.1407	1.59413	2.47614	3.96901	5.47586	1.67034	0.0498594	-0.0684565	2.18527	2.90571	-1.13616	-0.673927	0.475507
	-1.03022	1.70113	2.89456	3.07199	5.00903	-4.37635	1.26367	5.15186	-0.5495	0.863846	-1.18795	0.492429	1.26748	1.04554	1.43791	-0.773836
	4.72921	4.04693	3.44469	-0.224143	2.48468	1.1387	-2.14265	4.6715	5.20369	-1.09013	2.27545	-0.857164	1.18177	0.450777	4.23668	2.52768
	4.67075	5.37436	-0.689722	-0.247381	1.41312	3.33666	4.50605	1.79507	1.38227	-3.24153	-0.965136	0.0153688	-0.0370445	1.60734	-2.08285	-0.916189
	3.57616	-2.26148	0.176292	2.38294	0.359135	-2.76021	4.70569	1.68927	1.80367	3.13841	2.55368	-2.32503	0.491814	2.70166	1.59071	-0.639973
	2.16009	5.76376	3.56687	-3.99503	2.56779	1.97516	1.39599	1.13295	4.62306	0.456741	-1.47309	1.57467	-0.0840021	0.813088	-0.0794696	1.21984
	1.80357	5.71	0.740828	1.02672	3.51297	2.12142	2.80541	1.81328	1.05881	0.623085	1.67574	0.767995	2.45844	-0.776239	2.22511	-0.291753
	4.26476	4.6791	2.46477	-2.14654	-0.692845	2.23773	1.30169	0.601012	0.36815	-0.0194475	0.15372	-2.91666	-2.82002	-0.516166	2.53424	-0.875568
	1.04909	1.2456	-3.67594	2.0151	1.36345	-0.18739	-1.03439	2.17492	-1.07169	2.8494	1.92492	-0.232053	1.02813	-0.840189	-2.24456	2.48439
	6.8484	0.610088	-4.42694	1.6594	3.62591	0.232071	-2.72707	3.15293	-1.06436	1.25215	-0.37449	-1.43676	-1.64625	3.00639	0.798883	-0.624439
	1.23569	-2.12618	0.589355	-0.965635	-4.15339	-2.71535	0.84679	0.990845	-0.464269	3.42439	0.577653	-1.58104	-0.28051	2.59074	-3.23752	-0.457492
	-3.82345	-1.10638	0.41174	3.1057	3.55869	3.39126	0.801701	-1.28884	1.70998	1.36869	-0.223647	2.36663	3.75548	0.275252	-1.14563	1.48456
	1.0977	-0.549687	3.14985	2.87398	3.9041	0.641143	0.379509	-3.9207	3.31461	2.89126	1.3554	3.29289	2.01393	2.52152	1.2412	0.690846
	4.09215	1.28483	4.38631	0.728788	0.938628	-0.856375	-2.24258	0.146135	0.52113	-1.2597	1.55974	-1.15764	2.59817	-0.49387	0.971182	2.50604
	0.0595106	1.06203	-0.107368	0.290161	-3.63528	2.55986	-0.201102	-0.389428	2.6024	-0.98407	-0.557048	-1.68851	-0.759024	0.0640495	3.85978	-0.0860759
	3.26242	4.53647	3.91094	-0.331834	2.93676	1.46924	4.85717	-0.872321	-0.636433	-0.63008	2.06591	-1.08386	0.69449	-2.16339	1.28992	0.0810313
	-2.81693	0.379808	2.75292	-1.06524	1.78589	-2.90768	1.90672	1.70929	1.91387	-1.62977	-0.523436	-0.831783	0.037692	1.49985	-1.94632	-0.152616
	1.52937	-1.60819	1.51231	4.69499	1.58564	4.01472	-0.478267	2.9386	-1.7072	-1.30764	2.59009	1.82021	1.04503	-0.602939	-0.519948	3.2163
	2.01362	1.62436	0.306784	2.51228	1.6774	4.03467	2.4294	1.66118	0.297267	-5.58121	-1.57449	-2.84277	4.55021	2.53107	1.03782	-1.36848
	1.50057	-2.72255	-0.325688	-0.510478	2.32722	-4.52674	-0.38213	1.40265	-2.83345	2.4763	3.51535	1.14331	0.256857	4.38954	2.38024	1.08244
	1.83111	2.34359	2.59386	-0.478066	-2.87356	5.69547	3.98911	2.0712	-1.94657	-0.378828	-1.20755	2.14989	1.62098	-0.955043	-3.07208	0.0515363
	5.88479	-2.59569	-1.39651	0.208402	4.77357	-2.89901	1.65058	3.83152	4.59725	1.43035	0.37585	0.472617	0.648937	0.700952	0.729877	2.08368
	-0.898336	9.33453	1.31179	1.79191	-0.752564	5.6882	0.4104	0.636133	1.5575	0.146103	3.47975	3.63875	-0.485036	-1.04759	-2.85849	0.581241
	3.07543	0.970764	-1.24035	-1.22561	-2.22698	3.51992	2.27832	-3.27595	-2.10253	0.515637	1.41344	1.50497	-0.748577	2.10525	0.0756343	3.38914
	3.03587	4.40549	-0.947553	-2.79833	1.11927	5.26643	0.104889	3.89541	-1.53851	0.902904	1.26832	-1.06241	1.24984	4.57138	-0.506673	2.06304
	-0.00584433	-3.48195	2.00893	1.93204	-4.49126	-2.45865	-0.571275	0.911776	0.456893	-3.38937	0.305302	1.57082	1.26248	3.30341	2.18754	2.22578
	1.10873	-1.08903	-1.48032	-0.370532	-2.67047	2.85701	1.44279	1.10768	2.29597	1.68152	-2.12462	1.88811	0.141366	0.761451	0.0757646	1.57895
	5.03711	6.03786	-0.16591	-1.03095	6.61004	-1.10222	-2.13657	1.53641	1.9827	2.55898	3.93303	2.9011	1.45249	1.02735	-0.539775	1.27315
	6.54327	1.93818	-0.289486	6.65948	2.09183	6.73986	1.98842	0.184598	4.00396	2.44326	3.00027	2.59224	0.275095	1.09204	-1.78246	-0.2874
	-0.701366	-1.36946	-2.37193	1.91131	2.20006	3.73689	-1.02739	1.3177	0.337415	2.06757	-1.81791	1.96362	0.695629	-0.354405	0.271937	0.210791
	-0.183744	3.64685	4.73759	-1.53081	3.24651	1.74917	-1.3254	0.992452	1.12564	-0.299605	2.59358	-0.842118	-1.18548	-3.07059	-1.10537	1.64766
	-1.27157	-0.594131	-3.0613	1.14828	-1.30665	5.3636	1.39374	3.13388	2.45565	2.81551	-0.589518	-0.447045	-2.42753	0.109654	4.35772	-1.20412
	0.460483	2.22222	6.62431	-2.40326	1.12511	2.16077	0.100834	0.914645	-2.41506	1.84869	1.43531	-1.90017	0.997374	-3.42845	0.501262	-0.486741
	4.24159	1.81406	5.46113	-1.79583	2.24549	-2.89588	2.67351	-2.06912	-1.06549	-1.75001	-3.49099	-0.0479535	3.33152	3.06782	1.4444	0.219737
	5.03535	1.59016	2.21904	-4.83991	-0.487757	0.0953391	3.21835	-1.41325	0.641806	-1.2656	3.19011	3.09412	-1.05995	2.06653	0.300901	0.736031
	4.57512	4.45312	-1.06886	7.00487	3.44026	-2.63957	-3.94089	1.18239	1.40633	-1.75101	1.7286	2.0402	2.93307	0.819048	-1.10892	0.353184
	2.57525	-0.223334	5.56014	-2.78356	-1.35978	-0.418716	3.01309	-0.681974	4.33571	-2.15211	-1.13584	2.88239	2.67758	-0.895244	1.02415	-1.73605
	3.67044	5.64035	2.81653	0.747313	-2.95329	1.25128	0.550171	0.779478	1.17888	0.443035	5.6348	-2.0229	2.18606	0.929581	2.02965	3.3264
	2.54379	-3.42177	4.57113	5.41687	-2.08604	-4.33989	-1.04719	0.244091	-0.821718	1.09805	2.91631	1.62078	1.75434	-0.149542	2.00427	-0.529574
	1.31214	-4.70591	-1.83522	2.62798	-0.382154	3.90974	1.70071	0.507651	-0.853164	1.02399	2.3541	0.971956	1.93251	1.34636	-0.378969	2.59025
	-1.38873	0.486992	1.41507	6.35709	4.03222	-0.469893	1.54365	2.40561	3.13091	-1.08263	-1.1058	-2.1254	2.48836	1.72384	-1.63304	1.93763
	3.80569	4.5131	3.81236	4.18806	4.72849	-1.62265	-0.0756161	-0.216561	-1.27408	2.04034	2.05582	2.95436	-0.141727	0.693815	-0.619948	-1.21522
	2.4395	-3.87583	0.423569	0.678691	-2.62416	1.58275	2.69285	0.561401	-2.65976	-0.0878749	1.94958	1.03489	0.100736	-0.160273	2.32279	1.99866
	4.27446	0.570614	-2.9214	4.48832	2.39564	-0.110649	-5.54628	2.65664	2.90577	-1.2038	0.281708	0.38775	1.3114	-1.53936	0.228589	0.720114
	2.76483	1.89403	5.94045	-1.27592	5.62601	2.83273	2.82514	0.423288	-0.680815	0.824984	0.961026	-2.63697	4.06142	2.13979	-0.086807	0.872672
	8.36079	1.35377	0.0293301	-1.81701	0.196987	-1.67306	5.03095	0.272582	-1.62793	0.894064	-0.874231	1.27019	-2.51429	-0.0216157	1.58644	1.11732
	6.39885	-0.840435	4.21066	-1.10974	4.11301	0.471562	-0.170563	4.7404	2.29849	2.39226	0.878005	-1.04931	1.38369	0.0108618	2.76166	-0.113469
	1.97513	3.2366	0.790853	3.33834	1.49052	1.40925	-0.37192	0.00622415	0.343552	-2.11671	0.549355	-0.95137	0.59132	3.14917	-0.525865	-1.55638
	2.86883	0.502595	1.58351	2.43355	3.17692	2.14062	3.73347	1.69396	-0.815433	-2.98796	-0.00857379	-0.372255	-1.29244	2.77786	2.90288	-0.85762
	8.60869	1.36356	2.25951	1.07846	4.0897	-1.28342	-0.562675	2.58992	3.33657	-0.725325	-2.55918	0.816177	2.25906	2.453	0.957957	2.95151
	6.00554	-3.14355	5.01987	-1.9263	0.199322	0.609694	0.140809	-0.871812	1.50978	-1.0806	5.87621	-1.03779	5.32219	-2.46158	0.00772788	-1.38629
	1.72997	0.402924	3.55671	3.03728	-2.1423	2.61712	-2.50751	2.16624	-2.88247	0.371176	5.80983	0.0803629	-1.28546	0.768496	-0.948108	0.00300777
	2.19375	0.750604	-0.834808	-4.71611	-1.59272	2.0206	0.889736	1.35255	-1.45172	0.747325	4.56684	1.57445	-2.78357	0.527953	-1.95798	1.61382
	4.92285	1.91642	-0.641467	-1.13163	-0.978535	8.22008	2.00781	4.11767	0.938506	1.48667	-0.464906	2.53488	-0.0446156	-1.34631	2.49362	0.530029
	-7.6304	2.03459	0.0575788	-0.471541	0.867399	1.81864	1.13497	7.05191	1.66231	0.90188	1.09317	3.59108	1.59969	0.069336	1.19101	0.588549
	3.27013	4.44251	-3.45258	-1.48137	6.7081	1.34859	3.56693	-0.995348	1.87757	-0.0142863	-1.04117	0.46318	-0.368179	0.972997	1.31904	1.3007
	5.18443	-0.672794	-1.23997	2.64845	2.97388	7.1345	4.61109	-1.01022	0.615556	-0.618711	-1.48564	2.72766	-0.507734	2.65459	-3.412	0.155121
	-2.99711	1.28244	-0.430726	-1.63336	0.304597	5.92775	3.42018	3.99618	-2.21813	0.497385	-0.182519	-0.196875	-1.85379	-0.415153	0.785839	0.881055
	6.95812	4.6214	-0.462393	1.58035	3.5009	-2.76903	3.74126	-2.12447	2.8643	0.234325	1.49576	1.17261	1.09403	0.525052	1.72784	-0.580629
	-5.728	-1.88543	-1.37526	-0.256761	1.1993	-0.110949	2.15953	-0.322771	-2.3484	2.09671	0.0951562	4.56556	1.7185	1.14389	-1.52395	2.8941
	-2.27794	4.23208	1.64047	0.883455	0.0675508	2.5475	0.731795	0.216331	-3.78782	-3.09684	1.73553	0.0819982	-1.56525	-0.258671	0.383153	0.472937
	0.772719	-1.55896	5.2145	1.27352	1.28597	-1.27624	0.528784	-1.20685	-1.364	2.71345	2.71904	0.069801	-1.28611	-0.376739	0.0348889	0.793233
	-3.63397	0.400861	2.19497	-1.85282	2.70246	-1.49806	-0.192469	0.85565	-1.54272	2.78689	2.44495	-0.881227	0.693063	-1.2023	3.40676	-1.44263
	6.16168	7.31513	5.06162	2.51313	-0.708973	-4.14623	3.18204	-0.929478	1.75079	0.824691	0.322958	1.16117	1.88146	1.01022	-3.03394	0.323773
	-1.24382	-1.7194	4.69955	3.99571	0.0869229	1.30583	-1.2978	-2.34627	5.56672	1.27223	-1.55081	0.294804	-1.44678	0.674485	-0.790736	2.10136
	0.734942	1.35375	5.3514	0.192318	6.41735	0.138343	1.49715	0.237913	-0.725767	3.14763	0.486265	2.36285	-2.54687	2.3626	1.11811	0.232458
	-1.85171	-0.693154	1.66667	0.0222779	2.63185	2.00189	-3.90134	1.09858	-1.93417	2.49364	4.31141	0.0231158	1.69626	2.78737	2.87184	1.4431
	1.79724	2.00292	1.71036	-0.290585	3.38318	1.68236	-0.716624	-2.65158	0.2956	8.07253	1.38095	0.911088	0.822992	1.31295	0.268455	-0.297808
	-2.01723	-2.32424	-0.099813	2.32742	3.80741	2.00752	7.06208	-0.930011	-1.21659	1.45461	0.333191	0.158161	-0.316641	0.844712	-1.42747	1.20354
	1.0317	0.580792	0.626287	1.36568	-0.670817	2.04576	1.54085	4.57709	1.88126	2.24963	-3.14438	-0.736276	-2.8173	-0.641568	0.751728	0.30129
	2.26138	4.35391	7.95867	-2.48089	-1.08982	-2.7423	1.93574	3.18429	2.04212	1.23439	1.56847	1.84539	1.73582	0.388045	0.557649	-2.67549
	0.353508	3.71606	3.05453	3.90185	-2.22411	0.703687	1.33553	0.984308	-2.06301	3.33186	3.67546	0.967619	2.99666	-0.0242935	0.870961	1.1392
	1.16319	3.32054	3.88985	0.830244	1.53172	-1.44227	0.891032	1.75989	2.08864	0.0697342	3.16297	-0.149816	-0.873028	-1.94868	2.788	0.667515
	1.54296	2.51034	-2.35731	1.59205	0.668023	1.1571	-1.78557	1.83485	1.17109	0.244708	1.601	-0.914904	1.85412	0.617476	-0.445151	0.545234
	-4.49599	4.69224	6.17146	-1.18945	-2.41085	2.9948	1.819	0.265857	3.35131	2.88665	0.228324	-1.08655	-0.182294	1.92691	2.61812	1.67
	5.93311	-0.490544	-0.888664	2.02455	3.24938	5.32436	-1.25001	1.14905	5.74808	3.07906	0.00767586	-1.66505	2.99132	-0.0130039	0.511242	0.00317854
	-4.23708	-1.91263	-0.443722	1.6725	1.63461	-1.33457	2.30722	1.35561	-3.41121	2.91937	-0.434421	2.92705	-3.1862	1.17113	-0.720967	-2.05227
	-1.35427	-1.36002	2.37432	2.05946	-2.20287	1.64898	2.13964	6.28162	-1.85201	0.410917	1.39428	0.524908	3.09613	0.903974	0.165487	-0.896474
	2.89791	-0.181144	1.22117	-2.66666	1.28915	1.14951	1.62517	7.3087	-1.31107	0.358006	1.17798	1.88722	0.339961	0.165306	0.827406	0.440908
	4.96763	1.98524	-2.24002	-3.26548	-0.979618	2.18746	-0.0240045	-1.50346	-1.7487	2.22865	1.04964	0.839995	-0.350474	2.61571	-3.09323	1.9291
	0.46052	3.49689	1.19383	3.62976	1.49958	-1.29961	4.54662	4.28169	0.964819	0.145117	0.441966	-3.94959	-0.809708	1.67503	-0.951532	2.69323
	-1.37253	4.55256	0.878327	4.12569	-0.428662	2.10752	-2.13317	4.59899	3.09378	-1.32787	0.0750636	1.20986	1.11027	-0.833787	-4.37035	2.6513
	-2.81585	-1.99385	1.93432	3.45951	-0.824675	-1.65414	-2.8213	6.55952	2.69286	-2.24937	2.66789	-0.188962	-0.835503	-0.97789	1.59337	1.63244
	3.08996	-0.209392	3.63861	2.48823	-0.250893	4.54157	0.132646	3.17387	-0.248872	0.185953	-4.90722	0.680206	0.616693	1.59803	4.21129	1.94879
	0.866683	0.165065	0.500356	-0.0488424	-0.98188	-0.476665	2.65435	-1.26187	3.60713	2.57178	-1.70204	1.59512	4.10895	3.32184	2.96452	-2.89278
	-4.36305	-2.28413	4.03703	4.53843	1.62926	0.928289	0.653341	-2.52066	-1.14901	0.150869	1.93605	-1.25593	0.967239	-0.301319	1.71539	-0.528236
	-1.1718	-0.969177	-0.182739	-3.48609	1.05387	-0.406508	-0.601176	1.82894	2.23361	2.79724	0.652434	-2.11416	2.0976	-0.226832	0.274874	0.00159943
	6.15121	-3.21808	0.220293	5.96965	-0.472599	0.222138	3.04727	5.26157	1.84364	-1.80193	1.75448	2.78327	1.74746	-0.37566	0.265269	-0.822316
	3.19514	0.0567248	-0.488599	-4.20939	-3.28279	-1.40848	3.13308	1.91014	1.88595	2.17112	2.22584	2.03718	0.0488414	-1.91816	-0.657178	1.265
	-1.55394	2.08108	-1.96884	7.70405	-0.61136	-0.238902	0.0716934	-1.69924	2.52425	-0.141915	1.94359	0.00497838	0.00432176	0.636389	3.15896	-1.24905
	4.1618	2.64731	0.306335	4.13014	2.83965	3.81761	3.19251	-1.17404	-0.60315	0.0314461	-0.810229	1.97014	-1.79285	-1.2098	-0.840341	-0.77741
	-2.34163	5.74997	2.73325	-1.28152	0.231257	2.2222	2.49558	-0.623293	-0.668456	4.63157	2.91687	1.56745	-3.12263	-2.59565	-0.203018	-1.25099
	0.259103	0.773294	1.54485	-2.19491	0.424909	2.84593	-3.50146	-0.731204	0.512338	-2.80734	1.76264	-0.313977	-1.62631	0.862071	2.42993	5.59516
	4.23571	3.52265	-2.2647	-3.48102	0.869224	0.218448	-0.612288	2.55417	-1.211	3.36093	-1.34496	2.29585	1.4625	-2.22056	3.88149	-0.0732029
	-1.23155	-0.887946	2.43415	1.75112	-0.552766	-0.778366	-0.489368	3.16106	3.06161	1.97662	-2.39879	-1.25699	2.78073	-0.249513	0.849224	1.70538
	-2.14169	1.52118	2.14694	3.14076	-1.44477	-3.26225	0.753847	-0.217894	3.54219	-2.04638	2.5511	1.98397	-2.5737	3.44966	1.9723	3.05699
	-3.38569	4.50696	3.65465	2.93086	1.9935	3.33639	-1.65449	0.0173984	1.51343	2.6469	0.663583	0.676145	0.388175	0.53886	2.32018	0.268204
	2.57949	-1.03128	0.465615	0.167115	3.33913	6.20594	-0.391667	3.31455	3.8049	2.17464	1.42181	6.57527	0.777322	2.14952	-2.36388	-0.906127
	-1.89877	5.92901	1.72505	0.144453	0.942776	-1.69235	3.29948	4.27567	3.53664	6.79842	-1.177	3.14673	1.19742	1.04454	0.750783	0.559274
	-0.346269	1.18348	-1.10593	3.55189	4.78675	1.97927	-0.946683	8.36884	4.75358	0.969176	2.78852	1.82145	-0.428084	-0.840582	-0.552882	-0.731405
	3.708	1.76419	2.18672	-1.40781	1.5627	0.369235	5.49997	4.39779	-1.47029	3.34446	1.91151	-0.524253	2.90018	0.25141	2.44038	-1.74233
	0.536368	2.15537	2.23084	-0.638904	1.60125	-0.859494	-2.15359	-0.600456	-1.65191	0.0449106	0.433416	0.609249	0.946315	1.17011	0.688398	0.672243
	0.241546	1.62844	4.81077	-3.24337	1.96642	3.68419	2.31508	0.118382	0.573161	1.52562	-0.337532	0.229044	-0.711823	2.14311	-0.525284	-0.0408495
	2.64358	0.693528	1.34679	3.21602	-2.08377	0.0301536	2.81824	3.01302	3.5468	-1.69318	0.714641	0.0981105	0.0811173	-0.836357	2.39913	-1.48757
	5.4191	-0.742925	5.53258	4.17886	1.08848	-2.59335	1.22276	-0.710684	1.45415	3.71725	-2.33689	0.403121	3.15946	4.55603	0.0595181	-3.57437
	-0.369542	-0.208902	-0.0769342	-0.415657	3.86979	1.09122	0.637811	0.305075	5.16089	7.30579	-0.115884	1.45319	-0.824731	-0.346173	0.438359	0.348501
	2.55482	-1.15304	4.18178	1.6249	4.37794	4.22283	3.46368	2.64061	-0.548706	-0.800888	1.91177	-2.27963	-2.05689	1.27156	2.88778	-1.82375
	1.81567	-0.780062	1.57606	-1.28076	4.45054	1.60928	-1.07441	4.96177	0.849879	1.74428	-2.32977	1.45166	-1.19471	0.757762	-0.0676889	0.281806
	3.23725	5.12389	1.41083	2.33975	-0.675868	3.85427	0.8845	0.0242635	-0.77945	-0.778478	-2.26243	-0.987259	-0.580592	0.727375	-0.584662	-0.177357
	3.43675	-1.4958	1.18772	2.24495	-3.27449	1.55571	-5.25328	-0.253884	-3.94531	-0.796653	-0.741832	-1.4214	0.385194	1.92819	1.3772	0.162483
	-1.86897	3.21258	-0.844868	0.176907	1.307	2.31721	2.64911	-0.830163	-1.54455	-1.75295	-0.0930327	3.06566	-0.438846	2.08773	2.66692	1.47197
	3.16157	4.3784	3.61987	1.56058	4.69899	-2.88303	0.743312	-1.25852	4.82506	3.81026	-1.0285	2.99391	-1.78584	-0.0351513	0.766279	-0.437696
	0.939718	-1.6025	1.78927	0.88219	-0.288866	1.20379	3.48913	3.18732	3.46398	3.35899	2.75617	0.670465	0.942338	2.74513	0.495201	0.729494
	4.18936	1.31836	-0.716372	-1.92719	4.12461	1.00955	3.13182	0.353989	-0.352136	-1.35087	4.2433	-0.878859	3.81622	2.76027	-0.693133	-0.589205
	0.678744	-1.94499	-2.33353	3.17467	6.47052	-0.661048	-2.85444	-4.53049	-0.18355	2.43865	-0.506077	-1.14949	-0.489473	1.40199	-1.80734	0.32052
	-5.04508	-1.49784	1.54113	0.44243	0.832587	2.67606	3.59154	1.87257	0.494232	1.54652	-1.12087	0.047741	0.319543	3.61929	1.96639	-0.365483
	0.987369	1.76583	0.573537	-0.354056	-0.0846984	-1.49831	2.1266	0.832704	-0.28822	-1.69065	3.56908	3.52391	-2.02519	0.555587	2.62094	1.68493
	5.78868	-0.459284	-0.174182	-3.77715	1.26245	1.70859	1.56374	-1.2776	-0.547244	-1.56868	0.0770717	0.974332	0.11516	1.75401	-1.12117	0.743794
	0.92604	5.31985	5.35894	3.97788	-0.00978871	-2.24307	1.73434	-0.204959	0.0357519	1.05425	0.170865	-1.0468	0.053784	-0.0724616	1.11774	1.25561
	-5.27793	3.68325	0.243018	6.32022	-1.29372	3.21044	4.17594	2.13283	1.59421	1.85658	0.219174	-1.66443	-0.179607	0.545246	-2.2609	0.426199
	4.78111	2.76411	-1.30778	-1.14383	3.49624	4.55975	4.3137	-0.481512	0.782935	0.295805	2.51777	2.77102	-0.0801918	1.08156	2.15692	0.0651248
	-1.17538	-7.04455	4.4848	3.83705	3.70852	5.70789	3.0241	-2.54687	0.608683	-0.541759	2.37166	-0.983882	1.56222	2.40233	-0.866091	4.87279
	-0.517083	2.1064	1.41612	1.55455	5.49773	-0.322984	-1.01549	1.78396	3.05185	-0.0259036	0.335306	1.26841	3.8764	0.471766	-0.78754	2.63703
	-1.75417	2.32482	1.10883	-0.906292	3.63564	-3.9994	0.315809	-0.546198	-1.99453	-0.178488	2.41211	0.424441	2.16597	1.30374	0.123242	1.26238
	4.85073	-1.61348	-0.264702	2.25216	0.139728	4.21504	2.6412	2.75161	0.0163186	1.01708	-4.34934	-1.27033	-1.7018	1.01161	-1.29641	1.44511
	0.64639	3.93113	-3.69942	4.38239	-0.995188	1.35015	-2.64608	1.81312	2.48939	-0.202528	1.40079	-0.239951	-2.28247	-1.48988	-0.976888	-1.52746
	-0.395084	-6.10974	-1.07674	-1.0049	4.18276	2.90568	-0.463726	-0.813966	3.82356	-2.67604	2.7763	0.71963	-0.024325	3.11514	-0.892741	1.09351
	-1.12614	3.72531	3.61824	-0.347374	-5.1806	3.35938	-1.25774	-2.926	-4.71447	1.59903	5.13527	-1.3495	0.184913	0.662951	-0.758335	-1.78667
	1.61127	1.96565	-1.71685	-0.459517	-2.58194	-2.35199	-0.0440222	2.86692	0.133463	-0.392443	3.48487	0.279414	-0.307015	3.21551	1.56726	0.791182
	5.38738	5.19694	3.88571	-1.83085	-3.52244	1.50431	4.403	4.86767	-1.01998	-4.48126	-2.25005	0.772085	1.03471	-1.51122	-0.567311	1.34377
	0.712663	0.739942	-0.469977	4.21207	3.36688	4.68825	3.84663	0.450787	0.585723	-0.433759	0.202411	-1.98918	-2.93108	0.709015	3.82538	0.64967
	0.51374	3.1198	-2.56095	-1.8186	3.04657	4.91434	-0.996522	-0.959402	-0.917078	-4.07434	0.0998653	0.81652	-2.31316	2.052	0.160263	-1.5704
	1.48916	5.20584	-2.04901	-0.319037	5.03205	4.39755	0.899457	4.08258	-0.801898	7.50188	0.993184	-1.61404	-0.706198	2.18543	0.0622841	-1.65323
	3.5549	-2.90902	1.78366	0.0245683	1.54357	0.468148	2.13402	1.74013	-0.466161	-2.17516	1.28719	-2.57374	-1.20676	-2.41735	0.282442	0.154935
	2.29361	-0.559263	1.53368	1.98294	-0.457588	-1.13207	-0.883296	3.30455	-0.574833	2.52672	-1.04048	-1.67224	-0.251163	1.71395	1.36137	-2.59119
	-0.862137	3.1864	2.45614	-2.81604	-5.69044	1.57188	1.76224	-0.28068	-1.36163	1.51534	-0.648502	2.22087	-1.16693	1.04705	1.66963	1.42421
	1.21573	-0.0114966	2.72348	-1.2533	3.78126	2.38071	-0.649197	1.86527	4.07559	1.72689	0.459451	-3.81555	2.32442	-0.199033	2.61048	-2.47799
	5.17145	-1.70929	-1.07612	-3.30152	0.749898	-0.844053	0.777856	0.391913	-4.47071	0.0332391	-3.35839	0.654843	1.51063	2.17291	0.574798	0.102115
	3.73948	4.2803	5.91944	-2.84599	4.7181	2.60918	-2.83444	-1.32831	3.9496	2.49778	2.48068	-1.56581	-0.697461	2.84392	2.46602	1.89501
	2.94076	2.81591	-2.11467	1.1613	2.06009	3.90503	-1.45734	-0.821565	2.60417	-1.01453	4.39619	-4.34909	-2.44663	1.77463	0.7754	1.36545
	-5.89883	-1.9642	4.7037	-0.307396	1.22676	-4.38278	3.43499	1.25856	2.39534	1.91996	-0.612161	-2.90138	-1.06888	2.22059	0.425992	1.19127
	-3.40902	2.47681	-1.26876	-0.288561	1.13405	-1.68775	0.495175	1.31221	2.45533	3.99247	-0.304693	-0.153825	0.997076	1.08167	1.11785	-0.722575
	1.8526	1.01609	-0.624913	-2.34325	2.98728	0.814874	-2.09107	-0.571765	3.2067	3.99847	1.58194	0.863664	-1.47092	3.37246	1.33	1.5375
	6.57264	-1.69014	2.84985	-3.89291	-1.21172	-0.153452	4.03688	-0.497068	-2.0481	0.649248	-1.43564	3.35899	2.02668	1.11816	-1.6739	-1.91777
	7.62742	4.05032	3.97739	0.0308175	4.71279	3.15023	3.81543	-4.28817	3.06416	4.59855	2.10247	-0.226802	-0.481504	0.0405089	3.17524	0.372777
	1.89379	4.51	4.9589	7.25715	-1.70171	0.64311	5.60742	3.06177	-2.88695	2.78599	-4.7938	1.85313	4.23874	0.446868	1.61367	1.81706
	1.16547	4.81843	1.19868	1.41393	0.693597	1.13972	-1.26827	3.10009	2.03206	1.69189	3.6451	0.770534	0.62329	-2.02252	-0.163401	0.634164
	2.42863	-0.321448	-2.40109	6.23665	-4.02305	-3.92222	0.55275	-1.94805	2.70986	7.30463	3.37545	3.22217	2.35337	0.47558	0.402457	-1.53275
	3.71999	4.01026	3.4425	2.31454	4.75335	1.15021	-0.833949	4.18632	1.89984	1.79192	1.28553	0.989121	1.95386	0.879588	2.72557	2.43518
	0.118186	-0.859889	3.07239	7.57763	3.04587	1.49717	-4.81752	2.62519	2.93321	-0.29444	-0.542546	-0.905258	0.255625	-0.755277	-2.55781	1.33255
	1.46255	3.43157	-2.71537	-0.451583	1.57213	-0.234473	3.23712	0.526203	3.81749	-2.63512	-2.05143	0.54118	-1.27149	-0.454823	0.117803	1.58934
	-1.49838	3.19776	-2.93059	-1.77932	-0.640312	2.58321	0.659668	1.97059	3.76947	-1.14081	3.05403	1.80613	1.72833	-1.126	-0.303986	-0.74146
	1.29264	-1.05506	1.74076	6.0979	2.75158	0.197091	1.63732	2.93843	3.45265	1.55129	-1.86958	0.280427	1.84524	-1.3306	0.903328	2.86325
	-0.338322	2.45905	-2.17083	3.13745	1.83944	-1.42515	1.74659	2.7047	0.111693	-0.0693169	1.27248	1.5689	2.05485	2.78587	-0.150277	0.690005
	-1.58475	0.996837	3.84793	1.44516	-1.63325	0.0250527	-4.49738	-1.68053	2.08667	2.58145	2.33932	0.456965	-2.43512	1.05693	-2.45205	0.730252
	1.83784	0.731639	-2.10913	-1.07143	-0.963381	2.82945	-1.67809	3.15301	-1.46238	-2.47354	1.23825	0.0213444	1.38067	1.7981	0.832257	0.371238
	-1.67823	3.68104	2.98967	3.56178	1.0495	2.67803	-2.25628	-0.354258	1.27128	0.201361	-0.00274834	1.29024	1.51389	-2.15764	0.317789	0.127922
	2.28316	2.63266	3.50906	5.27651	-0.643875	7.37813	2.15796	2.3291	-3.55613	3.30221	-0.483126	0.622978	1.52809	1.63135	2.93312	-0.334795
	0.979276	3.24425	2.28314	1.96256	1.69493	1.25098	-0.371457	0.836205	3.90636	1.14286	2.27213	-0.589932	-0.325378	4.39855	-0.354747	-0.306839
	3.52791	1.03291	1.1333	3.27545	-0.554634	2.83811	-1.68884	3.41541	1.60224	1.43884	1.42119	3.11718	-2.64626	2.4177	1.41401	0.75377
	4.5841	-1.50379	4.42172	4.18411	1.15751	0.489363	-0.164664	1.71099	-1.32689	-0.948476	0.0530783	-0.805002	0.0178301	-0.609845	1.79143	-0.519415
	-1.43607	1.79938	2.28444	1.54596	-2.31423	1.61091	1.30416	5.57099	-0.874679	-0.680746	1.63064	1.0288	-1.74012	4.59283	2.99283	0.857001
	0.763578	0.147872	2.82163	5.0898	3.97361	2.96103	3.20739	4.16898	0.766255	0.0512675	0.902179	-0.138094	4.89224	2.5495	3.56268	-0.756714
	3.38642	1.39584	-0.289207	-1.97697	0.85676	6.09804	3.54713	2.29871	4.59286	0.882082	1.87929	-1.5683	0.831279	0.730456	-0.858858	1.20331
	4.85865	-0.896762	6.36491	-1.20913	0.325821	4.37505	-2.7056	1.24675	-5.62182	-0.429079	1.46665	-1.30453	-1.18285	-2.28008	0.417811	-1.70879
	-1.85145	0.0274482	-0.73715	-0.44907	1.72802	1.0301	3.22799	0.340706	1.14491	-0.507765	2.61646	-2.56048	-0.358462	-1.61028	-0.0195425	-0.167622
	9.13715	3.399	0.297904	3.5162	1.37529	-0.0374111	-2.17028	1.12806	-0.160464	4.1036	2.50163	0.485423	2.82133	-0.729807	1.81425	-0.324295
	-1.55293	2.15907	7.9332	1.59025	5.4014	2.76558	4.90404	4.16056	-1.73485	3.16893	0.26469	0.561866	2.83308	-0.508372	1.16774	0.143689
	1.8437	6.47364	5.19263	-3.29903	2.72596	2.03554	2.61013	2.54603	-0.18342	0.597469	1.31381	0.162216	-0.38186	-0.385582	0.188405	1.98398
	3.29743	0.486225	5.35649	3.43389	0.693627	-0.225966	2.9959	1.31712	-0.784349	-4.99057	0.127217	2.11767	1.93804	0.593703	-0.763833	0.177087
	2.44792	-1.31644	-1.6726	3.63577	-1.33125	-0.982806	-2.16805	-2.12515	-2.23213	2.23308	0.754571	1.55937	-0.368976	-1.3347	0.823764	2.33486
	5.32134	1.02804	1.51601	-1.92632	-2.74513	3.21343	-3.32447	3.51455	0.946167	-1.99699	2.30052	1.38199	-0.420897	-0.35275	1.78716	-3.29626
	-1.06144	1.31927	5.62771	-2.5429	4.14434	0.830938	2.83398	0.0255488	3.45445	1.03598	3.08896	2.87225	-0.466326	3.22564	0.851137	0.827736
	-2.52756	3.43066	1.18471	0.751389	1.33397	3.85136	3.18059	1.79056	3.63883	0.413237	-1.24772	3.78759	1.17433	-1.90383	3.30041	-1.56125
	-3.83596	0.430436	1.60452	3.28789	2.17538	1.16481	-0.766295	2.76198	-1.68133	1.96825	0.123837	0.571181	1.22884	1.69055	-0.997858	2.60311
	2.54187	2.7086	3.5168	0.697626	2.4983	-0.336748	9.52853	0.260394	2.19642	1.42396	2.9542	-1.46069	0.285159	0.388651	2.17461	-2.44928
	3.93137	5.85049	-0.0530908	-2.72201	-0.00652701	-0.778798	0.112134	1.1753	2.26976	2.96878	3.248	-1.21831	2.59204	1.08961	1.85612	-0.46547
	3.56055	-1.30566	5.13442	2.06954	2.00794	0.929675	4.00729	-1.71861	2.47564	0.275676	-0.785989	1.17671	-1.9215	1.01894	1.32975	-3.84287
	1.18185	-1.85584	-0.998462	1.78781	1.9939	1.45633	-1.88995	-2.07307	0.158368	-0.453947	0.632683	-2.64977	3.04696	-1.76203	1.12788	-2.58166
	-1.21948	4.17828	-3.71862	-0.64931	3.80147	2.35496	-0.348351	1.99078	3.1272	1.80375	0.655733	-2.52858	1.05611	0.143348	-0.480565	2.02088
	1.63537	-2.75355	-2.89754	2.19053	8.58253	1.93503	0.432668	2.0347	2.78003	3.5713	1.44342	1.67476	1.50136	1.62906	-0.105638	-0.0298442
	-2.2565	2.2879	-0.145641	2.48636	3.3914	-3.05923	1.98341	-0.492066	2.95476	-0.778824	1.45206	-0.776436	-0.330589	0.175195	1.38967	0.551705
	2.49825	3.5352	4.44841	-1.10242	4.99614	-1.8473	3.89627	5.33594	0.219162	1.00187	3.11458	-0.18404	3.33396	1.91357	-3.12701	0.797586
	2.80576	-1.75324	1.20054	2.12214	2.34972	0.181495	2.01109	3.56761	-3.29844	2.82471	0.904447	4.67485	1.55879	3.14479	1.52657	-0.091771
	-1.60884	7.41276	-1.48655	6.12294	-0.834551	-0.988644	1.40219	1.55218	0.5599	-1.3017	-0.847681	-0.186334	2.06945	-0.834647	1.13999	3.03673
	-7.12618	1.52071	0.0603212	5.26886	-6.06319	3.59275	0.44954	3.22152	-1.67161	0.470031	1.59832	0.537834	-1.09019	0.925935	1.45626	-2.01928
	-3.87453	2.26748	-0.192658	0.593754	1.78404	-1.56499	-0.263016	0.595688	0.0237445	3.43304	1.44858	1.23953	-0.263034	-0.744853	-0.760205	0.844564
	1.93392	6.90638	0.0636781	-0.71199	5.25769	-3.52112	1.9473	2.16861	0.402846	0.701933	-2.60918	-0.192332	1.34211	-0.0503914	0.453823	-3.27318
	-3.06708	-2.36306	1.92928	-0.598218	-0.15662	2.56149	-2.03796	-0.844121	-2.61613	0.1284	1.73021	-0.308975	0.820966	-1.55899	0.691873	1.13302
	1.19299	-0.756601	1.84853	4.28281	3.68949	1.48951	2.39826	5.46836	-2.07659	-0.52867	-0.512657	0.0341403	1.94668	1.91495	-1.73867	1.87466
	0.623237	5.44652	-5.38625	1.58691	0.140153	-0.327573	-1.81291	1.62078	-2.51843	-0.967468	0.366977	1.31825	3.56282	1.45621	-3.11729	-1.68965
	-1.24066	-0.598759	7.58585	-1.54805	1.29486	4.95697	-2.05251	-0.0354901	-0.675642	-0.604498	0.370848	2.39267	-0.553612	-1.31153	1.68503	1.61821
	0.998977	2.43074	1.06422	-1.77528	1.1905	2.90438	3.26734	1.14592	-1.07244	2.84811	0.327727	0.0558218	2.10971	2.20473	3.00873	0.525146
	0.319352	-3.55948	-5.43257	3.09281	4.22457	-1.35197	-1.77354	-2.79724	5.9941	-1.43454	0.323485	-2.60586	-1.76929	1.54684	2.35716	-0.659251
	5.92158	-1.50286	6.2956	1.37018	2.07277	3.3243	-2.09854	1.49848	3.26929	2.1754	-1.5761	0.494496	-0.203628	-1.68245	1.98427	-0.698247
	1.90364	-6.86815	0.00494437	2.55679	3.35262	-0.276346	0.4169	4.5657	-0.296671	0.0980437	2.34108	-0.941151	1.76273	-0.0531181	2.67027	1.38311
	2.99426	0.729373	-2.39575	-0.226213	3.83166	7.35021	6.21209	4.13157	2.70717	0.759051	-1.0997	0.988563	1.65648	-2.65093	2.02734	1.67738
	1.96737	-0.433228	0.635376	0.494237	-1.55146	-2.32692	1.62396	1.47018	3.42642	0.162145	1.0287	-0.30423	0.622021	0.405644	-0.0303242	1.47265
	-3.28183	2.93742	1.27431	7.80367	7.2128	-4.65949	2.47916	2.33576	4.62501	-0.713913	0.344268	2.6222	2.3212	0.491588	-0.742428	-0.882394
	1.08602	7.22162	0.210131	1.33775	3.1652	-2.82279	-2.90347	-0.654266	1.98617	-1.10401	1.64948	-2.16051	-2.12947	3.42187	-0.0567301	-1.99148
	2.93115	-4.41868	-0.00634055	-2.05551	0.620348	2.34513	4.28251	3.20441	0.338542	-4.30462	-0.353717	-1.75205	1.93986	1.37149	0.679873	2.55038
	0.302682	-0.809671	0.102414	-3.33401	-0.486342	1.43576	1.37904	0.882333	2.31128	3.47152	-2.50215	-0.00576717	-3.07028	-0.0792086	0.0517913	2.72829
	6.03528	-1.33709	3.20331	3.96556	3.80038	3.17812	1.33019	-3.47037	-1.4893	1.27546	4.19096	1.69285	0.890987	-0.377524	0.127844	0.54651
	0.705956	-1.97679	1.40597	1.19283	-1.34023	-1.42278	0.0764368	5.36953	3.74928	0.588807	-0.689663	2.83343	-0.254674	1.69303	-0.56736	0.811474
	4.88074	1.51915	-0.518258	1.2775	0.267755	-0.797778	2.092	-0.507921	-1.36348	0.916393	0.995805	-0.375159	2.7351	0.717719	-2.48815	1.1837
	2.96281	3.32472	1.68053	-2.38733	-2.07627	3.72739	-1.13874	-1.52283	0.53179	1.97936	4.26277	1.74751	-0.714749	-0.563754	-2.95581	1.19598
	0.480914	4.26163	4.32613	3.81329	1.35377	4.51855	2.28973	-0.0695992	2.77417	3.81855	-0.572351	3.41966	1.90578	0.0694512	2.00818	-1.26277
	5.99316	4.67204	2.44032	-1.73518	-0.447692	-1.4539	-0.54844	1.35555	-2.96115	-4.85548	-2.46098	2.24196	2.53801	0.429452	-1.29829	-1.05209
	1.43314	-0.767711	1.03987	5.81915	2.09873	2.5453	4.0338	-1.24149	0.935195	-2.79954	2.60795	2.43108	1.72307	-2.39379	1.41369	0.96636
	2.32032	0.695207	3.65808	8.32974	-0.662538	0.819107	-0.350829	-1.47983	-2.0515	0.913684	-0.241201	-0.38599	-1.41229	-1.17445	0.755555	1.05584
	2.83321	5.18871	-0.716569	3.44511	0.963482	5.98773	2.064	2.17541	2.77638	3.01717	-1.84532	-0.928105	1.04904	0.76453	0.942902	1.32862
	1.06527	-2.17043	-1.09043	3.77066	0.424463	0.788302	-0.500468	0.768863	0.6275	-1.47366	2.85668	0.297351	0.631812	-0.225687	1.24878	0.615122
	2.80998	7.30129	4.72149	6.01749	0.445389	-0.457145	0.477292	-2.70559	2.82793	2.08395	3.85863	-0.214463	-1.82328	1.38822	0.649098	1.36825
	4.12238	1.88226	-1.33093	4.29866	1.70697	1.80139	-2.32755	1.61114	1.1952	1.80747	2.62242	1.83943	0.894533	-0.348626	2.19435	2.50457
	1.42046	-0.104254	1.02337	1.72999	1.41592	1.74363	0.659888	-1.41231	1.92706	0.583683	-0.657774	0.000376627	-0.770101	-0.91354	2.263	-1.61034
	-2.62987	7.23676	2.26229	0.69456	2.64615	4.18702	5.29525	1.92797	2.69402	-1.44661	1.92381	-0.42666	-0.746069	0.933066	2.62593	-2.41789
	-1.9562	2.28182	1.1733	0.351365	3.56465	-1.00088	-1.94281	5.19496	1.22875	-0.982518	3.50284	1.81471	-1.19646	0.233935	0.711401	0.152739
	2.51773	3.92426	-4.2929	2.24982	3.81806	4.40915	-1.29053	3.0489	2.83838	0.625612	-0.365554	3.7394	2.37772	-1.91619	0.405829	-1.67833
	-2.9183	1.34349	1.90027	6.17297	-0.838772	-0.640086	6.3995	0.139688	-1.70036	-0.0730439	-2.0507	-1.52347	1.20026	1.27176	2.63744	0.0488286
	-1.09971	2.44498	-0.908678	-0.16601	0.294704	4.05969	3.61237	-1.25202	0.900889	-2.6753	-0.851382	0.580829	0.339173	-0.121638	-0.563323	1.44588
	-0.0960138	4.05643	-2.05148	4.34028	2.43461	-3.62808	3.68803	2.67771	-4.15862	-0.74588	1.80506	-0.456654	0.736615	2.08469	1.32803	1.01138
	-2.27599	-2.54019	-0.390506	2.09331	1.96392	-1.53834	0.410126	1.16823	-2.30856	-1.92805	2.20731	-0.702003	2.31415	1.19871	-2.63492	1.52151
	-3.5312	1.13194	-0.78595	2.93698	0.0684421	1.7317	0.617999	-0.14154	-0.029717	1.95081	0.100674	-2.21282	0.89045	-1.11255	-1.24721	1.53085
	-2.32718	3.94865	0.555797	1.41179	2.28721	-3.5959	-0.271536	3.43037	5.54353	-3.99668	-0.968838	1.90708	3.02749	-0.689055	3.0075	-0.98697
	-0.829503	-0.913101	-0.939268	3.36134	2.65177	2.38547	-3.56517	3.18339	5.28895	2.16357	2.90294	-1.92231	2.48681	0.652999	2.57022	1.22121
	-0.149347	2.69938	-0.709155	0.449952	2.43833	3.1665	0.59616	-0.884504	5.34525	0.843785	-0.343251	3.52983	0.679549	-3.34597	3.49745	0.114085
	0.300819	2.00166	-0.256504	0.516448	-0.194752	-3.35502	-0.149386	-2.05088	0.865855	-0.0420872	3.14242	1.53553	1.07455	-2.10408	-0.0216553	2.08087
	0.863247	1.85696	-1.11851	3.0135	1.30396	1.7143	0.78096	3.93918	2.1832	-3.64122	1.8637	-2.60512	-0.768056	-0.817791	3.4829	-0.553873
	4.79563	3.14517	0.182577	-1.3044	-0.0512309	0.915212	-4.04188	-0.499134	2.67724	0.610752	1.28716	-0.648715	-1.28189	0.442244	0.54487	-0.320333
	-1.64073	-0.602249	-6.84218	1.35578	-1.29849	2.97626	-0.840656	-1.40229	2.31445	1.16004	-2.61035	-0.115055	1.86705	0.770609	-1.12453	0.843283
	0.560897	3.73084	1.58965	0.785792	-0.256321	-3.55092	1.20962	4.48526	1.69868	1.22719	-0.142327	0.662455	-0.15131	1.01496	1.92983	0.084469
	1.80438	5.95588	2.90347	2.75265	-2.16597	1.87707	1.60777	3.3952	-1.55691	-0.424416	-0.208406	0.423838	0.495291	0.250013	0.152273	1.14458
	6.37287	-1.14999	3.60628	-1.3552	1.3936	-0.0799272	4.21833	-2.55426	-0.0216393	-3.44625	-0.627284	-2.97793	0.291701	-3.64259	0.234751	1.6312
	3.84873	-1.72308	-4.86822	-0.832668	1.94727	0.490484	0.224935	-0.952646	0.963466	-2.23291	3.14416	2.22034	-1.72045	0.12426	-1.21715	0.59355
	-5.85659	1.66103	0.0499531	0.160336	5.52329	2.23267	4.09897	2.42114	2.36716	0.0701039	1.32323	1.71426	-0.269447	-1.85094	0.0881964	2.49297
	1.90258	-2.2392	-0.0925987	6.28557	2.02091	4.29816	0.925892	3.91199	0.889228	-2.16926	-1.94813	1.12159	1.90634	1.23389	1.88796	0.337899
	-1.24717	0.536281	2.66892	2.57464	-0.500785	6.53336	4.63593	-6.47824	1.66641	-0.601228	2.01989	2.96557	1.25669	0.141795	-1.49934	-1.66208
	6.77303	5.51023	4.40541	4.53773	5.0277	6.43394	-2.24836	-0.559056	3.77417	2.46622	-0.946768	4.55519	0.140503	4.09538	0.959066	1.22073
	0.760198	3.30476	-0.258932	0.309608	3.47018	-1.00505	-0.567585	6.81642	0.561987	1.50704	1.24674	-0.268323	0.190755	1.97299	0.797573	-0.531548
	0.164273	-3.67527	-3.35115	0.559636	1.91261	1.77097	-1.27995	3.56846	2.00325	-1.7534	1.46128	0.956501	-2.25226	0.443405	0.64448	0.854296
	5.06987	1.83226	0.749381	4.61975	1.09988	0.561751	-2.42058	-1.3302	1.0811	-0.032854	-3.29511	3.27939	-0.0563845	3.23521	-0.326732	-0.533285
	-3.7723	2.21747	0.12736	-1.0131	4.2122	3.01577	1.06959	2.95453	-1.94779	5.09183	-1.8245	-1.65759	5.44099	0.760057	-0.253631	1.86154
	3.14974	1.95271	2.53587	2.96636	-0.493795	-0.263744	1.94079	2.98303	-0.706849	-3.60306	-1.17748	0.539033	0.636329	3.51759	1.04333	2.41612
	-0.421361	1.74526	2.43048	-0.347039	-1.69087	3.39681	2.62454	3.78189	2.29775	-3.08741	-1.65394	1.84557	0.968302	0.0715897	-1.48127	-0.150836
	1.72784	2.32931	5.36406	3.42596	-2.89008	-0.795104	-3.35199	-1.64454	1.53641	1.1816	4.7231	-1.9119	-1.41794	-2.91979	1.24533	1.7293
	0.822302	0.248043	-0.240742	4.42776	4.45732	-1.98937	2.77673	2.10433	6.82457	3.73503	1.46081	1.18868	-2.99187	-0.692988	1.49336	-1.71479
	3.46682	0.0420648	0.422312	6.79115	-3.05639	0.289485	2.38996	7.16061	1.48762	-2.69351	0.4738	-1.00438	0.544363	2.57558	-0.634979	-0.0214948
	6.43366	1.06552	3.3838	2.71361	-0.229449	-4.67022	-0.0804516	-2.21352	0.707705	-4.43981	1.97531	0.796209	-0.261042	1.10153	-0.433291	3.82572
	2.89492	7.56825	4.61849	3.33258	1.79251	-1.91649	2.71858	5.45354	0.710367	0.00500575	0.262088	1.9936	1.63409	-0.770106	0.179331	0.946577
	4.46998	4.4057	-1.75738	-0.496618	-2.1892	-1.92873	-1.47733	1.13229	-0.0538856	-5.21327	1.21566	4.27624	0.373451	0.166035	-1.37132	1.40036
	4.25108	5.7265	-3.1924	5.45894	-3.71797	6.76021	3.50404	1.2538	1.93678	1.28048	2.93382	1.52775	-0.721507	-0.0950293	0.192985	-0.00763173
	2.14512	4.51195	4.69296	3.29365	0.754853	-6.02285	3.09505	-2.04549	-3.71347	-1.46984	0.680432	1.34524	1.81388	-0.121296	-1.03005	3.07908
	-1.08187	-0.913523	-1.2612	1.80279	-1.14825	6.6154	1.43264	0.155336	-6.02857	0.554351	-1.16307	-0.625586	-1.60375	-0.675374	-1.11227	-0.564491
	-0.24002	3.52921	5.20452	-4.13679	4.98478	3.33399	-0.764032	0.883397	1.40103	-1.1884	3.03058	2.54664	0.882026	-1.07261	0.68279	0.208414
	0.126084	-0.14386	-4.45726	0.759469	-2.52571	-1.22535	2.46688	1.92348	2.19255	7.36853	4.47489	-1.69623	-0.112143	2.47499	3.59775	0.0229915
	-1.33047	-0.119411	3.3329	1.87119	1.77873	1.05931	1.81878	1.08368	1.05498	0.394298	-1.24723	2.75804	1.7962	-0.389812	0.929867	2.70603
	2.71748	-0.0237545	4.97583	2.42758	2.67065	-3.22028	-1.98626	3.17468	-3.95607	4.83351	-3.04207	0.273467	-1.42292	1.38824	-0.601465	-0.1094
	-2.41494	-3.91915	4.09421	-0.093662	0.0166628	6.35637	3.61365	-0.298053	1.79261	-0.366082	2.24082	1.86974	0.500928	-0.675576	3.98296	-0.819992
	2.4041	-0.229459	1.46861	8.8934	0.0314165	5.06798	0.89116	0.33707	-0.218162	-1.3837	-0.859239	2.31047	2.73998	1.7101	-0.985554	0.688966
	-6.02162	-2.96221	3.78658	1.10584	-1.31217	-0.171697	-3.55226	1.06476	0.989049	1.71883	1.50041	0.314904	1.29079	-3.16397	0.153396	-0.805857
	5.72759	5.47675	2.80961	6.09241	-1.00609	-2.95505	-0.0548452	-2.22135	-2.74653	-1.37634	-2.89028	0.468718	0.981898	-1.40498	1.43748	1.38626
	3.35797	1.34622	-0.397965	0.629285	-1.76926	0.373567	0.00367918	1.81262	2.86836	0.354396	1.96531	6.49287	2.78912	0.35038	0.520355	-0.59634
	0.830177	-0.580178	3.75876	0.84074	4.02833	4.37451	2.3537	-0.107453	4.69869	1.02943	-0.179558	2.55657	2.01653	1.92964	1.62493	-0.526036
	-0.122377	-0.173139	3.17818	-0.0454076	2.20727	2.86597	3.46634	-3.09348	-0.733097	1.79682	2.53841	-5.19068	1.52013	-0.926244	-0.215772	-0.0981866
	0.693341	3.93538	-2.45995	0.552311	-1.14823	4.07269	-0.123213	-0.501462	1.56616	0.6978	-0.285027	-1.94935	0.367848	1.08969	2.61286	2.9245
	3.40357	5.68321	4.3122	0.598103	3.6422	1.18648	4.94501	-0.673252	0.842873	2.43021	1.1425	-0.836792	1.37795	1.42907	0.870704	1.33465
	-3.02625	2.20731	4.2401	3.51133	0.628328	2.71968	-2.74702	1.83109	0.500714	2.46675	2.15578	1.21354	1.72395	1.92949	-0.329215	2.20426
	3.4777	4.82244	2.92721	0.159255	7.07521	2.31315	3.12357	0.691786	-3.00128	1.90703	-0.614695	-3.38708	0.249124	0.823738	0.14527	0.0123383
	-8.68111	2.49208	5.25446	-2.40143	3.00114	3.49092	2.16709	1.12881	1.197	4.16385	4.31067	1.0197	2.24812	0.454924	0.109003	-0.54132
	-1.26588	2.53032	0.053076	5.84598	0.603489	-5.90742	4.99982	2.81059	1.84033	-1.54768	0.763152	1.86269	0.0166179	1.18121	-0.931384	1.41699
	3.41397	4.63826	0.92589	1.97572	-2.92264	-0.184493	2.9787	3.03898	0.723167	-0.802281	1.02603	4.34471	0.753292	1.84448	0.668101	-0.450886
	-2.4139	3.29903	5.99202	0.287851	3.85746	-0.0634664	-3.43295	1.63119	1.33515	1.86582	0.622013	0.745503	0.142383	1.87352	0.331329	5.12065
	7.29463	-0.657816	-1.81075	-0.11533	1.53871	-1.40444	1.04669	1.66104	3.07085	1.17723	1.18391	-3.48843	-1.28074	-2.15034	0.868885	1.78299
	2.82757	1.82396	1.20611	6.88835	-1.2471	1.78657	-1.58927	-2.3883	2.03221	5.85547	3.16423	2.7681	0.298111	-0.664675	-0.112424	2.33412
	2.8529	7.78575	5.63638	-3.41096	0.630306	1.48272	-1.84356	1.28871	-0.236737	3.24719	-0.74575	-1.45338	-0.396891	0.706001	0.149605	-0.0825618
	-6.19749	3.57188	-3.09923	-2.44166	-0.968168	0.618133	2.6559	-6.07025	6.50848	-0.700796	1.33243	-3.38817	0.151262	2.10589	-2.18538	-1.29344
	1.90163	4.46555	1.98043	2.74119	-2.83709	0.983039	-1.52655	0.26203	0.677915	2.63761	-3.06094	0.595196	-1.08762	2.8413	-0.688938	1.58825
	1.70164	3.47404	4.76183	0.336616	-0.377879	-2.2181	2.84886	-0.13027	3.25402	-0.768754	-1.13808	1.65537	2.05886	-1.77306	-0.114581	-0.878051
	4.17944	6.22859	-2.56882	-3.0636	0.061821	-3.527	-1.81492	3.5689	2.98561	4.12033	-1.22146	0.462742	0.0446029	-0.42137	-1.32546	0.257162
	3.96517	-0.933621	0.0502368	4.94187	2.97909	1.86321	1.01443	5.76917	3.93697	1.22541	-0.17569	1.24105	2.03365	-1.30628	1.00427	-2.32945
	1.38056	0.703657	1.97468	-2.09743	4.80668	1.38542	-3.18359	2.22572	3.91526	1.24998	1.16602	-1.21902	0.826549	1.44787	2.15617	-1.01735
	0.529855	4.15173	0.223337	-0.660599	0.343458	0.785457	0.568527	2.48094	0.800047	-0.222407	0.394103	-2.48796	2.04983	-0.0520146	-0.563687	3.35161
	2.51907	0.854934	5.16028	3.63376	1.15546	-3.14665	2.40625	-1.46694	6.44329	-1.39392	-0.215548	1.04815	-1.06864	2.12513	0.685892	-0.302437
	1.21713	-3.50982	3.84632	1.27352	0.197255	0.660276	-0.37609	2.88031	4.14901	-0.553062	2.72884	-1.48397	1.47546	-0.764294	1.13484	-0.131192
	6.82106	-0.59966	4.32647	2.66431	1.75534	0.820778	0.407781	0.434516	4.55442	-1.00348	2.24857	1.671	1.28023	4.51317	-0.714479	-0.0684176
	3.41814	-0.979495	5.03294	5.17715	0.968578	-1.08642	4.04903	0.19866	0.565961	-0.939367	0.158779	-0.491574	-0.191699	2.04261	0.979111	-0.501269
	-0.822647	4.92213	0.865546	1.75934	0.905052	0.697854	5.86929	-1.6886	0.547558	0.861342	7.28008	0.137473	0.265597	-0.0117397	1.7627	0.731736
	4.51939	-3.53469	-4.47725	1.6693	4.36265	-0.301845	-1.41047	-0.30567	-0.581346	3.60005	1.12857	-0.475651	1.67502	0.115852	0.287793	1.21943
	-3.10738	-2.81111	-1.4966	-2.31486	1.64925	3.86744	2.63055	7.14248	1.33881	0.803103	-1.31104	-3.16971	-0.272493	2.11198	1.78363	1.7486
	-1.73602	2.71186	0.600988	-0.262463	-0.781122	-0.518513	-3.07541	2.36262	-1.18015	0.143317	1.96626	-0.894377	-0.978121	2.53483	0.748206	0.443787
	-4.89153	-6.69461	2.52019	4.97785	1.80839	-0.356719	0.0713818	4.18782	-0.469094	0.386689	4.15401	2.9148	-2.91249	-0.235908	3.2477	0.692987
	6.70432	4.52477	3.57256	4.82385	0.941127	2.64971	3.05432	1.59376	-0.590502	-1.73592	4.61876	4.24352	-1.76247	-1.76204	-1.94598	-1.96866
	8.88886	-3.58087	3.79967	1.14871	0.836837	-2.8148	1.41147	1.22753	-1.23647	0.684792	-2.14612	0.604546	-2.05364	-2.25835	-0.511078	1.74308
	-6.63625	8.36108	1.61369	2.46035	-1.29202	6.58321	2.58151	-1.24442	-1.90297	0.515361	2.11575	0.207627	1.2576	2.38445	3.8544	1.71831
	3.11063	1.21069	-2.2864	-2.10618	-1.21733	-0.687215	3.75915	0.779478	1.28397	-0.728035	5.51142	-0.736409	0.00133033	-1.13009	-1.34005	-2.24847
	-1.74799	-0.727779	1.74974	-4.55959	2.65597	-0.800804	3.59667	0.736713	0.785342	-0.0341091	-3.04821	-0.471685	1.81325	0.238241	1.82425	-1.20953
	5.13253	-0.0194612	5.51123	6.19202	3.80541	-3.26166	-1.01632	3.35997	3.9431	-1.58679	0.996025	0.228074	1.34473	5.19152	-0.486865	2.20585
	-4.11914	3.17618	0.983165	5.29771	-1.95505	0.338855	5.92105	-1.48429	-0.244389	2.26887	-0.99935	1.6112	0.358758	1.93979	1.021	-0.200952
	0.697786	1.77597	-0.771946	0.513874	3.26012	2.33108	0.456799	-0.15802	0.899069	0.468371	3.22832	3.41211	2.22341	2.076	1.81703	2.38463
	7.43982	2.0312	6.05686	0.321615	5.40705	-4.24266	-2.0976	3.72197	2.04079	-1.94192	1.8625	0.638182	-1.22652	1.312	1.14086	1.36229
	6.04891	5.16122	4.38928	-3.35051	0.858081	2.66683	1.9298	3.03321	0.667257	1.77654	-1.98187	2.71854	0.350222	1.80919	0.287759	1.29643
	1.61712	0.487445	-0.307216	2.16156	0.832731	0.9305	1.2873	-0.43339	0.255341	-0.168922	0.0663805	1.12105	2.43205	-0.586833	-0.194293	1.54298
	1.82608	6.47034	0.445125	2.63206	-1.39619	-2.8151	5.90135	1.79758	0.403645	-1.41016	0.318233	-0.573274	1.97998	2.12113	2.42567	0.129219
	2.91899	0.344031	6.51307	1.19002	3.31743	2.58361	-0.558363	1.13763	1.96864	1.69546	-2.23791	-0.604103	2.53932	1.93478	1.16149	0.321124
	-5.47735	3.6198	0.328262	3.4197	2.99622	6.75043	2.0728	0.928673	4.62785	2.0886	1.20132	0.426697	2.42207	1.56959	0.624049	-0.0115544
	4.97834	-0.275154	2.35612	-0.801868	1.29653	4.24944	-6.91696	1.01698	3.20241	-1.70271	1.2151	1.94871	1.51964	2.44366	2.58313	1.38803
	-0.288077	0.563721	3.93837	5.17665	3.85338	2.44115	1.65406	2.93938	3.1098	0.659323	3.28275	0.0534795	0.493623	0.470294	0.913161	-1.75967
	0.0727106	1.15608	-0.61657	2.31512	1.94691	1.52505	3.05455	1.19445	1.32497	0.873563	1.31408	0.170138	-0.196323	-0.7241	-1.33076	1.36614
	2.87903	0.210066	4.49775	3.53221	3.72883	3.44889	-0.0185567	-0.858529	-2.05798	1.16023	0.476096	1.33323	-0.88709	2.82731	-2.92075	2.28529
	-1.85392	-6.3442	1.42292	-2.86777	1.60595	-3.01333	-3.70245	1.07309	1.58979	2.13824	2.98363	0.699552	-0.71949	2.25781	3.76122	-2.34405
	1.5184	0.302619	1.40041	0.151691	-5.31311	2.40415	3.84767	1.71035	2.27055	4.01015	-1.06955	1.45392	-0.427174	-0.123527	2.37916	0.642027
	2.66152	-2.0715	-2.32017	2.96313	2.80476	0.278634	3.65267	2.11615	0.812056	2.99502	0.540308	2.62295	0.778346	0.649975	1.024	1.02691
	-0.552842	2.76726	-0.694754	5.22009	-2.11323	1.27188	-1.1	1.95446	1.85727	4.57248	-2.22185	-0.323818	-0.817673	1.41282	0.628177	0.699392
	2.66135	-2.07065	-2.40684	-1.58297	-3.01192	1.13701	3.76999	3.03355	-1.38643	1.76688	0.796619	-0.971009	2.01497	0.832462	1.16306	1.43832
	5.2434	4.22517	0.0666564	5.23296	3.43767	-0.426707	-1.54576	2.02507	-2.11462	1.20466	2.7498	3.67538	0.212233	0.988579	4.01699	2.91213
	1.60723	-4.23187	3.07716	-0.269584	2.56562	-1.55763	3.64479	-0.0204764	-0.131675	-1.52881	3.79516	2.82002	0.640694	-2.76633	1.69704	-1.25616
	5.23599	4.95407	-0.179562	1.56535	2.39972	-0.0986079	1.13003	0.286084	-2.818	-0.663272	0.72624	0.0709398	1.58946	0.788395	-0.740684	2.74778
	0.386909	4.71447	2.9181	3.70626	-0.262429	-0.144076	-0.96769	2.11189	1.4272	2.59551	2.64989	-0.753307	3.97769	0.70784	-0.323912	1.23548
	-4.38034	-2.3161	-1.09938	2.96213	1.65488	-0.564795	3.27723	-2.40853	0.231679	2.29987	-1.71596	0.0549787	-0.845686	-0.422623	-0.772513	-1.10103
	-6.467	-1.08434	0.230409	-4.15089	4.12512	1.06036	1.39721	-0.518898	3.89072	1.73464	2.35999	-1.08871	-0.914793	0.430978	1.63798	1.53631
	1.12826	2.96618	2.26344	4.3159	4.16631	0.694363	3.19148	1.30694	1.09607	1.39178	3.4445	-2.36155	-1.30652	-0.143196	0.656693	-0.202389
	1.64839	-0.682653	-1.70301	-0.847846	-1.66965	-1.16263	1.56227	4.39003	-0.913197	3.44451	3.39367	-0.562354	1.41488	1.17744	-1.63517	-2.50399
	3.76484	-1.27843	1.86826	4.50114	-2.59585	3.08493	-1.40644	1.69709	4.26794	0.95153	1.34997	1.46887	-1.71817	-0.82858	0.451062	1.15087
	-0.217916	3.63301	-0.793461	-0.92699	2.41522	0.770817	-0.441633	-4.72962	0.740971	4.78464	-0.191704	5.35691	-0.599136	1.3691	2.0739	0.210313
	2.98248	5.2319	6.65742	-0.0925314	-0.071232	0.36947	3.03074	0.0832758	4.85576	3.46973	1.74774	0.604422	-0.946054	-1.43749	-0.447376	-1.04086
	3.27737	1.15652	-2.67826	-1.93177	0.425405	-0.858155	-3.86483	-1.39722	1.95695	-1.03725	4.17279	0.788272	0.348067	3.54827	-0.750217	0.0993628
	-0.0265863	2.25692	3.45936	-1.83944	6.48866	0.0837772	2.7016	1.47923	2.47333	1.88582	-2.21556	-0.97385	1.33785	-0.0098556	2.91449	-0.503674
	4.64949	-3.39176	1.57317	3.58868	-2.30918	0.863321	1.7208	3.81767	0.704503	3.03222	-1.60132	4.22438	1.69392	-1.83823	-0.286371	1.95756
	-1.95	0.990037	1.68717	2.20053	1.94894	3.78284	3.41349	5.848	3.94168	1.44983	1.57904	0.238361	-0.384185	-0.663148	1.77642	1.09991
	-0.604198	-3.73092	2.90216	1.23536	2.266	0.52115	0.0836301	3.04364	-2.8814	2.61163	2.58977	0.0142328	1.91078	-0.25234	0.00906898	0.480723
	2.11885	1.099	0.176519	-1.38218	4.73983	2.38698	2.64885	-4.22665	1.05738	0.929355	3.34904	2.81884	-3.10053	4.70465	2.74282	0.5337
	-2.23218	3.09003	0.182296	1.04327	3.20921	4.2146	2.52868	0.204539	1.63652	1.52763	1.39273	0.67875	-0.658535	1.87486	1.17203	-0.584079
	4.07985	-5.15384	-0.160587	4.33389	3.19275	-0.58498	0.00441445	-0.555963	1.98234	1.69771	1.43953	1.77569	1.97762	1.83692	0.86021	1.85724
	-0.0234978	4.56582	1.43774	-1.81621	1.76778	1.74116	0.0241477	-4.64697	-1.35986	3.95148	2.46108	-2.64458	0.536201	0.691344	2.85793	-1.44073
	0.857484	6.77464	-2.43669	2.49743	-0.0597406	3.25887	-1.21845	0.757491	4.19543	0.301624	2.74203	3.93393	0.314415	2.40018	-1.33124	0.307542
	6.49051	2.36154	4.45824	4.19311	0.115518	-0.967213	2.45095	1.86057	-1.01638	-0.901042	2.9769	-4.18014	0.195728	1.44516	-0.969132	1.79619
	-0.764288	2.26443	2.33643	0.993171	3.70072	3.4453	-1.87209	1.96915	0.555272	2.1402	3.59882	-1.34967	1.67193	-1.47793	-0.838314	1.08526
	2.19852	-1.41713	0.729652	-2.35552	2.31583	2.36171	-0.175401	-1.39132	-1.64228	1.35671	2.21175	-0.63922	-2.35628	0.0341441	-0.499715	0.102676
	4.78642	3.44759	4.91392	-4.90657	0.283332	1.71692	-2.73705	-1.91558	0.733064	1.61263	6.03916	0.12285	0.274223	-0.865697	-0.572102	1.28236
	0.453205	-1.5556	1.83741	-1.98983	2.66144	0.0819848	-1.39559	-2.37894	2.13344	1.86252	3.96584	-3.06584	0.816726	4.53998	1.13749	1.36713
	-0.153557	2.76134	-0.588081	5.00972	1.7342	1.02332	6.35718	2.75681	0.624103	2.26094	1.10832	-1.51517	1.75362	1.07748	-1.21887	1.58036
	0.978594	-0.142203	5.53419	-2.12637	-1.52268	-4.96119	1.3596	-1.72445	-1.5713	-1.20439	-1.35658	1.3933	5.28777	4.33733	-2.10395	-2.6422
	2.01244	2.90778	-0.455084	1.10652	-2.70922	1.62552	3.52929	0.282115	3.545	4.28448	0.31038	1.44539	0.118846	-0.0582319	-0.987689	-1.23948
	3.63388	-3.00486	-3.7833	-5.36836	-3.80683	6.11382	0.443862	-1.39319	4.89129	1.94089	2.09392	-0.557117	0.592606	-1.01974	-0.336628	-1.09475
	-3.14055	-0.477606	-0.478239	3.22467	1.90797	2.36435	1.79566	-0.199806	-4.60646	-3.22297	-0.39163	0.659471	-1.47866	1.80973	-1.47538	2.05853
	-6.63763	0.428149	0.0379496	-2.27826	1.93289	1.95371	0.157015	1.81308	-1.32905	-0.708542	-0.788241	-4.22942	1.14357	0.792725	1.5899	0.57346
	-2.01914	-0.316144	1.96941	4.91258	-2.38881	-1.4534	-1.01456	-2.15879	-2.09343	-2.43604	-0.690918	-2.16122	0.0640337	-0.816285	0.681659	-0.606761
	2.18631	1.09454	1.8627	-0.832621	-0.0103179	4.50791	-2.4319	3.79455	0.0441117	-1.96656	-0.394444	0.559664	1.62728	2.25979	0.510945	-1.48364
	-3.94338	-1.62442	1.55681	3.6881	0.757461	1.62875	0.161738	-3.11716	1.96769	4.15311	0.673175	4.63679	0.534795	0.89304	0.73534	-1.9899
	1.29086	-4.53277	2.68742	-2.71577	0.469245	1.64484	2.14806	-1.88489	-3.2162	0.0278049	3.80236	-0.171852	-0.983996	0.424338	0.972371	0.142342
	4.94274	3.11677	2.60118	4.6681	0.493747	3.66711	3.04964	-0.501049	4.09189	0.33625	-0.597212	2.98717	2.90682	-1.91432	0.071139	-0.765491
	1.98663	5.65515	-2.24751	-2.46596	-0.259475	1.45905	1.6459	-1.25737	-1.8549	3.43081	3.32276	1.2462	1.16128	-2.07648	-1.51945	2.25985
	-2.87756	-2.02387	4.94496	3.01584	2.02397	0.604623	-2.24189	-0.548043	-0.218823	-1.70384	0.699936	-0.986147	0.386333	-0.468106	3.64887	1.2876
	3.06079	-1.18806	-0.654269	3.98819	-1.7472	0.0701633	0.104119	3.28826	-1.06161	2.95566	2.42655	-3.46889	2.29818	1.57886	0.357217	1.39132
	-1.06242	2.95795	4.10682	-2.08108	0.567653	0.546338	4.13556	2.76533	-2.36215	2.57181	1.47622	2.80693	-1.94926	0.541154	2.62519	-0.576851
	1.67751	1.04382	2.56309	-4.42858	-1.16866	0.691252	-0.128108	1.44369	0.701497	0.146128	0.775772	-0.0913349	0.608919	-1.76075	1.71086	0.683803
	-1.51312	-0.784812	2.52237	0.762094	0.684502	-0.406479	3.81243	4.80854	1.11597	4.31913	2.54005	1.69497	2.25569	0.589379	-1.88743	0.9742
	1.07687	-1.1875	0.307588	-0.0810086	-0.163527	1.47133	2.32896	-3.22633	0.566491	1.27581	-0.518994	-0.561853	-0.834616	1.13187	0.819164	3.78551
	5.97691	2.10162	0.0908746	-3.42943	3.611	-0.446842	3.10992	-1.05409	3.06765	2.21291	0.958071	1.30067	0.0139735	-1.00165	-2.13135	0.161973
	2.73023	4.97042	-0.0461706	-4.98978	5.0123	2.43208	4.21527	0.454956	-1.25665	1.53411	-0.108322	4.606	2.71843	-0.981351	2.57373	0.278702
	1.15432	7.13327	-3.28813	1.64298	2.23515	3.6848	1.23524	-0.184056	-1.11487	1.41631	2.62018	0.540213	1.53476	-1.75115	0.115099	-1.96716
	2.55089	1.23719	3.7936	2.28833	-1.95235	3.25617	-2.46724	2.1803	1.26165	2.70101	0.950592	-0.319561	3.66969	-0.628887	0.271504	0.292933
	5.6248	1.49487	-0.279616	0.648353	3.21211	-0.345758	1.09302	2.66539	-1.16934	1.41334	-0.467557	0.243603	2.98576	-1.01827	-0.42907	0.314361
	3.11597	-1.52396	2.17148	-0.329144	2.30497	2.24633	3.45804	4.12324	0.701027	-2.02178	1.10294	-1.49682	1.70633	0.752911	0.348851	1.74512
	4.58208	3.57714	5.35918	-1.00251	7.07729	2.30244	-0.43181	-1.21269	-0.0664515	-2.83112	0.235715	0.897177	-0.0764317	0.753809	-0.950315	-1.0935
	0.259581	2.24444	3.4376	2.02322	-7.93514	0.0700324	-0.339912	0.993588	-1.28575	2.4061	-1.98152	0.112588	2.24192	-1.34561	0.864825	1.72931
	5.32233	2.63933	0.947839	1.852	2.78958	-3.54418	2.81126	0.226547	1.5255	0.822373	1.53098	2.13994	0.380287	3.01614	-0.575226	-1.19955
	-0.233812	1.46128	5.71351	6.71589	-1.62907	1.40288	-4.7015	3.14181	0.925333	0.590217	-1.39539	3.23756	0.95901	-2.05383	2.92316	-0.46597
	0.486095	8.28495	4.64028	-2.72937	0.305164	3.0831	1.92224	1.26993	3.44699	-0.299615	2.29599	1.17748	1.85346	-2.61599	-0.976175	-0.194858
	0.218436	3.88225	1.40525	-1.52767	-0.876375	1.39301	4.68022	1.70387	0.230347	1.58136	-0.361899	2.26148	0.179288	-1.11878	1.23217	2.20184
	-0.191872	1.5477	1.62372	5.28621	1.43628	-0.303562	1.5515	-1.27789	3.13751	3.11474	-0.397977	1.33488	-0.826116	-0.207485	3.56006	2.39303
	-0.566721	0.644882	-3.49751	-2.64795	2.65025	-1.02541	-2.13792	0.308407	-0.67335	1.00768	-1.5083	-1.7636	0.658152	-0.270807	4.55181	1.44416
	0.535813	1.78814	-1.08193	-1.80856	5.79373	2.17866	5.89598	2.2137	-0.911439	1.96039	-2.9968	1.65412	-0.257824	-1.88528	0.627603	-0.114274
	-0.276278	2.05807	-3.01672	1.30547	4.71999	1.36205	2.53039	1.53674	-0.207596	1.24206	0.299985	-0.0411206	3.50237	1.09887	0.121039	1.66932
	-0.551957	6.06912	-2.08043	4.48486	2.54872	0.115497	-2.57079	1.90338	2.27396	2.17752	0.876666	2.60091	-2.56198	-0.675673	2.10128	0.648229
	0.341902	0.547874	7.10195	2.70912	5.26893	-0.474264	2.74834	2.07411	-0.166639	-0.88047	3.05412	3.04286	-1.99813	-1.13876	1.5446	-0.00884239
	1.14086	-1.39008	-0.350974	1.75639	3.36438	0.486178	-2.98165	7.02352	5.37223	0.74625	3.97543	1.61232	1.83443	2.11632	-2.0926	1.84099
	2.13617	2.34852	6.44582	1.3179	1.44463	1.698	-2.24103	-0.807084	5.1564	-0.417664	3.72808	-0.107972	-0.257694	3.24762	0.14774	2.26083
	-0.671186	1.48932	6.73747	-2.01471	-2.92154	-0.69996	-2.26916	1.87752	-1.90316	3.53834	0.406521	-1.77249	0.552662	2.05339	-0.350993	2.91363
	5.35907	-0.69865	1.63991	4.15431	2.35336	2.416	-3.48735	1.45308	0.0331439	1.46722	3.15364	0.26398	1.24876	2.80068	1.95386	-0.00180466
	1.56354	3.72476	-0.369538	-3.27026	4.30114	0.746376	2.68494	-3.42718	1.46775	1.65771	1.6653	1.75586	-0.236511	0.806351	-1.95094	-2.7486
	0.308712	3.04044	-0.505311	-0.667934	0.732969	2.58917	1.57386	-0.468688	-1.76543	1.35875	-1.76446	0.408171	0.480314	3.25846	-0.880972	-1.62267
	-3.32311	4.00881	3.04511	2.53488	4.67043	0.810328	7.25092	-0.823578	1.16033	3.63409	1.83114	1.80567	-2.00259	1.5343	0.350902	-1.11516
	0.161935	2.69952	2.08324	4.31959	2.3157	-0.0845999	2.90656	0.122339	1.23181	3.95482	0.896628	1.60147	2.62081	-3.34503	0.0775679	-1.6581
	0.643987	5.03952	-1.35873	-3.04545	3.60742	5.50305	2.47987	1.11264	-1.36449	-0.77589	1.4234	-0.554828	-0.826926	-0.507323	3.68445	-1.46162
	-4.50286	0.21655	-2.04624	3.01586	6.78785	-1.26403	0.0853142	1.27375	2.66062	2.19708	3.18353	-1.66048	-2.0547	1.81725	1.34306	-0.650335
	8.61407	5.25984	3.44002	-1.00062	-1.19982	-2.81342	0.553154	1.90711	1.55658	4.1437	0.7105	2.57639	1.28796	0.708868	0.0525696	1.89736
	1.05189	0.341076	-1.08383	3.99825	4.21957	2.67041	-2.12932	1.11981	0.389768	-0.115285	1.00909	0.759521	0.686468	0.44229	2.75585	1.42249
	1.33513	0.448847	2.883	4.05105	4.24646	-4.42571	0.554175	1.20795	3.60735	2.0642	-1.30183	1.26003	-0.481926	0.522348	3.04147	0.821185
	0.873041	3.82707	-1.87589	0.81264	1.52586	4.30714	1.0046	0.14074	0.656302	3.69951	-0.0531539	1.58408	2.64449	0.106111	-0.834464	-2.06235
	6.01524	2.34382	3.85549	5.63224	0.93584	1.81055	1.30884	-0.204582	-1.4197	2.42097	1.05335	1.63526	0.406558	0.804168	0.0631946	1.59491
	-0.363169	1.85736	1.91859	-2.84602	-3.5373	1.28362	-1.50703	0.499703	1.27871	4.33222	1.90624	1.2243	-1.42154	-2.47398	2.02357	1.5796
	1.17501	2.297	5.64096	0.659738	-2.60313	4.02966	0.514893	4.64405	1.50162	0.155976	2.43082	2.18921	-1.50589	-1.16233	1.22285	0.464723
	-2.10434	-1.13295	2.68569	1.62116	4.66108	-0.582279	3.67177	-3.06354	-1.36037	-0.781761	0.864317	-1.75277	2.81398	0.453169	0.480314	1.00788
	5.27164	1.14794	2.4127	-1.93993	-2.57955	-2.76121	4.20504	1.57202	1.51808	-3.75989	0.408155	0.310266	-2.96615	-0.870466	1.08579	0.247985
	2.38175	0.120198	1.83041	-2.22794	4.14931	2.17129	2.29777	-2.36997	-0.729858	3.59734	0.560171	2.19844	0.199828	1.28131	1.48415	-2.28512
	0.373033	0.984226	1.55612	-0.637323	3.07184	3.35168	2.92659	0.775689	4.42512	1.04379	0.498228	-2.35251	0.400142	-0.560362	1.81612	-1.75242
	2.71797	0.192174	9.23587	1.21177	2.16511	3.71701	3.56304	-1.05921	3.44333	4.26899	-2.33049	0.715118	4.27234	1.33661	1.17568	0.896205
	2.60767	-0.521778	-1.12638	-0.845898	0.496612	2.82499	0.886666	0.312306	3.49919	-2.28309	-0.977304	-1.08296	2.87328	-1.52292	0.168768	1.93804
	2.21375	3.98461	3.23819	-1.87678	0.039747	2.69247	-2.83454	1.40467	-0.299247	-1.24369	-0.791651	2.08403	0.0821229	-2.01564	0.189544	-1.17952
	-1.86418	4.4978	-1.7458	5.13589	1.15168	4.456	-1.57699	4.70506	0.570832	-0.958528	-2.16956	0.357586	3.18928	2.23703	0.973557	1.1885
	3.14221	-4.97508	3.56671	0.418971	0.474964	1.80277	1.36174	1.91997	-0.153294	4.187	0.324887	2.1816	1.74176	-2.2493	-1.16741	2.27526
	-3.89225	3.11567	3.37976	1.27792	-2.90757	-0.247672	0.0253305	0.768085	-1.40894	-0.582487	-1.85361	1.32489	-0.685918	0.851932	1.94145	-1.46781
	-3.46693	-0.0514336	3.8348	5.29437	-1.184	-0.320837	-0.0277752	0.883635	3.12983	-1.62573	-0.260615	-0.690206	0.218242	1.29514	0.684659	-0.0956473
	4.39902	0.146615	-0.303874	-4.62225	5.19709	-2.41978	0.586578	2.15924	-1.22091	1.50942	-0.354184	0.394652	0.731323	0.343833	-0.311072	0.522671
	0.71461	5.37999	1.10977	-2.42734	3.15437	-0.822219	-1.69466	0.18294	-1.02855	-1.4153	0.82677	1.1584	-0.593601	1.50233	0.861533	-0.504182
	0.648743	-0.0862751	-0.163452	-2.08562	-0.0849472	2.97824	-0.554774	2.40065	1.53921	2.03515	0.966923	-1.90813	0.687503	-1.89739	-0.524529	-0.294226
	3.72019	-1.15794	0.0217316	0.865852	3.65677	-1.31439	1.54706	2.79183	1.66854	5.31991	1.70476	2.29288	1.02914	-3.71449	-1.18451	-0.399584
	2.47494	1.50123	-3.12057	-4.08955	3.46516	5.02633	2.12559	-2.46877	1.18879	1.00169	1.76047	1.07539	1.16788	-2.98046	-0.0556529	1.78388
	3.27281	-3.16864	0.864475	3.98986	2.11727	3.25454	3.41324	5.94966	2.54433	1.2238	0.989317	1.16442	-0.946522	0.963771	1.17084	-0.397904
	1.73957	0.799024	2.35094	2.16534	0.572566	2.77165	1.95724	0.238027	0.649622	3.37809	5.73512	2.77912	0.237176	0.887637	-0.643042	2.91088
	3.8549	-1.83075	2.71286	1.77596	1.36292	-0.224688	3.63379	-4.9363	5.76199	2.2943	-2.28494	3.0769	0.619569	-0.440409	1.63018	-0.446601
	-3.46099	3.20042	3.70765	-0.734945	0.0846466	3.25039	-0.679762	3.71337	4.28886	2.1897	-1.06231	0.750824	0.692724	-0.252291	-1.16713	0.719787
	0.609953	4.3377	7.98555	2.04466	3.07744	-0.0993381	3.2544	5.78798	2.7296	0.936467	0.129099	-2.03087	0.943213	-1.32169	0.593464	-3.52126
	0.590808	2.15698	3.62291	4.22816	2.0112	-1.84189	0.646035	-1.16497	-0.0372986	-3.83661	2.33539	-1.11939	-0.314619	-0.85205	0.164895	1.70833
	0.875509	0.905798	-3.48762	-1.18098	1.09985	5.63988	1.26816	-0.936994	2.43069	3.33698	1.51004	-0.125739	2.1736	-1.69503	0.398027	2.02526
	-0.846143	2.77609	1.2196	4.00625	-0.348981	-1.41471	-1.49695	-2.06202	1.2033	0.126537	0.833884	0.980605	-0.0581098	-0.225591	0.414919	1.77964
	-1.33852	2.22321	-0.997568	1.14833	-4.12568	-1.19959	-0.439558	4.41778	-0.806945	0.979131	-1.05726	0.968075	-0.332552	-0.188323	0.748076	1.31262
	0.917558	-0.124464	-1.2534	-1.80745	3.3246	-2.00429	2.27768	1.15062	3.36354	-2.76906	1.34226	1.69248	2.24238	-1.69411	0.723499	-1.49191
	3.33052	5.01626	1.22678	0.0412098	-0.288556	4.76378	-6.17904	5.29615	3.71543	-0.601977	-1.01338	-1.34233	0.411797	1.91917	0.716789	1.48641
	-1.27759	1.59486	0.962975	8.9042	4.45026	3.076	0.725121	2.28399	-2.2614	-0.835376	-1.58367	-3.8089	1.59981	1.71467	-2.64063	0.386636
	0.136268	7.00727	0.882002	1.61439	1.228	0.722177	-0.610029	3.05247	5.06847	-0.670849	2.19566	-0.068213	1.13218	1.28882	2.06363	-2.10885
	-2.85182	-2.47963	2.03897	4.92274	-1.81346	3.02963	-2.23496	-4.40725	1.63416	3.00802	-0.739535	-0.504756	0.460816	0.880971	-0.316909	-1.53001
	0.223665	2.81039	5.83477	0.636146	1.03304	2.04345	4.7264	-1.203	3.07828	-0.704233	7.16352	1.95299	-2.73724	4.63289	0.597859	-2.32565
	5.37553	-3.7415	1.23544	-2.14049	-0.338572	1.2554	-0.144499	-1.73919	-0.342206	0.444809	1.42871	-0.554084	1.03444	0.437176	-0.757177	-2.15305
	0.128391	3.61349	4.68149	2.2916	-1.92314	-0.500199	1.19639	0.0324715	-3.094	0.717984	3.88721	0.378962	2.2611	-1.45799	2.65419	1.93386
	1.87027	5.23171	1.50946	7.07784	2.50532	-0.868012	4.40309	-1.50921	2.08823	-0.227495	-1.06874	-0.6766	4.13048	3.71762	-0.61418	2.20331
	8.3986	3.5766	1.58101	1.80197	0.388547	1.59808	2.26997	1.24476	-3.95399	-0.561349	1.64598	2.93205	-0.629524	0.886522	2.98793	1.04129
	3.95977	0.321044	4.89332	1.05413	-0.47663	0.426022	1.5543	-1.57093	7.24433	3.53507	-0.803603	-1.74247	4.40498	2.81858	-1.13146	0.764949
	-2.24282	3.12085	-0.501657	-1.34686	2.26852	3.47593	1.95545	-3.4772	3.52528	1.46679	-1.45795	-0.336722	0.436602	1.93657	-1.70614	-0.347422
	4.94279	-1.82292	-1.34077	0.653961	1.46617	2.1387	-3.48933	0.916954	-1.14743	1.49989	3.51312	0.592162	-0.971965	1.10264	0.733406	0.383531
	-3.15627	4.32459	-1.67465	4.40288	-1.26264	3.2762	-2.23107	-0.557467	0.396031	2.57883	-2.20349	0.321361	4.01531	1.4542	0.919138	-1.60212
	-3.26132	0.787839	-0.730202	-3.4794	3.75232	3.1977	-1.79758	1.86318	-0.0542962	-1.94283	1.45596	0.484348	0.683832	1.50421	0.551328	0.142868
	1.28094	-1.79024	-1.2911	-1.93792	5.32774	0.00994416	2.38619	3.55993	1.68857	-3.6938	1.97078	-0.538007	-0.613053	-0.882746	0.775794	-1.10386
	-1.15686	2.7407	5.23546	-2.61185	0.606403	0.292021	1.34884	-4.50332	0.235901	-3.16331	2.24103	0.802564	-2.10806	3.12481	1.24676	-1.31957
	1.53551	2.12959	0.660275	4.80545	2.59046	2.57044	1.68667	5.26503	5.21722	-0.540504	2.55887	-0.698802	2.28383	1.67346	-0.185579	-1.06668
	1.26315	1.54285	4.61144	-2.05345	6.18902	2.38977	1.18189	0.379924	3.38943	-2.62829	3.07527	1.6625	-1.43042	0.540027	0.967208	-0.651477
	-2.2253	-1.04428	0.441422	3.38419	2.14356	0.0860223	-1.00599	0.905729	1.63414	-1.3727	0.526331	-0.722011	-0.628964	-1.78058	1.64166	0.555838
	3.11563	-4.53555	3.25721	1.60566	1.12663	0.459696	2.99053	1.60055	1.59838	1.64414	-1.91646	0.758171	0.893999	-2.69676	-1.16855	1.17194
	2.38986	4.07151	4.95002	1.75253	4.59234	-1.69663	3.14175	1.76558	1.18476	2.38851	1.65211	-0.218139	-2.31995	-0.78333	0.113178	2.7678
	-3.82846	-0.478598	2.11664	0.383328	-2.21053	0.506428	3.72474	1.04491	-0.721949	2.57567	0.377114	3.18224	2.67242	0.866985	-1.17098	2.03134
	-1.24383	5.13799	1.36706	3.08069	-0.355579	2.14806	1.80173	0.320438	0.792925	0.559565	-1.27044	0.748037	-0.70603	2.51005	2.36343	0.382929
	-1.43095	-2.03773	3.92859	2.65918	-1.01507	3.43291	-0.0183472	1.81251	1.93079	1.85336	-1.51716	-3.07667	-4.70042	-0.399707	-2.06612	-0.20466
	1.3561	4.75389	-0.443215	0.714669	0.798643	0.104318	-1.33317	0.300662	-0.515771	-2.18601	-1.01883	1.49883	-0.344585	0.215378	0.831645	0.638552
	-6.34428	0.448975	-1.42167	0.026638	-1.75887	0.673637	-1.42529	2.46055	-2.79631	1.26338	-0.717319	-3.36103	0.479032	-0.00393564	2.10899	0.990142
	2.53263	0.644206	4.27649	2.58524	0.132818	-0.779164	2.34333	2.80901	-2.42855	2.65192	0.337818	-0.538635	2.7142	0.716293	0.932048	1.4169
	3.35269	-0.903732	-1.7429	0.857033	-0.697443	-3.67355	1.53006	3.20277	0.0654436	-0.360475	0.777701	-1.02908	3.40902	-0.365193	2.16518	1.27556
	-1.89739	5.1867	-0.440156	3.65718	2.50412	1.57034	-3.33109	1.74821	-1.70821	-1.2995	0.753712	1.16968	1.97771	-0.236998	1.17429	1.14858
	2.29231	5.05225	1.9033	2.32367	4.36036	-3.14918	2.63847	1.55178	-1.27273	-1.77844	3.10609	3.2735	1.85133	-2.95638	0.978113	2.86196
	-0.956809	1.68794	2.07709	2.47533	0.684889	3.61422	6.24199	3.70507	-0.949487	-2.21506	1.37449	0.997913	-1.467	0.394022	1.89326	-0.880465
	0.175173	-1.51176	0.430047	3.94179	0.327545	3.49388	1.9245	-0.261985	3.00005	3.58785	-3.74321	1.20059	0.211257	1.85476	-1.5178	0.128876
	2.30457	-0.776844	2.72397	3.08925	0.0995107	0.451923	1.88503	2.56909	0.26501	2.37579	-1.73414	2.40194	-0.301606	-0.00751767	0.780458	-0.368327
	4.00036	2.73036	-2.8321	-1.94661	5.86157	0.0583376	2.11587	-3.1896	3.42664	-1.2757	0.891572	1.27909	-2.02058	-1.23543	-1.5239	-1.30519
	2.67359	6.79226	-2.78919	2.34757	0.111553	-2.31163	8.16282	0.632723	-1.56067	0.235543	0.615114	-0.106826	-3.34576	-3.9628	1.09134	-1.09757
	2.43608	-1.54099	1.48672	-3.15798	4.07609	3.69945	0.561958	-1.42734	-0.265204	0.973638	0.909456	1.8468	0.67417	-2.02489	5.04612	-0.191621
	1.3495	0.773738	0.136421	4.00684	0.650514	-2.86321	0.964966	1.36252	1.83589	4.16222	2.38184	0.316618	1.95527	2.35082	-0.950106	1.1007
	2.15446	4.48027	1.69518	-0.765457	0.221935	-1.54417	3.20016	4.08607	3.45241	-2.12531	-0.720792	0.501663	-0.5493	-0.232955	-1.01555	1.03175
	3.18925	2.40007	3.30977	-4.406	2.73092	3.67863	4.10413	0.279676	1.91887	2.46205	2.42875	-2.25412	0.934271	-2.06695	0.18988	0.266252
	1.46322	-3.77476	-1.10004	6.30997	-1.15648	7.3306	-2.95702	0.339499	-3.56568	-1.7325	0.827421	-0.437114	0.951688	-2.38448	1.32278	0.667966
	-1.29193	3.46795	-2.18485	3.8341	2.17609	-0.0995415	-1.18337	4.53341	1.21177	3.69111	0.033442	2.80446	0.511073	0.0048923	1.15372	-1.15306
	1.82301	0.320667	-2.02451	2.91448	-1.83893	-1.77423	2.51209	3.09832	-0.123807	4.39804	0.036599	2.68811	0.248105	-0.44103	0.220622	-0.0130495
	1.80648	0.721108	0.390524	7.954	1.29566	-2.229	1.55729	4.21148	2.85827	-0.0372389	1.96953	2.14501	0.891348	1.55328	-3.22893	2.3052
	0.289163	-0.737091	-1.313	2.41304	0.400697	-1.37629	0.9204	-0.406256	-0.589662	-1.4686	3.17247	1.78497	2.42287	2.96204	-1.38614	0.129622
	0.847476	-0.939859	6.55745	-4.63595	-2.25401	1.74099	5.79363	-0.651171	-2.72975	-3.13454	0.882031	-1.66893	-0.909362	1.7386	-0.568679	-0.0969381
	-0.353048	0.343718	2.3953	-0.0497813	-0.0912382	1.94277	-0.650003	-2.84711	-1.12846	2.91021	1.63164	-2.34825	-1.28839	0.0573508	-0.732027	-0.888327
	2.55229	-0.66188	0.788122	-2.41114	-1.08108	-1.36185	4.03102	4.06226	-2.92467	-3.7442	-1.37595	0.0747293	1.25178	0.468329	3.33645	-0.039384
	-4.82207	4.08692	2.28351	1.63672	2.79732	0.815686	-0.606019	3.48632	-0.625932	2.78152	1.09789	3.49295	1.08299	-1.74115	-0.110347	1.45313
	3.24388	1.18172	-1.54332	1.25976	4.608	3.64673	-3.53044	-0.861309	-2.26408	1.79252	0.202078	1.32551	-0.758933	-1.12576	-0.100957	-0.0549631
	-0.791149	0.591123	0.748746	3.82767	-2.49762	-0.945199	-1.99882	5.09247	-0.794915	4.95329	-1.23609	2.26569	2.79404	-0.516965	1.15629	-1.06117
	-0.937125	1.51747	-1.0449	3.34044	2.7749	-0.800165	-0.986053	0.268127	0.633309	-0.785618	-0.353808	-1.93492	2.4784	0.387261	0.429795	0.394597
	2.3478	2.51924	-0.178449	0.148041	1.28933	2.71061	-1.49813	0.725726	1.13076	-0.428869	2.85071	-1.70494	0.380991	0.629022	-0.503665	0.646285
	3.01129	1.38338	-3.99876	3.05298	1.36706	5.07343	0.63089	2.18413	0.857546	-0.153106	-0.67471	0.904143	-0.100482	2.11377	0.504877	-1.29297
	-3.22507	4.81788	-2.78885	2.3043	-2.06401	1.39845	1.94603	6.47039	0.275049	0.521208	0.488085	2.49534	1.84355	-1.30446	1.87992	0.363731
	8.70638	2.5618	1.91031	3.07446	-4.59597	-1.81693	2.26248	2.43297	0.937007	3.28091	1.5569	0.435289	-2.15483	0.968017	-1.52843	0.0718467
	-1.50637	-3.7744	2.0538	3.76716	1.64209	-0.991881	1.43534	0.0323286	2.53982	-2.93894	2.24597	1.16644	0.414728	2.84954	3.05099	2.02013
	4.35085	4.60463	0.664184	2.67337	2.81318	2.57334	3.06352	1.90769	-0.693698	-1.26878	0.432515	1.482	4.32088	1.40572	-0.224194	2.86631
	4.06401	0.624287	3.09929	4.40021	-1.73146	1.64933	3.00421	0.421533	2.34885	-0.511524	1.4756	2.87357	1.75623	1.15402	3.19021	2.32238
	-3.13377	-0.916098	5.27235	4.31538	2.63731	0.540794	-0.68755	2.75203	-2.36963	-1.66196	-1.59308	-0.174574	-1.45397	-2.64158	-2.71517	-1.39519
	4.31836	1.89009	5.89103	0.467534	0.592631	0.48222	0.110847	3.21363	1.68002	3.02948	1.83506	0.674866	1.30357	0.603106	-0.361467	-1.79753
	2.51228	-2.99108	1.49388	0.998932	2.96713	0.60256	-0.952234	-0.729788	-1.3622	2.06404	-0.159196	-3.16425	-0.960458	0.0114147	-1.21045	1.42994
	5.6127	-0.414252	-1.92576	3.73433	-0.0871392	3.15592	5.85948	4.73997	0.682485	-1.95085	-1.38228	5.09347	1.71025	-1.38584	0.917069	1.53329
	-2.16092	2.99729	2.84032	-0.1055	3.50166	5.77795	-0.679555	-0.6147	-0.0658958	1.06997	2.16	-0.329198	4.0263	1.14672	0.694766	-1.75633
	0.886475	-0.43275	-1.07414	5.25778	-0.507949	-0.659829	3.40521	4.62699	-2.21719	1.98777	-1.82722	1.58406	0.303264	-0.110402	-0.168199	-2.30433
	8.69365	0.835567	-0.85007	-1.48092	1.4427	1.03661	4.05914	3.9592	0.18217	-3.56771	0.0713517	4.05046	-0.613788	2.83875	0.460257	4.22229
	0.720264	-0.43688	-0.406298	4.16269	-1.05815	4.3588	-2.90056	-6.25611	1.16961	-1.36867	1.35868	1.95107	1.08411	-2.62157	-1.53811	-0.0233643
	-0.803293	-1.35284	-2.37742	0.219666	-0.507693	-2.07659	-1.88147	2.3592	-1.2408	0.0898023	0.265373	1.62127	0.676063	0.839002	-0.636896	2.62727
	7.45618	1.99008	2.00487	0.199284	3.96591	-2.81524	2.01803	2.61845	0.825124	3.24635	-1.30178	3.54964	1.5288	-1.71179	5.1679	1.18732
	2.4431	-0.214161	2.35419	1.87419	-1.02802	-0.416084	1.36983	-0.222061	-1.51824	-2.57353	0.900518	-0.0978403	-2.844	-0.0937992	-1.41956	2.31203
	1.41029	-1.30119	-1.63081	4.13685	1.23152	-0.4112	-1.06589	0.749152	2.14622	1.79953	-1.50364	0.996402	-1.29619	1.72265	0.781684	2.85323
	5.90453	5.22601	0.00829224	-2.26698	1.44822	5.11935	0.64293	4.37793	1.68591	-0.636209	1.37182	2.94026	-0.96139	-1.40348	0.510491	-0.22217
	0.0448268	-4.75	4.10012	0.117276	1.49334	2.16602	-0.66436	-1.80186	-1.05199	1.77886	-0.466772	-0.297386	0.421478	-1.51372	1.7348	3.24435
	-0.524572	-3.8042	1.68353	-2.23044	5.61497	-0.557938	1.20572	3.2312	0.355383	-0.509941	0.67149	0.97629	-1.45678	-2.32072	1.09244	-1.662
	-4.70589	-0.454035	-2.42317	1.53163	2.84617	2.34204	1.31274	2.77768	-1.64138	0.386821	0.456008	1.12708	-0.815678	1.28405	0.959745	1.18128
	1.42272	2.00293	2.61339	5.95771	-1.30112	4.93828	0.149361	5.73852	-2.14969	3.88044	1.34245	-3.1018	0.818361	-0.694079	-0.158805	0.000622353
	4.55134	-5.56063	2.39496	-0.304951	4.94185	1.98592	1.69826	1.40916	-3.57638	-2.88577	-1.65777	0.756267	0.681805	-0.977964	-2.90949	2.52689
	-3.39388	-1.62752	4.93517	4.33728	8.587	-0.493314	1.81626	-1.32005	0.927851	4.50736	2.27469	-0.197485	0.131463	0.925008	0.473454	1.45729
	2.20789	4.90879	2.47105	-3.0856	6.64171	1.09041	2.58952	1.73763	0.880952	-2.34526	3.19513	1.92459	-0.127299	-0.424239	2.62855	1.89392
	0.0943174	-2.15834	2.75144	4.89051	-5.05847	3.08619	5.26642	4.05948	1.54488	0.158693	0.917655	0.846101	1.7074	-1.37844	2.11086	0.299032
	-1.16311	-1.36362	1.81539	7.62304	2.6484	5.0321	-0.218348	-3.7073	1.84521	-0.78757	-0.89115	2.19834	0.347649	2.53937	1.82299	-0.889146
	-3.83663	1.094	1.9791	1.03527	1.1164	-1.51791	2.19466	5.6685	-3.53804	0.784944	-1.0976	-1.83954	0.646405	-2.30503	-1.00821	-2.51913
	-2.04194	1.35962	2.51801	-3.93779	-0.323823	0.220793	5.98562	3.77075	2.88171	2.73517	3.3189	0.156617	0.247917	-0.992743	1.18274	2.58426
	5.51356	2.9077	-1.42687	2.53158	1.02194	3.06063	-0.521316	-2.41784	2.05255	3.76074	4.7864	2.75275	-0.908578	0.264685	0.740923	1.67792
	3.74462	-2.48565	4.69193	9.45282	2.42997	0.337271	1.22632	-2.91134	2.56151	0.749485	0.283801	3.4406	0.953813	0.442658	0.251349	-0.679353
	-1.61112	6.52648	2.23223	3.79827	-0.420629	-0.664616	2.93502	1.91945	-2.67151	-1.588	-0.727684	1.23614	0.700834	-0.968729	3.05098	1.16828
	-1.2701	1.87369	-0.0435634	-0.0695696	0.739497	-5.96195	1.2916	-1.52476	0.963638	3.72561	2.52031	0.716704	-1.30651	0.72391	-2.35691	1.8883
	5.27257	-0.83265	-2.36416	-0.895657	2.11526	1.58671	4.66239	3.44619	3.40747	2.15025	-1.36431	1.6568	-0.982643	0.149508	-1.86735	2.52447
	3.82128	3.84062	-1.80454	-1.47724	-1.97838	3.19906	0.792035	3.9932	1.9954	1.24541	-1.05384	-2.95922	-1.34131	1.07855	-0.056967	3.05244
	5.57925	-4.34223	3.15365	2.94981	1.96844	-1.3426	0.918654	2.36133	0.112404	-1.826	-0.892057	2.81994	-2.25394	1.00368	-1.33324	0.00261198
	0.258537	2.86812	-1.18879	-1.39866	2.96009	1.63396	3.61875	3.07506	0.39296	-1.97865	4.67191	0.215562	2.80791	0.39798	0.720968	-0.220963
	-2.43433	2.61783	-1.48117	-0.25391	2.86917	-4.3464	4.24544	-0.755524	0.621793	-1.40164	2.01529	1.15435	1.89782	0.537956	0.610112	-2.45638
	-5.83415	3.48245	4.34642	-0.499505	4.36868	-0.733716	-1.23021	3.64546	2.0065	-1.99101	-1.09284	-0.544866	-0.385052	-1.72067	-0.695515	-2.25326
	8.19061	-0.285579	0.107824	0.8764	1.22744	-0.13222	1.26072	2.66223	1.20464	-3.28542	-0.15934	0.974234	-1.8919	4.05495	0.851707	-1.19946
	3.28088	0.671778	-0.307277	-0.41099	4.66682	4.91874	-0.1345	1.19005	1.25518	0.0247096	-0.168834	-0.981923	-0.175562	1.05474	0.0131886	0.302679
	-4.69718	1.7533	1.10052	-3.66992	1.90464	0.0447031	-0.449133	4.08551	0.941824	2.06835	0.384244	-0.00641161	-0.1113	2.50567	0.220532	-1.46514
	-3.41671	1.72697	5.70338	0.298183	0.792086	-1.82288	-3.38337	1.13278	0.46006	0.780622	0.759147	1.11405	-0.274506	-1.13454	-0.491979	-0.667366
	-4.51067	-0.872762	6.78771	5.90179	-0.369329	-4.42187	-0.0897223	3.22049	-0.836887	-5.90433	-2.50982	-0.406711	-0.171284	1.56813	-1.86633	0.551521
	-0.532529	0.689494	9.13656	4.10566	-1.43394	-3.41303	-0.874007	0.260731	2.76079	2.39948	-1.55006	0.0474904	-0.395723	-0.901148	-1.68032	4.04713
	3.49501	-2.19129	1.40962	3.58551	3.46777	4.64858	0.652787	-6.31491	3.84892	-1.47557	-3.9042	1.8022	-0.875975	0.221477	-0.503955	1.48932
	-2.53538	3.80914	5.87196	4.70776	3.80169	4.47888	0.0865177	-0.578129	1.11903	0.355041	7.29519	-0.633279	0.0476472	0.764633	1.99587	1.26617
	-0.309399	1.88513	5.41195	2.04129	4.905	8.36664	3.67962	2.86234	-3.39963	0.221233	2.31604	0.0626212	-2.40722	1.26051	0.28431	0.500868
	2.78743	-0.250142	1.36516	-1.85946	-2.53034	1.27534	-2.42975	1.72699	1.81511	0.357239	-2.87774	1.46037	2.85014	-1.57325	0.502101	0.673916
	6.82124	2.52081	0.562995	-1.66837	2.92541	-1.45551	-5.04993	3.46994	-2.56008	1.83698	-3.80558	-0.426044	-1.04334	1.72342	2.03546	1.02006
	-1.15142	-5.74235	-1.30503	0.551634	3.06013	4.99956	-1.06878	-3.49924	3.49691	2.03777	0.20023	1.05614	0.950457	0.693307	0.45123	1.52323
	3.5794	3.22569	-1.72505	3.30526	1.91503	-0.676206	-1.24365	0.487781	4.6147	1.74788	2.03174	-1.42388	0.250525	-0.637027	-1.17818	1.97791
	2.14814	4.96886	3.65042	1.20805	1.60795	3.70644	0.3645	0.125912	2.24643	-1.10076	2.96157	-0.314311	3.51687	2.12838	-1.19143	0.61751
	2.2959	1.42963	3.306	3.42706	1.66928	-2.21605	-1.23582	4.80822	-1.134	-1.28682	-0.361731	-2.39338	2.15663	1.08261	0.859969	-1.71702
	-3.63369	1.62397	1.78206	-3.90791	6.80665	-0.0849459	1.61673	-0.518613	2.79826	-0.603209	1.21041	-0.763137	2.73874	-2.33422	0.119465	-0.388815
	6.47734	2.56144	4.09594	1.87897	0.973792	0.265237	4.35991	1.66716	-3.77545	3.65466	-1.57463	-1.59235	0.0513621	0.888328	1.11716	-1.40996
	-0.425517	0.352028	-0.943173	3.41575	0.355537	1.48831	-0.156243	-2.03978	2.98563	-0.743009	1.5447	0.471337	0.175824	-2.18393	-0.551192	2.18155
	8.56849	1.97599	-1.96478	4.31167	2.60656	2.19911	0.283468	4.18471	-1.696	-0.316339	1.50679	2.18381	-3.12186	1.65227	1.09598	-1.02741
	3.72609	0.313392	5.98626	1.23173	7.23934	0.450517	1.30922	1.55992	0.941875	-1.07612	-0.277717	0.277325	-3.59224	1.25672	0.850269	-1.70255
	3.29408	0.686683	7.25086	5.53605	2.26069	3.55952	0.722908	2.19636	4.99438	2.49509	1.82395	0.90747	-0.669542	-1.67682	-0.739202	2.30988
	2.83858	0.622563	-3.67622	-3.27788	4.37765	-0.574365	1.82243	0.0289337	1.13046	3.58323	2.13818	1.63915	2.34791	0.738508	1.62571	-0.193066
	-0.8158	0.842109	2.92099	7.98073	-0.326899	2.12295	1.53044	0.883457	-2.5017	-1.32344	0.498987	-2.281	2.38185	-0.362863	1.26392	-0.384009
	-1.51719	4.63384	-0.569162	3.03142	-2.03689	2.04558	2.30614	-0.0921568	0.406178	5.24541	1.56207	0.000608467	2.92822	1.34523	-1.90645	0.145335
	1.92326	6.68989	6.04037	4.9427	2.68432	4.92694	3.55649	3.41836	1.85522	2.46413	0.567965	1.6149	3.31856	-0.214332	1.9023	-1.93
	-1.88508	3.43206	0.0699641	0.496336	-1.61821	4.61036	1.83926	-1.49686	0.501386	1.8876	1.67693	-1.18898	1.81904	1.88634	2.6469	0.936662
	4.40891	2.98791	-0.863173	-0.634881	2.71266	1.37889	5.99947	-0.908357	3.49171	6.02235	-1.18405	3.04639	-1.43572	2.85917	-0.268613	-0.766776
	5.55825	3.1618	-0.429017	2.14853	1.46726	-2.38836	2.00598	2.36014	5.9546	1.0713	1.66243	1.27131	3.79154	2.04563	0.974378	-0.17094
	2.98975	0.888525	-0.624405	3.82909	7.00944	-3.4654	2.06347	4.40254	0.0726219	-2.0408	-0.0655367	-2.20426	2.47313	-1.92067	1.01462	-1.60541
	1.1923	0.182855	2.33621	2.49424	0.235497	-0.957219	0.596334	-2.43344	1.9937	-0.265217	-0.199017	5.63212	-0.833117	-2.46439	0.511648	2.4252
	2.29364	0.451892	1.80465	4.57721	2.68267	5.16737	2.81422	2.70152	-0.707532	-0.792651	0.27166	2.80866	-0.874686	1.12701	1.57913	0.774534
	-0.935296	-0.296936	5.62035	0.497439	2.19297	-1.58321	1.40499	-0.726029	-0.0266704	1.13497	-0.187562	0.522074	-2.07564	0.185057	0.793909	-1.34534
	3.42681	0.427154	-1.42096	3.95979	1.31663	1.64466	1.66601	-2.39752	-1.77942	-0.273809	-1.17377	1.9711	-2.62315	-0.997051	4.02701	0.689156
	4.37507	2.65501	1.44277	1.39722	-0.0103508	2.23669	2.96354	4.45075	1.53524	0.217815	1.56638	2.94661	3.87417	0.291496	0.863842	1.27117
	2.10486	-2.97789	3.94404	-0.417106	1.03952	3.96329	-0.812587	2.41062	3.46471	2.95125	1.24572	0.473816	2.44454	-3.78882	-0.842272	1.8047
	10.2285	0.746274	-3.91108	-1.91349	1.53822	3.84398	0.55741	3.04114	0.138304	-0.261828	5.03393	1.14443	-0.194022	0.345414	1.09926	-3.68328
	3.31253	5.20533	2.5829	-3.37755	2.40751	0.27624	1.45411	-3.31146	-0.030166	3.30288	-0.497326	2.19597	-0.481165	0.0888831	1.34494	-0.197109
	-1.054	-6.56132	2.15762	-0.933941	-1.80194	0.657032	-1.6144	1.64609	3.09361	-0.242093	2.09729	1.30419	3.07854	1.25373	1.45831	-1.51863
	-1.49352	3.53728	1.5584	0.458238	-1.89727	-1.80241	1.13321	-2.79604	2.96394	0.31635	-0.483026	1.70153	1.85676	0.2998	-0.370907	0.123285
	0.520753	3.2953	-3.01324	0.0147116	6.35194	0.891363	-0.943508	-1.52215	-1.14906	0.550147	2.36374	2.03206	-1.22848	1.93256	-1.97471	0.108636
	3.33126	0.725321	-1.6058	2.18363	2.44506	0.625605	3.30329	1.47906	1.91681	1.7865	-0.217772	1.09031	-3.0513	-3.12503	2.7142	0.837474
	-0.852169	0.737004	-3.27882	-0.10363	1.44663	4.18072	2.13181	-4.44817	-2.10423	3.04098	3.15994	1.69128	-1.17876	2.72897	2.03593	2.82862
	-0.5635	-4.42903	2.04981	1.8003	-1.10978	2.10607	2.64772	0.254076	1.02334	0.972148	-0.853357	-0.082362	2.31057	0.0743184	-0.17245	2.89156
	-2.56522	3.57548	1.6801	3.67385	-1.58272	-0.341514	3.43575	0.00880822	-1.28246	-1.47035	1.78785	0.861148	0.497651	1.43988	1.50219	-0.0498506
	1.95624	6.80787	-0.921574	3.56355	1.88083	2.49866	2.56285	0.138925	0.730786	-2.76163	-3.0572	-0.69998	-2.70464	-2.00203	4.92759	2.20225
	3.79164	3.09483	1.38516	1.6438	-1.69759	-2.21968	1.10692	4.23592	-5.74692	-5.04517	3.937	-0.376177	1.04477	-1.22831	-1.17284	-1.39343
	-3.73759	3.50927	-2.09907	0.871608	-2.1132	-1.25751	1.21741	-1.73612	2.42862	-5.39557	2.84291	0.164414	1.05061	0.00375938	1.30714	-0.683733
	-1.56921	2.35178	3.58536	0.520318	-0.929429	-2.19246	1.52098	1.17429	2.38506	4.45495	-0.567168	-1.62104	2.52882	1.53827	1.88581	0.0731073
	-0.866166	4.67913	2.13568	-0.999136	-1.08821	2.87173	-0.414302	0.159069	3.59658	5.4085	3.43393	1.15822	2.01602	1.54943	-1.553	1.00448
	0.558541	-1.54413	5.31497	2.30703	4.75827	0.371026	1.17812	2.36844	0.828588	-3.69816	-0.287376	0.967567	-0.424166	0.867162	-3.28598	0.155378
	-2.69465	2.93281	2.67086	-0.412864	-0.0582255	-1.09477	3.35131	2.98213	-0.933129	-0.52179	0.720253	2.44615	-0.288832	-1.40419	0.300198	1.18881
	1.34028	0.969317	5.43863	-1.35901	0.896519	0.365273	-2.22162	1.53257	0.142314	1.37844	0.42076	-3.5888	0.57867	2.0383	2.05938	1.226
	1.73943	4.37035	4.64264	3.39586	-1.95344	1.22534	2.78278	-1.17058	-1.0551	1.27719	3.2048	-4.17973	0.0664234	-3.23632	1.72461	0.820073
	9.11944	-0.137939	1.26268	3.84394	-4.41519	-2.62585	0.127027	4.39858	2.19362	-0.778097	2.51192	-2.86802	2.92796	1.44936	-0.85287	-0.163451
	5.39316	1.63357	5.57885	2.10526	0.422724	0.897191	2.66612	3.35275	-0.785324	1.18366	2.5307	0.250186	3.26831	-0.913973	0.353183	2.28814
	1.94468	1.93843	-0.117883	0.670623	3.29018	-0.0408456	4.47835	-1.51405	0.949305	-2.04857	-2.64645	2.37129	2.48086	0.170959	-0.164926	0.507157
	2.06527	0.235334	3.37954	2.51257	1.7811	6.73486	5.18064	-0.35052	-3.75743	1.91453	2.17156	3.48688	-0.758896	0.375605	1.17776	1.14288
	1.86956	4.59669	1.18779	3.15781	0.501798	-0.252612	0.819578	2.98184	3.16065	2.16926	2.68809	1.42741	1.10617	0.757293	-0.391343	-1.03222
	-0.173167	6.44836	1.0878	5.60031	1.23511	-2.12197	-2.6225	2.28684	-3.61673	1.86412	4.17038	1.21066	-1.20311	-3.54208	-0.959043	-0.267562
	-0.945111	2.55614	2.78667	-0.541448	1.23346	2.89599	3.01963	2.4117	-0.935433	2.36645	1.59385	0.156423	0.0609946	2.204	-2.59772	2.79604
	4.42878	-2.43706	4.34942	0.499793	1.94637	1.44583	7.67484	0.216245	1.97945	2.14563	1.19797	3.8107	1.78338	-1.11754	1.19724	-1.73688
	-2.97499	0.396742	0.674133	2.64802	-0.389832	-1.73512	-1.30734	0.369769	-4.47246	3.23757	1.84826	1.96453	-0.786741	2.48694	3.1361	0.934185
	2.68966	-0.836147	-1.45858	-1.10403	-4.55945	5.04665	3.74871	-3.56486	1.68676	1.25224	0.458361	1.20553	-0.17835	1.52895	-2.29944	0.185003
	0.240392	-1.44072	-4.84576	-2.0111	2.2455	2.26324	-1.13429	1.2848	-1.27742	0.49494	2.0542	0.599996	0.97728	4.3943	-1.14813	-3.17573
	5.24076	3.88977	-2.47134	4.49978	2.6865	2.06233	1.24403	1.11322	-1.88736	1.52858	-1.74191	1.85288	0.866375	-0.260149	0.28452	-2.33709
	5.13918	-3.71346	1.06438	2.10966	3.10821	-1.44905	2.47085	-1.17506	-0.734206	-4.67366	-1.45726	1.01689	-1.2351	0.632106	2.23588	-0.0148711
	0.284459	2.34073	-0.693418	7.11012	1.05085	7.87337	2.11734	-1.12529	-1.7614	4.9755	2.45539	-1.32945	1.74722	-0.974823	-2.09608	0.728625
	5.04623	-0.322707	-1.80737	-0.186591	-1.33893	1.39137	1.71351	0.282944	-2.20565	-0.543579	1.33119	1.56545	-0.091753	0.0834551	1.80031	-0.375696
	1.77116	0.704428	-1.65785	-0.265734	-2.97577	1.17599	1.11925	3.49799	-0.315749	2.11845	-3.48753	-0.862247	-2.30799	-1.22206	-1.13754	-0.822772
	-1.44044	-2.77862	-1.13427	-1.20108	4.28789	0.650705	-0.539948	1.93541	-2.18953	-1.04545	-0.715545	0.0231583	4.42941	2.99472	0.796432	2.20469
	4.77415	-0.976012	-1.45802	4.04393	1.64248	1.77661	1.85011	1.23765	1.60228	-1.30165	-0.772236	0.484835	0.446769	-0.320599	1.50756	-0.464495
	-2.78229	0.898939	-1.54653	2.07636	-2.10019	1.5643	-0.424932	3.02508	0.263558	-1.39103	-2.82803	2.43686	1.72771	0.738169	0.477534	1.0619
	-2.59698	0.116099	2.15257	4.0156	4.82224	0.697103	4.07077	-3.47555	0.052155	-1.71733	-0.441283	-0.0579336	0.543034	-1.89659	1.26658	-3.73244
	0.590938	5.25076	4.51815	-0.505075	1.2326	-2.70189	0.760882	-2.49299	4.27362	2.36806	-0.673512	-0.276821	2.56584	1.82585	-1.62177	-2.30418
	1.84034	-5.21271	1.90191	1.01222	-1.30247	-2.97562	4.45832	0.00481728	6.17505	-0.147483	1.846	-0.290924	0.934583	0.516396	1.42745	1.91368
	-1.28265	-2.55733	5.04991	8.1189	1.15183	3.70821	0.959016	-1.11599	-2.62575	-2.54483	0.736128	-0.0269085	1.15592	2.75724	-0.77592	0.14417
	0.39244	-0.0363628	-1.87705	-5.41592	-1.55998	5.58614	-2.41859	3.0895	0.628199	2.72584	3.2411	1.17729	0.129956	1.91108	1.01012	1.66652
	0.976385	3.74143	5.42972	2.14124	4.24786	-0.743156	-2.6266	3.7764	2.80059	2.82678	0.0166946	0.605113	0.165507	1.01869	0.771518	1.23591
	-0.678571	-6.27406	4.15615	4.85838	3.05761	0.0502374	1.32434	1.17918	1.36463	0.264026	1.87306	0.500394	1.64806	1.24505	-0.253325	0.389685
	0.0653558	5.87703	-0.259815	1.56782	-0.20472	3.14111	1.26794	1.09118	-1.52576	0.177885	3.80355	2.04202	2.63331	-1.29575	0.506603	2.05152
	4.28649	3.36179	0.708927	-1.91675	0.938057	-1.38993	3.35903	-2.73888	0.310114	2.44076	1.69919	0.429365	1.83345	-0.177403	1.44978	0.68164
	3.71133	2.94557	6.43505	-0.7656	7.92146	-0.916896	1.64608	-1.31927	1.70973	-0.406342	1.14005	0.269281	0.76861	-0.0389465	-1.1302	2.99444
	1.53102	5.56832	-0.152187	-1.59803	2.74087	4.67238	-5.45624	-1.62985	3.12552	0.289458	2.11767	-0.557735	-0.0470701	1.83012	-1.20503	0.869279
	4.74526	3.80425	0.32343	3.01438	-0.721526	4.76373	-2.4654	-4.88307	2.22679	2.35785	2.37371	1.47864	1.01152	0.388806	0.804794	0.35704
	-0.0668306	5.3049	0.550537	-1.88006	2.98778	-2.28351	-1.62837	1.80921	0.54589	0.102288	0.177731	-1.20559	1.14629	0.701709	1.25444	-3.62807
	2.18886	1.42444	4.33487	4.57415	1.00402	1.02361	0.959766	5.39389	-3.15209	0.195462	0.250107	2.30206	0.309564	0.595731	0.22792	3.03407
	1.01254	8.86018	-4.18318	-1.01135	-4.9577	2.99409	2.59039	2.16619	1.97735	0.882123	1.83613	3.54417	3.16617	-0.159641	1.11666	-0.583999
	-3.29015	-1.02436	5.45111	-2.85114	0.766302	2.86475	-3.16825	-1.16552	0.992157	4.88211	-0.485083	1.60037	-0.482425	2.21852	2.15606	0.323194
	-2.50237	2.56209	3.24446	4.11892	2.88945	-0.139211	2.74391	1.36494	-1.23787	2.04471	-0.929778	1.74904	1.79531	0.260757	1.05713	-2.10745
	0.632104	-4.90973	3.06914	0.000779831	-3.63787	2.15102	-1.8631	0.74687	3.94176	-5.57509	2.61542	3.48178	1.97434	1.36669	0.474959	1.50201
	1.16043	0.445396	3.51716	3.09052	1.42573	-4.689	2.80247	1.57764	-1.74379	6.10173	3.42092	-1.56677	1.64374	-0.155237	-1.02966	2.06389
	-2.07733	1.33091	4.95712	3.81479	3.38028	-1.78641	2.02723	3.98391	-2.07972	-0.330362	2.09601	0.865399	0.227684	1.74137	-0.975586	1.34402
	0.369459	0.960133	3.36965	-0.796401	0.160392	2.5449	5.20904	0.45399	0.446602	-4.64557	0.715988	-2.5237	0.570012	-0.178154	1.08767	1.318
	2.83125	3.48159	-1.25018	6.27106	-1.22559	0.835231	-3.35312	-1.82464	0.58219	2.09071	-0.0444497	-0.528107	3.85636	1.33482	3.26487	-0.00334364
	-0.664881	5.24911	1.99506	2.36727	-1.64364	2.19238	4.82079	4.79257	2.38878	0.02249	1.95575	1.77541	-2.30048	-0.819456	-0.685952	-1.82952
	5.4404	5.09095	0.498718	0.632646	-4.46185	-1.81171	2.50926	1.6463	2.82478	-3.69537	-0.178231	-1.38024	0.118218	2.08569	-1.41861	-0.200364
	2.48668	3.53802	2.00914	-0.663658	6.0508	4.00676	0.820111	0.290402	0.960382	-0.530612	0.634308	0.896276	-0.599149	0.486173	-1.6034	-1.4289
	3.18269	-0.336885	-0.554645	2.69302	1.09649	2.30049	1.55486	1.63268	2.00286	2.47356	-1.38379	3.16649	1.6947	-0.714519	0.786364	1.59438
	2.67277	-3.92039	1.45079	2.95168	1.7662	4.91682	1.19173	3.96286	-3.08537	-0.151509	1.67757	0.245391	-3.24963	1.36999	2.88943	0.687637
	-1.10516	1.14453	3.13871	1.61057	-2.76744	5.82692	-2.30039	4.11179	-1.83401	2.45515	-2.1042	-1.91872	-1.45558	1.54115	2.15676	0.974839
	-0.945725	-0.251613	-2.26841	5.68289	0.559403	0.235972	0.130331	3.52933	0.282215	5.08396	-1.08361	-2.61392	-0.293692	-4.28359	-4.02016	-1.68585
	-0.147861	1.09521	0.453476	-2.46523	3.32574	0.825955	0.872621	-1.35728	0.628664	-1.48774	0.37761	-0.0568042	-0.583617	2.49976	1.23738	-0.443094
	4.61087	-0.156197	5.07233	-1.89714	-4.63098	3.23761	1.88007	3.78154	-1.25297	0.440378	-0.184586	1.05815	1.45644	0.486188	0.0909113	-0.693555
	0.0282968	0.280604	-0.398765	1.26467	2.04556	1.92447	1.56421	6.32275	-0.0322664	5.52991	1.57906	-1.7755	-2.06194	1.73977	0.440953	-3.0826
	6.09979	2.41898	2.03386	1.07496	2.33992	-2.38038	2.64584	-1.08084	-0.774383	1.38154	1.90645	4.48714	2.37138	-2.07526	1.08666	1.13477
	2.56192	-0.560725	-1.55332	0.256895	-0.149572	0.252015	6.95493	2.73939	1.94974	4.95284	-0.0301353	-1.92852	2.36927	1.29974	2.35299	3.37553
	2.80975	0.764435	-2.5865	4.77937	-8.06693	-1.82584	0.15669	1.2072	-0.980158	3.0161	0.997747	1.80888	-2.47909	1.11458	0.0457455	-0.0441143
	-0.446254	-0.837947	6.86444	-4.25846	4.06754	4.2451	0.109297	3.47336	-2.59105	0.859038	1.00129	3.23909	1.315	-1.33665	1.93817	-0.9254
	0.964923	-2.22142	3.18741	3.66638	6.88204	4.34191	-2.12636	2.85542	4.07616	-1.05449	2.01597	-0.262119	-2.07291	-1.61942	2.36948	0.194977
	8.20832	4.27339	-0.795388	4.13826	3.04952	-0.361247	4.21964	0.609972	2.22404	0.333829	2.0766	-0.357293	2.12911	-2.61478	-2.11914	2.39599
	1.97413	1.71396	-1.03305	1.07284	1.25491	1.15985	1.72496	5.69625	5.99186	1.76652	0.47316	0.642074	-0.0914276	1.1436	0.0139596	-2.05999
	-0.832607	1.02705	2.42104	2.52943	2.58918	0.998884	4.9964	3.55958	2.26884	-0.976412	2.38842	1.70136	1.89656	1.56104	0.171502	-2.14429
	3.14537	-4.52004	2.80287	3.78892	2.88505	1.92613	6.09988	-2.95608	6.55345	-2.02662	-1.34551	2.62056	2.20841	-0.55405	0.0204663	1.47941
	1.42967	4.00584	4.14098	-0.42226	3.04313	4.63477	0.246923	-1.93311	-2.20332	0.248693	0.992095	3.63103	-1.64545	2.25535	1.21227	1.48097
	0.125742	-4.70697	0.0126058	5.82625	1.77165	-0.51965	3.33598	2.50057	2.85529	2.48314	2.59116	2.11141	-0.583132	0.161572	2.30654	0.814962
	2.86508	5.61715	-1.37639	4.3236	2.23857	1.6176	2.17317	4.52193	5.83106	3.93969	0.49483	4.16778	-0.00567707	-0.488336	-2.35902	2.00194
	1.70624	-1.84598	-1.65436	-0.907881	1.46941	2.52388	-1.0979	0.194299	1.99496	2.51451	2.61223	-0.72181	-0.0845713	3.64195	-2.31796	2.04256
	1.99317	5.19372	1.79278	1.50701	2.2432	-6.38974	4.14985	-3.27438	3.04876	-2.58925	1.24809	2.34162	-0.098146	0.0168151	-0.372523	0.565602
	0.384972	2.80867	-3.87139	0.661469	1.25255	2.6618	1.26589	1.96875	1.70483	3.79745	-0.0955376	1.0531	-1.03228	-1.04187	0.0407038	-0.775885
	-0.213632	-1.64175	6.23082	-1.81411	1.49634	1.60221	-1.56221	0.609918	-1.92703	2.10095	1.395	-0.87103	1.38625	2.28174	2.28985	0.540642
	5.81888	1.41211	0.463105	0.537147	1.14999	-0.161688	6.10443	2.57306	-0.938974	-1.28343	0.267691	2.38634	1.71827	2.48482	2.5804	1.5984
	-1.27028	1.23898	-0.327704	-2.11206	1.93182	6.47507	5.4053	-2.13764	3.5718	4.48151	3.19163	1.16943	0.0849912	0.724546	-3.12279	0.728118
	4.37949	0.922008	0.716396	2.21961	3.44827	3.38787	4.68717	1.73846	3.81699	4.59706	2.39539	3.34029	-0.559586	-0.81402	0.0079366	0.392353
	-2.86416	-1.42629	0.77486	-0.831715	-2.44898	3.57731	0.751045	1.00142	3.09025	0.716561	1.09196	1.23578	1.08197	2.68333	-0.326405	1.02812
	0.157489	2.53684	5.30297	-4.61292	-0.840346	-3.3899	5.32589	2.2706	-0.826844	-1.78061	-1.53929	-2.23124	-2.77824	-0.818425	-0.494031	1.82068
	0.44211	1.03151	3.44523	3.24603	-1.51569	4.59422	1.64291	-0.2691	1.90504	1.43929	-1.17416	0.142403	-1.94114	-0.0498921	1.07823	1.75316
	-6.01319	2.06966	0.728887	-2.09537	-0.488235	-0.134934	1.03196	-2.25959	0.92065	-2.54332	1.47097	4.38437	-0.603913	-1.24074	0.811207	1.79412
	2.92229	5.21106	2.82894	1.27789	0.740115	-0.419713	-1.8256	3.77956	3.91271	1.65549	0.54086	1.30501	0.709932	-0.996324	0.743183	-0.75727
	3.6697	-6.41616	-0.282101	3.40978	4.54201	4.85759	2.91247	3.82629	2.7095	0.812618	0.985592	0.57096	0.692206	3.67277	-0.713334	-1.13627
	4.66702	-0.366416	1.94003	3.35973	3.77021	-2.22263	-0.210349	-0.491622	-3.25621	4.26492	-2.82854	0.11399	1.66439	-1.07031	0.483318	-0.170805
	1.54895	5.61847	0.848723	2.50286	-2.72569	6.11448	-0.305279	4.84317	-0.0653791	-1.82223	1.03233	2.65558	0.888719	0.847306	3.32799	1.85203
	1.53111	1.54775	2.66034	1.14365	0.371683	-3.36985	5.36165	-3.62249	3.50387	-0.690314	1.17964	0.451791	1.50026	-3.63235	-0.22152	3.68903
	0.506672	2.90111	2.20257	5.86064	-3.14792	-1.79041	1.12279	-3.34967	3.30435	-1.81315	5.32958	-0.0419391	3.34957	3.29616	-2.5305	0.676943
	4.20571	2.64291	-0.137941	1.71614	2.24858	-0.0802326	4.54278	4.03654	-0.0321752	3.2992	1.8882	1.32286	-0.632855	3.49624	1.61565	0.0542819
	-2.53555	1.97507	1.37865	-0.388935	4.51378	-2.8867	2.05619	8.12745	-2.0299	3.91052	-2.29435	3.41007	1.30195	0.11353	0.981551	-1.14955
	-0.579197	-4.42223	3.0965	-1.90363	-0.512229	4.75977	1.32991	-0.332305	-0.642063	-2.72065	1.47718	1.36597	-0.274913	1.6538	1.75781	1.36596
	1.91263	5.733	2.38167	-3.14159	-0.902669	-2.04968	-1.00038	-1.78758	-2.67749	0.337909	0.449371	3.22626	2.50352	2.6442	1.33819	0.351649
	2.85071	2.11536	2.3809	-0.939651	0.613847	-3.94303	-2.28936	-2.64989	4.8324	2.79974	0.0404845	2.52606	1.1236	2.08613	-1.01059	0.776854
	-2.90015	6.14513	3.74861	5.369	-0.14638	5.20612	-5.09668	-0.17875	2.4836	0.551783	-0.270241	-2.00708	-1.66762	-1.71016	1.23367	-0.178051
	6.3639	-0.762149	1.67891	5.88914	-1.60801	1.07031	4.29584	-0.675137	-1.77081	-0.354933	-3.97503	0.801559	4.04555	2.52826	0.852672	0.144578
	3.34766	-1.64838	-4.34569	-1.71544	1.8559	-1.28321	6.8891	3.2557	2.62781	1.74228	-0.641024	1.76174	3.03933	2.18238	-1.61055	1.45204
	-1.24904	-3.72309	8.49953	-2.33758	-0.819493	-0.895043	-0.498031	0.310375	-0.257597	1.45252	-2.63824	-1.5834	2.61176	-0.0464298	0.346081	1.09974
	-1.42006	4.33682	-0.99552	-1.0546	-1.78448	-0.0187572	1.66334	3.32967	3.07446	1.52579	-1.4391	-1.06002	3.12793	-1.78598	2.21658	0.933498
	3.25208	1.675	3.75207	-1.86437	4.34451	-2.01676	0.979543	1.68546	0.291171	-1.64673	0.576512	0.502192	2.27397	0.347484	-0.0844686	0.707973
	4.94183	5.72842	1.15081	-1.60821	3.6103	3.06223	0.840715	-0.638494	1.9634	-0.0411365	-3.31923	-1.52108	-0.27345	1.63881	2.44473	-1.24612
	-3.65386	-4.59994	0.729587	-1.06791	0.836249	0.642784	2.17508	2.23313	-2.90763	4.31452	3.10106	-0.858927	0.512829	0.494228	-0.49875	-0.336489
	1.58132	-0.953708	2.32278	3.571	2.17391	-0.469885	-0.514138	-2.03903	7.10043	-2.04537	2.92782	4.13498	2.0535	-2.30483	3.00044	1.64721
	1.91993	-3.24502	0.679508	3.24676	0.552349	-1.93643	4.10823	6.39161	1.86	-1.80365	1.36289	-0.0628976	1.77015	0.827741	0.7725	-0.107362
	2.79458	-0.575554	1.13081	2.8886	-1.53733	-1.73803	0.71443	-2.74984	-0.463071	-3.31788	-3.39863	3.86848	0.51154	0.0830204	0.0574645	-2.72497
	0.928326	-1.16925	-2.28435	3.73708	-2.01817	-0.933462	4.09117	1.63764	0.836705	-0.297024	-0.87694	1.52256	-0.80785	-0.40167	0.910533	-2.16884
	-4.24826	5.05135	8.2288	6.69479	0.707977	0.619313	1.33865	-0.499829	2.9881	0.408427	5.57907	-0.948132	1.12017	0.486621	1.38671	3.03715
	3.03365	1.85637	1.36388	-0.181118	2.05546	7.80454	6.65882	4.25872	0.268989	1.0176	1.65746	-0.051186	1.05807	0.33151	-0.143891	0.206738
	-0.365174	2.684	5.98867	-0.10667	-0.400042	-3.5679	5.39819	1.67442	2.57852	-3.04392	1.87811	0.763583	3.92953	-0.0866148	0.91368	0.983672
	7.7695	-2.32302	-3.09793	0.509554	1.27527	3.96278	2.7862	4.48543	-1.52393	-1.65499	1.59082	-4.2354	-0.551672	1.4291	0.546307	-1.0139
	-4.20525	2.58136	3.56771	-6.06554	-2.75685	2.25547	8.34658	-2.91704	-0.136008	-1.29733	2.13576	2.5605	2.68389	-1.82522	3.96127	-0.636515
	6.35778	1.88483	1.65976	-1.89684	-0.755054	-2.61003	3.19093	3.78025	0.273556	2.52815	3.57958	-0.613666	1.19906	0.732854	-0.547464	-2.22051
	0.910967	-2.46041	4.60376	0.789492	-0.367239	2.50069	-4.54253	0.152779	-0.332928	1.46084	-0.333373	-0.65899	1.31537	-1.81672	-0.33945	0.0808268
	4.20049	8.33584	0.852641	3.19672	-1.79921	2.05606	-1.42101	2.15223	1.72942	2.67076	1.59109	0.219181	2.09341	0.544832	0.281006	-0.345008
	4.69059	7.48316	4.2406	2.27845	4.19932	1.19857	-0.883297	2.32078	0.0132238	-0.239274	0.402149	0.468668	-0.794128	-0.344461	1.73126	2.38072
	1.83138	1.87338	7.57512	-0.392016	1.43496	4.07005	0.649008	-0.111763	2.84863	-0.240086	0.909639	1.93132	-0.593589	0.05965	-2.63957	1.70012
	3.62677	5.85941	2.20295	-2.75132	2.45045	1.04522	2.77532	-1.95139	1.39409	-0.205726	-2.59119	1.25811	0.291012	2.04773	0.335328	-1.91761
	5.45586	-4.96631	2.62032	4.45418	-1.27899	-4.64367	-3.15206	-1.27625	-0.651553	-0.34059	0.590771	0.702646	0.077036	0.396237	-0.571528	0.105436
	2.56052	2.47609	3.04753	5.08156	0.119214	-0.004027	5.28467	2.6717	0.0511417	-2.47505	4.76153	0.97662	-1.48529	0.645507	-0.370355	-1.45548
	0.334074	2.37106	3.74676	-1.86366	-0.236268	-1.66512	7.54249	-1.13553	1.35318	0.704232	0.0598915	1.36905	2.811	-2.61618	0.834734	-3.64948
	-1.74645	-2.66044	-2.97718	6.25509	-2.56991	4.59221	-1.10733	-2.29348	0.416327	1.23065	-0.669302	3.60907	0.620711	-0.821931	1.2734	-1.14112
	2.83142	-2.73524	6.57743	-0.413681	0.222106	2.03023	1.61973	2.12557	1.67105	1.87531	1.47392	-2.12752	1.4366	2.46444	-1.09696	-2.83804
	5.70745	2.89262	1.4164	0.0774872	2.8126	-2.42553	3.65002	1.94938	2.4576	2.11192	-1.8682	-1.4598	0.466714	0.485023	-1.06181	-0.0120052
	0.121442	1.18023	5.40471	3.36501	1.84873	3.79891	-0.220667	-1.88155	1.70492	1.6563	0.240919	1.3265	0.385973	1.72156	-0.0792512	2.31835
	5.8271	0.317145	5.72013	0.460649	0.965719	1.3317	0.835811	1.20871	-2.20386	0.0548951	0.839056	5.19175	1.42194	2.30862	0.85562	0.414505
	2.90171	1.92502	-0.23209	6.67234	-1.19124	-0.0589744	-4.48976	7.51137	2.62469	-0.647853	0.707533	-0.257611	-1.9109	-0.118395	-0.343424	-0.468653
	6.0046	0.823355	2.30244	1.5321	1.99029	-2.06451	-0.560577	0.221868	-0.319662	1.64827	-1.23248	4.39153	-1.85389	-1.71183	-0.696545	1.21575
	4.7876	1.9055	-2.3434	2.70192	1.88338	3.97451	0.858287	6.39295	-2.22677	-0.400078	-1.26368	5.06442	2.29664	1.33544	-2.35015	0.212564
	0.590212	-3.20079	2.31898	6.34268	3.75593	5.84547	2.69333	-0.44198	-0.990336	2.12582	-1.29465	0.908472	-2.10416	2.61739	-1.47224	0.309229
	0.429927	-0.0315551	1.41843	0.578076	-1.03135	2.22389	3.48102	1.92824	2.5768	2.9171	-3.97177	-0.775587	-0.138513	-1.92428	-1.3815	-1.16616
	3.12523	1.28586	3.61435	3.87667	2.17403	-0.638263	2.70794	2.03396	5.55919	3.00953	-2.28076	-1.25463	0.615265	-2.13598	-0.0166144	0.27885
	5.6363	3.79856	1.40082	4.84079	2.70671	6.59358	0.442361	-0.269531	0.631396	-0.704147	0.549705	-1.51068	2.2543	2.14512	1.98729	-0.786856
	1.86463	0.750124	2.24364	2.55634	2.21746	-2.75444	-3.65521	3.0684	1.00928	2.24548	5.0956	-3.17452	-2.73917	2.46856	-0.8459	0.00443162
	2.28195	3.17658	-1.15909	-2.82375	-0.190388	4.49668	-2.8575	3.1265	1.80601	-0.861114	-0.283693	-3.17394	1.29228	0.317832	1.3244	1.84217
	2.32616	4.46984	0.248608	2.26735	-2.76651	-2.09829	2.33462	-2.83395	3.85056	2.0302	0.750054	-0.774332	1.8518	1.17232	1.43229	0.658521
	0.933429	2.83843	4.11449	2.89045	3.50919	4.48533	-2.33083	-0.306859	-0.671059	-0.151867	2.72459	2.18005	2.04593	1.62093	1.51793	-1.85727
	1.06265	3.26623	1.27912	-2.75781	3.92399	-2.65402	-0.643054	2.69923	0.445492	0.355891	0.143433	-2.38846	0.305472	1.04809	0.504919	0.192547
	3.0802	2.14044	-0.054992	-3.92205	3.52533	-2.79776	0.967451	-1.63413	0.408039	4.03895	-0.831867	-1.40253	0.796285	-0.331441	1.32612	0.0771108
	7.10779	4.23437	-4.8076	2.79849	5.91676	2.24744	1.63948	-0.0166077	0.886935	0.641603	0.231916	-3.49461	0.699439	-0.636267	-0.920453	0.264228
	1.71391	6.2269	-1.31224	2.47982	4.51941	2.42711	2.42808	3.46501	4.06394	-0.575359	-0.601431	3.43738	-1.17819	-0.533935	-2.14059	0.34131
	0.41881	6.41235	6.76034	5.01693	0.678809	6.98975	0.109235	0.794308	1.41135	0.12557	3.15868	1.09017	0.342812	0.295407	-1.91159	0.622751
	0.937106	-0.157551	1.71521	-2.4906	-1.69556	-0.968818	-3.85219	0.0629898	0.955868	1.88402	0.43062	3.76062	1.09106	0.808917	-1.18024	0.844288
	-6.89448	0.00339291	-0.525761	1.68385	4.02372	-0.243776	2.40602	3.41769	-1.08819	3.15512	0.483298	1.67914	1.2599	-0.23389	2.7192	-0.778987
	6.09137	6.50703	0.171666	1.8294	-1.98178	2.78669	-0.657031	2.84129	2.24238	1.24182	1.7487	-3.01105	0.757071	-0.816544	-1.18782	1.4225
	4.30551	0.296927	0.0584801	4.97456	-0.797469	3.08872	-1.95923	3.14543	1.94572	-0.473146	0.847168	1.82123	-2.17393	2.13418	2.36827	-4.17416
	3.09418	2.21422	3.28099	0.764236	-0.828043	0.701949	-0.826494	-1.55769	0.707669	-5.17309	1.92973	-0.289309	1.67306	2.49775	1.08125	1.95003
	2.6293	1.43427	-0.877847	-1.20784	-3.79621	-3.6268	3.73889	0.848595	1.86778	-4.87109	2.47565	3.03511	1.42765	2.89468	3.02137	-1.74315
	2.41499	2.07937	3.26959	4.75789	2.47451	3.49959	4.98256	-0.279674	-0.0918763	1.84497	-1.64298	2.98409	-2.6232	-1.61861	0.945181	-0.572665
	0.794285	2.95946	-0.352536	-2.67068	3.4349	7.08591	-2.84074	-2.04181	-0.525144	0.586236	1.95246	-2.3065	2.24444	1.84115	1.74758	-0.43451
	2.30863	1.917	3.50379	2.3851	2.50206	-1.30961	2.21591	2.28394	-0.270101	-3.07963	-0.628251	0.923745	-0.572716	0.52367	-0.000604134	-2.01962
	-2.36825	2.0119	-2.90819	0.338247	-1.3976	-0.575386	-0.223884	0.047798	2.72579	-2.43614	-0.569307	1.49028	-2.41661	0.232788	-1.37039	2.85698
	2.18765	2.18617	0.35092	-0.294951	1.2172	0.700705	0.990104	5.78937	2.47894	1.27761	-0.0216858	3.74523	3.44636	-0.635537	1.40694	-0.442699
	6.10367	3.49009	0.642489	-0.485881	1.15279	1.79856	0.52627	-1.90027	0.0673847	-0.992494	4.43173	2.77332	2.23446	1.29409	-1.61937	0.240181
	-0.113044	-2.76582	-4.77376	3.85583	6.45285	0.809522	-0.410549	-0.77446	-2.97067	-3.01704	1.26045	0.633715	1.68225	0.647507	-2.94489	0.0966303
	7.31119	2.30056	2.63137	5.99042	0.53714	0.643891	-0.970562	0.0184163	-1.21384	3.65664	0.345421	0.468894	2.89248	-0.325681	2.22902	-0.907976
	-1.89796	3.08434	-1.98427	1.9847	2.73994	0.0391535	0.92157	1.8478	0.771189	-0.557296	-1.18625	-1.51268	0.283057	-1.74322	1.94766	1.81541
	2.32687	-0.149859	2.26875	2.63401	0.947076	-1.94808	0.831023	1.37158	0.576682	0.833477	3.57395	0.619975	-1.55199	-2.43755	-3.7181	1.89725
	-2.61319	2.62558	2.80904	0.982407	0.901093	-0.405298	-0.315875	2.44197	-1.0226	1.7536	1.81576	-2.13049	0.512185	-1.54383	-0.937828	-2.90378
	1.15426	-1.26151	-2.4421	6.60672	1.72202	0.993584	0.375161	5.29688	-4.76038	-2.23446	-0.48336	1.00391	-2.83901	0.7487	1.51548	1.26712
	-0.00809287	-2.38837	-3.07202	1.283	-3.03025	1.69105	-1.52909	2.28833	2.20443	-4.13091	4.14482	0.507288	1.56875	1.23562	1.86458	-1.03051
	0.572096	4.45258	2.29976	3.21371	2.67271	-1.39233	3.63324	1.38148	1.60116	-1.34154	2.10596	-0.153779	0.720108	-2.29362	0.106798	1.38677
	4.6356	0.439965	2.07961	2.15069	-0.489841	0.00449106	2.39327	4.053	-0.18279	4.37794	-2.65104	0.406407	0.486051	0.426344	3.16447	2.41667
	2.11133	2.23785	-3.19905	3.41211	1.81847	2.51866	4.67912	-1.99506	1.61351	0.625556	-0.332138	3.07617	-2.27026	3.28426	0.286641	0.594748
	0.0304118	4.37063	-0.53304	6.44533	-0.712726	1.92757	1.80189	0.875073	2.39102	1.88348	-1.0135	2.54136	-1.73886	0.549811	-0.344629	1.07678
	2.39119	0.749232	4.22144	2.64548	2.25813	4.31753	-0.866656	4.46265	2.01497	4.0395	0.827013	0.840601	2.14674	1.26231	-2.18423	-2.3668
	3.8404	-0.696265	1.83097	2.41414	0.632617	3.0344	7.45436	3.1348	-2.3307	-1.31419	0.420434	1.70169	0.532521	0.658782	0.934259	-2.27117
	1.99269	7.457	-1.9027	-0.604669	2.39822	4.97405	0.519945	1.03633	1.11419	0.976045	-3.12981	1.03753	-1.13283	1.33502	-0.897482	3.22575
	4.2588	0.0922924	-0.164045	5.17722	1.87573	4.16793	2.67486	0.833244	-1.48879	-0.833553	1.89395	0.636334	-0.793964	0.662576	0.39733	-0.75071
	-0.282456	-0.118144	4.96639	-1.63038	1.18494	0.767122	1.86028	4.27307	1.41907	-1.34091	-0.0863208	0.441704	0.251551	1.27384	-0.507124	3.02324
	-4.51306	2.89417	-1.06333	1.49695	5.78406	0.24216	0.186514	2.84818	0.671677	1.24422	-0.161989	1.49319	2.27771	-1.3063	-0.50847	-1.52131
	2.68765	3.79238	1.69669	3.5771	3.01225	0.027681	4.63635	7.16817	4.27002	1.92114	2.18188	-0.0540715	0.0680506	3.43754	-2.22031	1.14455
	4.58571	0.674035	2.16554	-1.51413	0.455792	6.53915	2.37949	0.901397	0.0753417	1.41162	0.978393	-2.46633	2.4615	0.0475334	1.37217	1.63436
	3.10275	1.37808	6.18879	1.42109	-1.27559	0.733119	2.55962	-1.92785	-2.5622	0.000138181	-1.7619	-1.06516	4.99561	0.321701	0.00525767	2.6626
	5.32861	4.30415	2.53508	-1.51442	-0.156952	3.03986	-0.780011	-1.08509	3.61903	-0.862087	1.75862	1.2299	-2.54235	1.76749	-2.63078	0.143188
	2.83564	6.56454	3.20542	2.09385	3.11404	0.876366	-1.28166	0.518697	2.69378	3.08908	2.96184	0.99165	2.73461	0.551149	4.08565	-1.1641
	1.55915	-1.19151	6.61057	2.32259	2.61154	-0.453944	2.7609	-4.61466	3.69468	0.175545	1.16465	-1.19386	1.82272	-1.12749	0.174708	0.163154
	3.35779	0.70569	0.141961	-1.80527	5.03923	-1.25775	3.85733	0.714399	1.79672	-0.87936	1.71212	1.2359	3.15753	0.253649	0.286386	-1.68621
	1.95277	-4.12436	4.30833	5.53574	-0.398568	-1.22704	0.0108903	-1.42973	3.8317	2.77157	1.45104	-1.94507	-0.881028	2.3496	-0.0458549	1.47306
	-1.01404	1.24182	3.56307	-2.15614	3.51	4.25393	1.50705	-0.917152	-2.92975	1.46406	1.90848	2.24445	1.47608	2.6304	3.16781	0.884691
	4.393	-1.33409	-0.412835	3.27837	0.283996	2.30799	-0.15595	0.900602	4.43704	0.05526	0.471583	0.838463	1.41992	-1.79843	0.664575	0.875828
	0.551445	2.64045	1.52186	-0.194033	2.56005	1.49414	-0.968564	-2.64368	0.41251	-0.502165	5.47667	0.398145	2.29356	1.85264	0.954787	-0.0539937
	-1.64015	2.1906	5.61589	-0.191835	-3.06054	0.492952	-0.554603	3.43428	1.72605	0.0653018	-1.43292	0.293704	0.324798	2.00363	-1.46519	-1.94255
	-3.18409	-2.9423	2.45906	2.65639	-5.96075	0.321584	-0.950474	2.62207	-0.868599	-1.1652	0.23877	2.03816	1.26997	-0.510426	-0.684248	2.1831
	2.17727	5.00894	0.168072	-1.17697	3.5383	3.74991	0.768738	1.56287	-1.47449	0.0411945	2.1785	0.560042	-0.739015	0.813061	-0.216579	-0.0719463
	0.780738	-0.170505	1.64794	2.13473	-0.332444	1.97026	3.79479	0.283233	2.50474	2.01267	3.54393	2.85301	0.775895	-5.52129	2.47982	0.873426
	0.221146	-0.482146	-1.71347	4.65814	0.658047	-0.960894	2.23439	2.19252	5.37764	2.1575	2.4946	0.96257	0.620148	0.694832	-0.508714	-0.00187528
	0.832745	-0.727286	-1.71495	1.7918	3.91298	1.53511	5.03848	0.38975	2.7509	-0.763469	1.57642	4.3068	-1.34083	0.344605	-1.44268	3.34262
	1.15021	1.91544	-3.02822	0.547216	1.94056	3.32672	5.84327	-0.325781	4.81122	3.50621	2.97159	-1.07183	0.307243	1.01061	0.669361	0.720308
	2.65393	-0.452144	-2.97864	3.72928	3.60091	3.59961	4.11667	1.92622	-0.596303	-3.0821	5.15574	-0.383299	1.87662	1.42324	1.34503	0.322957
	2.01233	2.70886	-1.54815	0.546857	1.24148	-1.36611	1.6289	0.143103	8.43509	4.05978	1.66641	-0.527737	-1.342	4.0218	-0.203707	2.69718
	3.7073	5.37799	1.61284	6.26475	2.04536	-1.27189	-1.06047	2.18092	5.95499	0.219608	1.55489	2.081	3.45858	-0.786619	2.10619	-1.37682
	5.58702	-3.3886	-4.09884	-1.92173	6.14957	2.06699	3.36506	2.44832	3.10515	0.420969	2.03505	-0.197401	2.7922	0.0531818	-4.07488	1.44785
	-1.36839	-1.88608	1.44814	3.18049	8.6366	-1.16286	0.957989	6.40079	-0.508781	-4.60841	4.04678	2.0517	3.59332	1.69326	-0.51523	1.48281
	2.49808	-5.64892	1.08287	7.22298	1.35883	-0.435987	2.66749	0.648416	-0.510715	2.57045	1.86886	0.496107	-1.63175	-2.05502	0.273181	-0.0317637
	0.527468	-0.37204	5.17907	-1.21869	-2.73826	3.30685	3.93013	2.48048	-0.208752	-0.897842	-4.26892	-5.64994	0.0259198	1.69223	-1.3556	2.75251
	-3.81163	1.60144	6.57469	0.846718	1.51849	0.902266	2.69576	2.10253	1.6294	3.32929	-1.77549	-2.20379	-2.28515	-1.55447	1.79618	1.03038
	-1.51666	2.88965	2.37768	1.33075	0.980936	3.92044	-1.87742	0.549642	-0.550162	-0.333964	2.02454	0.889808	-0.200157	-1.90399	-0.712625	1.96847
	1.80589	0.493503	5.59204	1.03424	3.98179	-0.152414	0.829013	1.40029	-0.810344	0.162111	-1.15561	-2.40934	-0.204447	-2.55416	1.95517	1.36955
	4.78901	2.66853	0.474098	2.91112	-1.31347	5.23575	-0.281509	6.70631	0.283239	0.398291	0.991965	4.07016	-3.25554	4.22421	2.7174	-0.152493
	0.288029	5.11056	6.57353	2.16225	1.8359	-3.32705	1.93462	3.20489	-2.02285	-0.36138	-1.82215	1.70358	-2.54687	0.132059	2.05172	0.366863
	6.25482	4.35859	3.75051	1.02574	0.5443	0.203864	-2.50409	-4.47298	-0.079693	1.3198	0.98147	3.1918	1.76027	1.81116	1.01911	1.40044
	7.22323	1.16986	-3.43013	-0.441347	3.38918	3.22109	1.91187	1.29378	2.54497	0.343323	-0.190421	-0.412256	-0.364983	-0.555167	0.0354376	3.26399
	4.22151	-4.3815	5.38191	6.73352	4.05648	-0.722873	-1.0033	-2.22282	-1.33204	5.43513	-0.373501	2.12022	-0.967525	4.43925	-2.57648	-1.03246
	0.0833426	3.4858	-2.1098	4.31154	-0.243133	-1.61501	4.07906	4.29583	3.71946	0.806178	-0.479734	-1.56398	-0.945021	1.718	2.74235	1.63881
	1.76066	1.43836	1.78098	-2.49291	4.00453	0.306249	6.16691	-0.574356	-1.34264	1.27147	-1.11621	1.43897	1.0203	2.11568	0.620947	0.415747
	2.85723	4.67775	-0.339996	1.05281	0.96771	0.487072	2.12682	0.0391985	-0.099319	4.13879	4.80835	-3.48612	3.36527	2.87292	1.37694	1.56768
	4.88233	-0.238303	2.21917	3.1917	3.51209	0.131784	5.48754	3.57715	1.28983	4.88181	2.27962	-1.23844	0.528184	0.695211	-1.00081	2.86005
	4.44057	7.4427	0.0153462	-0.095031	2.91208	-0.275795	0.902421	2.48524	4.63342	2.51026	0.380324	1.1585	-0.832999	-0.166502	1.37487	-1.13025
	0.962933	2.80519	4.77389	-1.86115	0.986752	0.901194	-2.14445	1.05843	0.922839	3.98198	0.0969591	-0.272209	1.03091	2.05535	2.2069	1.41472
	0.0883192	0.875956	-0.121648	-0.768445	-0.789671	2.06362	0.0616875	-2.78777	0.38802	-1.43952	4.41316	-1.30622	-1.07993	-0.875487	0.594254	0.247536
	2.27021	4.96446	2.56634	1.0538	5.47297	-3.26952	0.624323	6.68463	1.20135	0.132748	-0.553302	2.85752	-0.565137	4.6642	-0.181489	1.00161
	3.46105	-0.756665	2.79843	2.11359	2.75571	2.22502	1.00102	3.13597	-4.67931	0.259748	-2.32337	-0.739791	1.43653	-1.83826	-0.137367	-0.912801
	5.38838	0.9234	-1.15152	4.17494	1.4752	1.6355	-0.77561	1.30881	-0.327912	3.48866	-0.988691	1.63059	1.86371	-1.90413	2.77755	0.644386
	-2.20057	5.43057	0.859911	-4.48415	0.153439	-2.03706	-0.656758	1.74301	0.641958	2.75281	0.188135	-1.07089	0.409184	0.665355	-0.457103	-2.2369
	0.600083	-0.616776	3.13541	-1.28079	2.14236	8.14072	0.714709	3.65386	-2.25847	4.74107	-0.911742	0.643872	-0.0257673	-1.81827	-1.93835	0.719611
	5.47914	-3.21346	3.16234	3.79644	4.93364	-2.97242	1.67315	0.680415	-2.89725	3.37416	1.91898	-1.26455	-3.97022	0.387206	-2.19869	0.0140321
	0.547853	-1.56625	-0.257252	-0.345003	-0.454475	0.8279	2.97617	3.1172	-0.119145	1.05152	0.977793	1.64679	0.388311	-1.46506	1.65562	0.0941327
	-2.44	7.68993	3.86352	-2.27142	0.562992	2.02659	-0.381671	1.55796	-1.01805	0.149291	-2.76736	0.801755	-0.988887	0.458667	2.33234	-1.76746
	0.232039	-0.372876	1.06278	3.2298	2.34478	2.10459	0.582664	-1.71011	1.13828	2.56021	-0.794408	-3.06797	-0.362667	-0.035573	0.399299	0.408134
	-2.87694	-2.63512	1.32042	0.495605	1.60014	0.378356	0.924692	4.03644	1.33583	-1.73523	3.52217	-1.55528	2.57149	0.465476	-0.855747	1.96985
	0.141295	8.68771	3.645	0.814386	0.910932	4.50696	1.06397	4.24102	2.00962	-3.29611	0.282928	-0.805533	-2.17717	-0.913405	-1.02557	-0.644138
	1.23109	0.125709	1.80769	4.09084	3.53582	1.48312	2.0489	-2.31013	4.23533	-0.49066	0.844843	4.03659	-1.93616	0.697539	-1.22975	-0.780542
	2.4262	1.84459	-2.30846	-2.26799	1.75358	-1.00366	0.41639	-1.75108	0.040428	3.27763	1.12644	-0.0556324	1.50349	-2.87761	-3.09983	-0.886142
	4.98143	0.0786426	5.09457	2.73871	4.4345	-1.72796	1.27332	1.41156	0.183415	2.34641	0.70489	-1.72731	1.8772	-0.232403	0.751401	0.456763
	-1.12624	4.55523	-0.803647	0.92219	6.25678	0.454136	1.55692	1.10068	-0.813959	-3.42414	-0.954706	0.466623	-0.0968194	-1.36646	0.144239	-0.886226
	1.62619	3.96258	1.26997	-1.24577	2.96487	2.45841	-2.13728	1.82327	-0.25968	1.90282	-0.213326	1.02947	-0.451426	-2.3763	0.368484	1.83981
	1.85945	-0.981793	-1.01289	-0.759811	7.07895	3.00858	3.08795	6.35701	-0.814805	0.865517	1.78156	4.9534	1.66519	-0.769819	-0.717596	-0.88493
	-1.28854	-0.224641	3.02875	4.63926	-1.42429	-2.41445	-3.13293	-2.57342	2.93799	0.959599	1.39199	-3.02123	-2.21537	-1.83196	0.125409	3.89271
	0.655247	5.78042	-1.09429	0.775146	6.91685	-1.54679	-1.29915	-1.37169	-1.35048	0.530515	3.19373	-0.317377	0.824109	1.63922	2.01262	0.937624
	-3.96295	0.26325	7.00973	4.83119	1.38438	-2.23593	-2.79562	3.63501	-2.25784	0.454315	-1.39348	1.95419	0.87828	-0.393516	1.19024	-0.260264
	3.8531	3.51452	-2.01364	1.92621	0.0958822	-3.26851	-3.39229	-0.239065	1.46507	3.54953	0.986064	0.986489	1.50785	-1.14217	1.14028	0.144744
	4.95819	-6.27352	3.65218	5.51175	0.425762	0.149793	3.06447	1.3376	1.30591	1.74958	3.07229	0.786844	1.64797	-2.60758	1.50885	-0.646729
	1.55836	-2.19334	5.59607	2.52479	2.07351	0.365418	3.92696	4.29239	0.70445	1.10733	0.2363	2.84111	1.45555	-0.535695	-0.0307603	-3.16131
	-1.08846	0.410489	-3.50651	6.01775	4.79177	0.88343	-2.61856	5.47172	5.5324	-1.668	-0.866041	1.63976	1.38259	-0.844454	1.44251	0.979535
	2.26327	1.32524	4.93791	-2.95675	3.89761	-1.25809	1.11214	6.40984	-2.14951	1.91798	-0.371318	-0.9988	2.03394	1.28572	-1.11311	0.0362918
	-4.32638	-1.79185	-2.44925	3.75182	4.73253	1.37077	0.652001	1.46533	-1.68447	2.2556	0.160169	2.22552	1.82138	-1.20506	-0.346083	-0.639219
	-1.63531	2.84187	7.05046	-2.07874	3.75117	4.65807	-0.284975	4.6763	2.15014	-0.926229	-0.606628	1.51408	-2.40831	1.70777	-0.0307999	0.780478
	-0.662554	2.35995	0.605076	0.947639	4.6576	1.01597	1.96355	-1.89291	-2.67688	0.981438	0.0741423	-0.718457	0.665998	-1.38085	-0.648872	-0.679953
	4.07593	6.29739	2.7856	0.252348	0.59367	1.92719	0.215241	0.492667	2.43991	1.84684	-0.222644	-4.63855	-0.693489	-0.270564	0.159601	-0.0414167
	-0.507621	4.59059	3.95688	-0.963028	1.74187	2.57723	0.553021	0.287405	2.0508	-1.22705	-0.582831	-1.2753	4.20739	-1.94342	2.53914	-0.481281
	1.12675	3.33067	3.43866	1.44206	-1.04757	-1.04674	0.335291	1.20523	3.05043	3.35038	1.60393	0.840324	1.10316	-1.55041	1.3767	0.0184221
	6.0774	1.38342	1.79549	1.69566	0.573135	4.0578	2.13645	-4.91884	-0.238362	0.993397	-0.255847	1.4746	-0.0383293	0.205166	-0.709343	0.220705
	4.90227	-3.54558	4.68464	-1.82433	2.12686	1.69759	1.77672	2.66362	2.50744	-0.730507	3.85429	2.28822	-0.733067	1.52539	1.38563	0.0585677
	-1.18974	5.80723	-1.93879	1.08325	2.77415	-0.45719	2.38653	5.21014	1.30665	0.760994	3.50021	-1.78281	-2.62581	2.27865	1.8076	-0.589796
	2.04312	4.87132	-3.12728	2.93892	4.26463	1.37045	0.784327	2.70582	0.820301	-0.46843	0.380508	4.02024	-1.31893	1.50768	-2.21569	0.614265
	3.88035	4.87859	-0.501295	-1.75959	5.07427	1.59522	2.82165	2.70699	1.58355	0.275111	0.241645	2.77166	-0.601125	4.68852	3.06949	-0.140203
	-0.717394	4.14785	3.7866	4.00417	0.193979	3.36145	0.99052	0.908397	1.44718	0.27857	-1.09103	3.74497	3.20315	0.966283	-2.87618	2.09189
	-0.917142	0.464459	0.16913	1.83491	0.602568	0.617984	4.26938	3.37294	3.28348	-1.61852	-1.59006	-3.85835	-1.83476	0.432101	1.2336	-2.59894
	-1.63755	1.36871	4.73742	1.61285	4.06524	1.55092	1.4005	-0.533547	0.150751	0.064844	2.62673	3.30749	1.72881	-2.26853	2.12673	3.02166
	0.482551	3.668	3.75089	-2.46245	2.13795	-3.78624	1.97641	5.22551	-1.42633	6.26232	-1.31839	1.71544	-1.97493	-0.23982	0.193623	0.673361
	1.15768	-3.13412	4.26136	4.98005	-0.785865	-4.616	0.361121	-2.11416	2.51751	-1.58061	2.26768	3.53356	2.16771	2.35837	-0.522268	2.31073
	7.50942	1.75404	4.58488	-0.840008	-3.39604	-4.00965	-1.34771	1.30167	-0.925543	-1.2852	-0.333692	4.66375	-3.72671	1.74669	1.0698	1.2519
	4.82795	1.95039	3.15074	-0.451231	4.14255	-0.684891	3.84478	1.97521	-1.02772	1.85058	1.56793	1.01696	2.98328	1.2259	1.55447	0.179884
	0.338121	2.92953	-5.22664	2.78362	-1.85064	1.39224	0.721529	2.56474	-3.035	-2.37704	2.09819	-1.19675	-0.395456	-3.4536	1.63186	1.64302
	-1.61573	0.0413786	6.16938	2.10998	1.01491	0.961106	-1.81983	3.63167	-1.18836	1.20888	3.0517	0.918039	0.0663101	2.08217	-0.248933	1.01768
	-1.21006	2.30062	4.26819	5.51957	0.806626	2.72587	-0.280029	-0.60681	1.06622	-0.577597	3.29856	-0.359407	1.4626	1.18749	-0.287595	-0.0448742
	0.119493	-3.56769	3.71204	-0.126594	-3.44819	2.68198	0.453926	0.610724	0.492465	-1.57291	-0.269275	-0.376233	1.83869	1.96308	1.67701	-0.838733
	1.91049	-0.0648827	0.88435	3.58323	2.90609	-0.102149	2.59148	-1.60895	2.06209	0.242411	-0.807352	1.07085	-1.47818	-0.65044	-1.59878	0.765117
	2.5773	3.33745	-2.2386	-2.67518	-1.75353	0.242205	-2.3531	1.30816	-3.89429	-3.72325	0.74516	-0.657038	2.45897	0.75775	0.626674	-0.0955392
	-0.479471	1.63207	0.875564	2.65006	0.320278	0.376687	4.5678	4.57055	1.58618	3.21075	-1.24532	0.847518	-0.315776	2.8513	3.38627	0.672856
	1.76373	4.29179	4.57836	-0.091209	1.65156	-1.91853	-0.695958	-1.09105	2.71839	-0.855887	-0.625019	0.731702	2.35912	3.48061	-2.00336	-2.39084
	3.0383	4.40265	-0.393822	0.675656	-2.36184	1.21486	2.06028	-0.876005	-1.26442	0.255785	1.56268	-2.51613	2.16138	-0.393638	0.14204	3.21362
	2.15145	-1.56555	-2.94038	-1.47688	-0.719398	2.01595	2.45847	-4.60397	-0.689717	1.81135	-0.188393	-0.720784	3.25976	1.33229	-1.05692	0.910397
	4.00862	2.29128	-1.7125	0.301213	4.77031	2.41475	-1.99116	0.739627	-0.642094	4.14881	0.379814	0.292032	-0.271894	-2.34502	-2.23268	0.226054
	-0.899005	-1.10236	3.21948	3.07716	-1.0793	-3.2553	-1.0236	0.179666	1.13004	0.798243	1.04207	0.529006	0.252465	4.0772	2.37027	-0.989999
	4.44372	0.248378	-0.699538	0.224406	4.30783	1.12907	-4.36199	0.676482	0.552071	0.704542	5.35522	2.7042	1.00913	2.81767	1.22074	2.48022
	-1.94486	1.90556	2.90796	4.25436	-2.06762	-0.4228	4.97692	-2.05688	-1.34736	1.27759	-0.0673815	-0.930507	-0.873118	-0.297817	2.20678	0.799844
	-1.54382	4.08138	0.523119	2.28818	-1.39787	-0.0641809	2.17104	2.87209	1.62236	0.078132	-0.254805	-1.05579	1.64558	3.31072	0.912696	-0.607286
	4.19738	-2.4774	3.33771	1.29851	-1.9478	1.90995	3.38688	2.65575	0.913865	3.93183	-1.20475	1.01139	0.577082	3.73791	-0.882262	1.33188
	-0.198481	-3.82836	0.580671	7.78426	2.81771	1.65106	-1.5204	0.280135	-0.717647	2.79153	-0.0258318	4.95461	0.741364	-1.00483	-0.945938	-1.34702
	-0.486475	0.185998	1.29854	1.06075	-1.79966	6.04269	1.11802	0.431327	1.07591	3.59656	3.14025	-0.4272	3.77681	-2.31627	0.243077	1.38247
	4.39559	2.92215	-0.0167869	3.29718	-1.58583	-4.65084	1.38241	4.1167	-3.62733	0.706649	-2.23242	3.85031	0.735015	-0.750976	-1.35207	0.277188
	4.75832	4.69306	1.6626	4.39081	4.43534	0.835694	5.23964	-1.77496	0.0891628	-5.15718	3.52893	3.20243	2.28559	0.772422	1.45559	-1.56875
	-2.9657	-1.45862	-1.81291	-2.08681	3.27167	1.6533	1.56083	0.941754	0.426434	0.230604	-2.48457	3.27018	-1.85308	1.09523	0.3084	0.472698
	4.13841	0.457985	1.05346	0.507896	1.47865	0.699477	-1.83512	4.90595	2.71327	2.24288	0.00689432	0.293119	0.851214	-2.46466	1.49107	-0.0275839
	0.531158	1.09612	4.78096	0.575352	-0.917826	-0.822504	3.22085	0.041356	4.21183	0.653515	0.14067	0.299312	1.6543	0.315123	1.67503	0.798759
	-1.68025	3.59916	4.87486	1.04261	-1.50149	-3.07148	4.8658	-0.676908	1.07003	-2.97867	1.60022	0.296254	2.40346	1.35277	-2.15667	1.21278
	-2.15556	-1.48938	2.09623	-2.04995	0.785181	1.43035	4.02836	-0.204542	-2.37049	2.98145	4.11511	0.191781	1.91454	-1.33028	-0.158982	-0.488881
	0.0871558	-1.35089	1.80864	3.84362	-1.30527	2.99424	4.88666	-0.892365	0.31295	4.39759	1.3422	-3.28969	-5.92796	0.06508	-0.217053	0.295713
	-0.13253	-0.0478231	-1.05776	3.68857	1.11695	2.9492	-0.0452163	3.33792	-0.238853	-0.204181	0.00492367	-2.54265	1.5596	2.01388	1.14614	-0.111498
	2.86404	1.6033	0.692308	0.901254	1.19575	1.38086	0.173929	6.80794	3.68551	3.37467	1.59956	1.99672	1.88741	-0.136041	1.75243	-2.44513
	0.427428	-2.13433	2.81157	3.0874	0.164821	3.76238	-0.813414	1.17647	-0.640819	-2.01995	-0.63683	1.15874	3.82899	1.40696	-0.281192	-3.32752
	-0.102617	4.83931	-1.32581	0.369229	2.81475	1.82611	0.372625	-0.703511	0.922384	2.95029	1.96766	-0.191078	1.44366	-1.36478	-0.0870725	0.242814
	2.90952	2.93746	0.305527	1.75256	-0.0869388	1.4341	-2.91325	-0.307382	1.35308	-2.82096	4.29058	0.270572	0.720448	-1.50531	-1.22931	-2.97716
	0.340026	-2.20025	-2.43741	-4.76739	-2.34701	0.373257	0.899407	-0.903098	-2.56613	0.496606	0.941185	-0.825728	-1.20153	-1.2379	0.0354678	-0.933082
	-2.40107	-2.44391	1.2535	0.884313	2.10455	-1.74094	-0.292544	3.78162	1.41897	2.92408	0.750793	-1.72592	0.0391372	-0.925063	4.46057	-1.8366
	1.25594	4.23418	-0.633241	4.33815	2.64924	-1.29681	4.5207	1.54153	0.613257	3.95851	-0.353933	0.293573	-2.36321	-2.24426	-0.335764	-2.05499
	-0.630064	-3.09887	-0.0763036	-5.06314	0.183645	2.62069	-4.37573	2.51622	1.57894	0.919725	-2.19086	0.765071	0.430886	0.310372	0.491286	1.40548
	-3.26929	4.85061	-3.69822	0.67543	-0.739466	-0.791028	-2.40143	0.319622	2.57851	0.628913	-3.22528	-0.797783	-0.268058	0.170988	-0.935039	-0.437774
	-3.4753	7.22379	-1.596	3.43594	1.97631	4.00071	1.94069	1.99936	-0.429752	1.23556	-3.11448	0.575474	0.426921	-0.632073	-2.98002	0.72919
	5.53657	2.17586	-1.14781	2.13021	-4.23026	3.42298	5.95977	-3.05962	-0.684158	2.1346	-0.362026	2.41636	-0.101552	-0.180052	-0.85894	1.13059
	2.43741	-0.379605	4.34918	0.508857	7.0256	3.9089	4.25001	-4.85277	1.31332	3.77063	1.04159	2.23888	-0.855794	-1.99044	3.32566	-1.56746
	5.12948	4.82661	-2.69546	1.83687	-1.33023	3.00795	0.330171	-5.86279	5.15745	-1.01598	-0.188618	1.07771	0.814985	0.0243006	0.668463	-2.02694
	3.89228	1.8482	0.126547	5.67942	5.13534	1.00399	-0.610798	-2.4988	-1.53962	2.94926	0.511686	3.25978	1.71363	-1.4094	-0.276297	2.45922
	-3.76759	-2.12861	1.49852	-2.53345	3.04328	0.987268	2.45753	-3.47401	2.09838	-0.724787	0.606894	0.561885	-0.109542	-0.934782	-1.08726	0.657463
	9.48928	0.539847	0.569015	-0.174171	5.54246	-2.17075	-0.882156	3.88022	-3.51066	0.115197	0.870997	0.254561	-1.23279	-0.737268	2.94031	-0.332908
	4.95484	2.97068	-0.862105	-0.131943	3.76512	3.42865	-0.120846	0.0989645	3.22883	-1.47749	-1.30351	2.9974	1.29981	-1.43192	2.51715	1.54447
	0.612287	-4.38519	2.06416	3.75706	2.05262	-1.67956	4.31772	3.0029	3.45876	0.767868	-2.80974	0.449825	-0.299654	0.625947	0.026402	0.86732
	0.772279	4.37647	1.65669	5.99568	-4.16457	-1.04013	6.94229	1.91237	4.67745	2.005	5.56342	-1.95316	-0.777867	0.925845	-0.446375	0.165521
	-0.897422	0.116513	1.30034	5.23393	-0.840044	3.29599	-0.0783227	1.15979	-2.22406	-0.319182	5.7525	3.4024	2.32459	0.744863	1.61593	1.71604
	-2.889	1.1518	2.44225	1.11869	-0.73859	-0.518763	-1.34319	0.210764	4.75246	-0.77944	-0.65912	-2.78817	0.165883	-0.605752	1.7886	1.88349
	2.24967	2.06432	-1.65222	1.68246	-0.351441	4.14839	5.5689	1.83506	3.92603	1.87169	0.0297235	-0.101332	0.621586	2.95575	1.10323	0.294303
	-1.17282	3.30968	-2.68063	4.7118	-1.27885	1.90663	-3.17537	5.03867	0.832262	2.02475	-2.40116	3.65072	0.899435	0.421275	-1.03508	4.3422
	2.65821	-2.15339	-5.22162	4.46398	-1.32591	1.04921	-2.3018	1.54947	-1.00277	0.972461	0.788973	-1.78951	-0.77983	-0.481889	0.495825	3.07141
	0.20229	4.22379	1.9102	6.15816	0.229613	0.907514	0.937019	1.73759	2.77908	3.88002	-1.02737	2.80291	3.11905	-0.0908775	-0.457051	1.36321
	8.30609	-3.61667	3.74584	2.72733	-0.950151	-0.069766	0.120551	1.8955	-0.135796	-0.568603	-3.83802	-2.0508	0.565681	-1.04344	-0.348902	0.781869
	1.69976	1.60201	7.48618	-4.05982	2.38448	1.04162	2.64029	-1.97109	3.75782	1.81912	1.01537	0.432925	0.5662	1.16158	-1.116	0.512065
	-0.601605	1.16099	1.68423	-1.02196	1.89786	-3.70566	3.39242	-0.931142	-1.90257	1.29983	-1.97362	-0.718782	-0.165991	2.62175	-0.630575	0.865439
	-2.88943	0.0349434	1.40327	3.56619	3.05887	3.32621	1.3864	3.17886	0.363379	-0.609669	-1.99701	-2.30612	-1.46749	0.248082	-1.83732	2.08726
	2.80719	2.2041	2.09963	1.4722	2.1871	-2.19837	-2.35685	2.71896	2.40458	4.37287	1.33544	2.63868	1.05941	2.70687	1.40343	-0.00639524
	1.80937	2.3928	-5.96632	-0.209516	-1.98338	5.25805	4.31466	4.02998	-1.25606	-1.45051	-1.6001	1.81317	1.97806	0.938833	0.133985	0.15462
	1.58421	9.12923	7.492	-0.22755	2.12184	-0.112534	1.52058	2.34338	3.32079	0.0575379	2.11727	-1.5118	-1.16359	0.976611	3.09436	1.58538
	-0.56358	-0.166156	2.81088	1.58345	-0.528698	-1.74575	-1.15897	0.211621	0.892181	0.542098	-1.04819	-0.794266	1.75022	-1.26655	0.0714769	2.48939
	-0.879599	0.310101	9.46465	0.140131	-0.308215	2.19646	3.60616	-0.487656	3.0293	-0.220654	1.76481	1.10829	-0.116795	0.607829	1.44753	1.58733
	6.14931	0.990193	-1.93398	0.492288	0.539039	2.6929	-0.122273	1.89905	2.31601	0.710922	0.694982	-0.91877	1.75455	0.682377	-0.75245	2.54901
	2.88774	-4.05675	2.63961	2.38323	2.65515	1.63222	6.50543	0.297187	1.76614	-1.8274	-1.28382	0.559297	3.73671	2.66932	-0.155208	1.32293
	2.90312	-2.66676	3.41331	4.88777	1.99987	-0.439267	-2.8177	3.25039	-0.926449	-0.144128	-0.616283	0.661889	3.446	3.84321	0.522817	0.23855
	2.75523	0.219848	-2.36606	-1.1565	2.05949	-0.562659	0.412367	-2.43972	1.90464	-1.51165	3.46117	-0.712489	0.502029	0.838801	0.594532	-0.036321
	-1.62878	3.37113	0.593807	0.890253	2.20855	-1.19948	2.18155	0.821159	-0.230859	3.57057	0.188507	1.96738	-0.0989675	3.08567	2.244	-0.217668
	3.80046	0.669217	-4.5354	1.33137	1.67388	-0.87864	-1.62482	-0.277964	1.38538	-0.443872	0.517627	1.46261	1.77484	0.534181	-0.342699	0.797737
	-0.470853	-1.46478	4.32466	5.46097	-1.68145	0.244285	1.93324	1.43456	-3.28558	1.89586	-2.00876	-1.28935	1.22003	1.42416	-0.296527	-0.46633
	-1.07889	-0.0945133	-1.06217	0.651859	0.79355	-2.13294	1.87543	2.00855	-1.53717	-3.13994	-1.40952	-0.73974	-2.35673	-1.04381	-3.21155	-2.47789
	-4.46624	1.05451	-3.14953	-2.42975	1.29462	2.72927	1.84121	2.04719	2.10578	1.36322	1.07461	0.675966	-0.252952	1.52301	-1.9992	-0.30625
	5.05975	8.439	-1.4777	-2.68175	0.341591	0.883977	-2.47726	-3.17898	3.27809	2.26138	0.344603	-1.28233	1.9435	-0.914213	1.91614	1.56437
	4.65462	-1.6485	4.28428	1.35811	-2.13893	-0.745958	3.12773	-0.461683	2.43335	-0.63672	-1.85159	1.74761	0.452505	-0.068279	-1.05373	1.59978
	2.28173	1.48016	2.92843	7.7134	3.13909	-3.52325	-2.42832	-0.047754	0.0217196	2.42257	-0.595859	1.19127	1.34848	0.141865	0.737529	0.683671
	2.32847	2.01483	2.1159	-0.899582	0.678407	-2.89739	2.7049	3.36387	0.494775	2.05631	-1.2066	0.632062	-1.86147	1.52526	0.506533	1.15734
	4.18623	-2.14212	6.93627	4.73905	2.1149	3.66551	-0.858393	2.60544	-2.29138	1.44124	-1.68733	-1.61996	1.69142	2.37806	-2.60772	-3.18449
	-3.14631	0.162093	2.49561	1.51351	2.66741	1.22777	6.93862	-2.34471	0.162623	-1.37425	3.12044	2.75883	0.350181	0.381756	0.157916	-1.10257
	3.92293	7.65118	5.01901	-1.50365	-2.51843	1.9593	-2.67067	-0.592524	3.25887	-0.201805	-3.3874	-1.20903	1.57629	0.792712	1.623	-2.37319
	0.597522	-0.71221	3.51744	-3.06875	3.94778	2.84779	0.353196	5.04791	-2.61133	1.39323	2.69794	0.629449	-0.128312	0.0225751	1.76955	1.20547
	5.22971	1.02768	0.757605	1.93928	4.49521	-3.17996	1.56619	1.52215	0.395874	0.568523	-1.37907	0.394512	0.732036	1.68887	3.00355	3.30488
	4.77045	3.4503	3.14191	1.89584	4.45616	4.05153	3.4449	0.974107	1.68545	0.965255	5.62877	0.586071	2.63485	-0.223702	1.90444	-1.01875
	1.87239	3.18378	4.80055	5.72523	0.954046	3.91745	0.811218	-1.43786	-0.920857	-1.76526	3.73959	-0.197596	3.1453	-0.710713	-0.864938	2.51448
	2.69032	4.03413	0.178166	-1.96597	1.946	0.947343	-1.39773	4.40784	-3.87944	1.63572	-0.233633	1.28434	3.26179	-0.00893308	0.70807	-0.839886
	0.537412	3.42613	-3.86978	-1.44681	-1.07675	1.96809	5.79685	-2.60352	0.480346	1.74735	0.753915	1.09074	-0.602485	0.120657	-1.00707	1.43123
	4.45985	-3.06215	1.80541	-2.55688	1.41508	1.34816	2.28892	2.42153	1.02647	-0.395923	1.48121	-2.75585	0.271788	-0.741867	-3.70546	1.76375
	5.72985	0.624751	5.27364	0.218976	5.89995	1.06163	0.538874	5.57877	-2.14933	1.6728	-3.02392	2.94952	-1.6907	-0.0311923	0.520518	0.8145
	2.39701	6.57752	-0.555936	4.10745	-1.73605	3.25576	1.50613	-3.157	-4.06198	-1.34651	-2.05804	-0.972921	-6.91638	-0.53583	-0.785582	-1.28308
	-0.576364	8.74919	2.92302	1.64135	1.5974	1.56573	-2.18194	-1.65274	-0.0555715	3.92624	6.66215	2.6338	1.22551	0.319874	2.84328	2.37769
	4.48569	4.81438	0.400139	2.99277	5.4856	4.35186	5.30086	7.3724	6.11093	0.536057	0.817929	-1.16368	2.3572	0.71505	0.341061	0.420797
	-0.532764	3.36297	-3.33812	2.96796	-4.51526	-0.287593	-0.825387	2.31132	4.68494	1.788	1.34625	3.59368	1.17462	-0.222164	0.0666673	0.638091
	1.5988	2.35045	-2.32545	-1.97586	2.89753	-0.529579	-0.933921	0.304371	2.12866	-5.67489	-2.18386	0.53293	-0.995427	-1.31556	0.932852	-0.708549
	1.22836	5.32646	4.43395	6.20301	-7.57393	-1.13903	-0.385498	2.19679	-1.64486	3.67357	2.96579	1.48542	0.229973	0.851124	0.957639	-1.4237
	-6.13614	-0.573802	1.72831	-0.866185	0.559263	3.04427	1.63617	0.7938	0.594915	-2.41126	3.95704	1.26375	0.975434	0.958758	0.337218	-0.0904343
	0.461252	1.61474	-1.15613	1.41701	-1.25235	-2.3167	-0.390958	-2.044	4.18121	-1.63651	3.37848	1.63506	0.712053	-1.65725	1.20071	1.1815
	-4.76621	-0.631857	4.80472	0.678484	2.38366	0.855005	2.14448	-3.41822	1.77722	0.939024	0.453879	1.59702	1.65987	-1.65576	1.52781	0.781745
	1.41791	5.60032	4.65779	-3.71436	0.110033	4.53576	-1.89263	-1.41675	0.412249	-0.539438	2.48959	2.53736	2.67559	-0.223011	1.06109	-0.126446
	2.44138	-0.212283	3.20481	0.530832	3.83315	5.48317	0.381546	1.88969	7.82371	-3.6785	0.724143	3.79985	3.81958	0.241126	0.217983	-1.44622
	0.106709	4.83001	1.45611	1.18509	0.748915	3.46859	0.791228	2.76647	2.1439	-1.30661	2.9261	-0.323733	1.61017	4.39289	0.918554	0.425808
	4.57789	-1.62379	1.94655	1.63057	4.85593	3.69094	2.01472	-2.85681	4.68202	2.27958	2.18248	-3.88499	1.06083	-0.137794	-2.06117	1.651
	0.956295	-6.78677	6.90225	3.27696	1.02292	-0.972069	3.82086	-1.41026	-2.0164	-2.21431	-0.981597	1.00138	-0.87812	0.64386	1.38117	1.57978
	7.41107	0.663768	9.52164	0.319946	-0.589056	3.4561	5.29365	-0.0206121	2.9427	-0.993713	2.76064	0.209049	1.27716	1.03746	1.79577	1.56597
	-0.667054	3.12732	2.1446	3.07754	1.16814	-2.3776	1.68141	0.450659	1.82944	4.0827	-4.93384	2.02454	0.107781	1.48554	-0.677277	-0.29713
	6.67685	-2.08111	3.16618	3.60212	0.913481	0.464116	-3.16862	1.14731	-1.60792	0.7741	0.0251243	-2.42231	-0.26428	0.451952	1.69264	0.588525
	-0.456036	-2.05008	-0.965438	-0.0469486	-1.1073	0.574909	2.64155	-0.920312	0.593944	3.58375	0.85887	-0.655255	-0.888549	3.42227	0.477707	0.11463
	2.31726	5.72666	2.96712	1.87079	2.17236	4.66769	1.8992	-2.10209	-0.176483	-2.95608	0.105391	0.279827	-1.357	-1.11575	-1.5864	-1.02654
	1.00078	0.47629	4.30245	0.567228	2.38618	2.67382	1.88289	-0.194935	1.71582	1.55093	-1.16635	1.5734	0.65887	-0.483833	3.00991	-1.10708
	-1.27682	3.29697	3.27421	7.43241	5.4534	1.73289	-1.51593	-2.25185	-0.261034	1.58512	3.802	-1.03543	-2.01778	0.499639	-0.609425	2.74147
	-4.27305	4.73688	0.983964	3.97112	-4.00373	-1.63613	-3.57492	-1.671	1.56863	0.0212098	-2.57299	0.6998	-2.22933	-2.52683	-1.59543	-0.730121
	2.54836	4.47927	5.67516	1.27572	3.7228	-0.788872	-1.43867	3.18488	4.62773	-1.8496	-1.03322	0.248717	0.681597	3.19531	-1.51202	-0.439195
	1.9123	-1.54971	1.69394	0.231575	-4.30946	1.05629	-0.156709	-0.00402305	2.00583	3.44154	0.420854	1.77193	-0.460467	0.399844	1.51736	1.27868
	4.9289	1.21168	-2.65065	-0.906143	0.0623474	3.23273	1.04715	2.58738	1.54848	1.05825	-0.673528	-0.777575	1.61785	5.2181	0.723828	-0.0130564
	-0.774123	-3.05793	0.412071	0.607071	-0.909093	-1.67197	2.62822	1.97321	2.09113	-0.104159	1.24463	2.38804	-0.996651	-1.23031	2.81243	2.37112
	2.37716	3.05421	4.50862	2.80667	0.419875	0.396813	3.16927	0.784452	-1.4332	3.76006	-1.16075	-2.40056	0.261581	0.0932107	1.59839	2.32047
	1.37814	0.807007	0.482796	-1.27348	-3.27169	1.6643	1.83603	4.41107	0.488377	0.795408	3.53164	-0.866739	2.4408	-1.23637	0.534216	-0.891517
	4.2549	1.22873	-3.45642	7.1615	3.41151	2.4181	2.93619	-1.33449	-2.46545	-1.22624	0.839494	1.66287	-1.8015	-1.77805	0.117705	-2.48369
	-0.0576729	-2.15308	-3.29762	-1.93711	4.19137	-0.598471	0.700581	-0.149805	-0.0453301	1.24754	-0.01565	1.67197	0.801767	-1.19321	2.96458	-0.637829
	-0.56072	1.09503	3.74931	5.97546	5.33004	4.20107	6.10836	2.65735	-1.71276	-2.76972	5.94248	0.896612	1.74781	0.344784	1.01222	-0.573029
	-2.06356	-5.04838	-1.04936	2.77752	1.17843	2.81332	2.10598	-0.30073	3.60322	3.31245	0.4962	0.136942	2.69281	-2.42751	2.17881	0.179454
	0.916262	0.401738	4.98084	2.74455	-0.0792571	0.485923	4.54987	-0.580314	1.80317	-0.729013	0.304481	2.80314	0.0801019	3.01667	2.20938	1.08633
	-3.56618	-6.55048	1.5739	-1.86048	1.99171	1.93039	2.89978	3.07239	0.835982	1.10378	0.00414241	1.09134	0.356947	2.82911	0.804401	1.74778
	2.93626	0.91999	0.944103	0.107664	-1.4815	-1.48251	5.07558	1.08161	-3.91117	5.26116	-0.180849	3.50259	1.62219	1.03026	2.38405	-0.942439
	0.47823	2.40712	0.381264	2.93321	-2.13001	0.454951	2.65803	-0.560276	2.06639	1.33759	-1.09133	1.81115	-2.1197	0.627241	-2.21782	1.06741
	-3.99701	-0.991412	3.72494	6.2413	-0.622944	2.42051	-3.84632	-1.30801	-2.12962	-1.79371	0.177177	0.907609	3.29713	0.98067	1.309	2.7872
	4.07626	2.73586	4.04821	0.715528	1.74808	2.11771	1.05984	3.6838	-0.615887	-2.68609	4.98383	2.70531	2.41112	0.366662	1.00113	-0.0655066
	2.52613	-0.063535	4.97544	7.582	0.18551	6.16599	-0.893163	1.97165	-0.851986	-2.54303	-0.220826	1.07363	2.35103	2.69987	0.378297	-2.12852
	5.91507	1.12341	-1.42249	2.60659	1.42973	4.51099	1.07223	1.59119	-1.62573	1.90575	2.43439	4.39422	1.13274	-1.39117	-2.06085	1.98191
	2.29927	-3.9157	-3.21603	1.47672	2.48051	-6.65515	4.2316	2.88344	0.178148	-1.16856	1.47032	2.33282	1.27645	1.98534	-0.226257	0.168407
	1.41347	6.11215	-0.637858	3.4926	0.125079	3.48418	3.78195	3.03411	-0.278971	1.46385	-0.712493	2.85984	0.336548	1.00078	0.829518	0.358071
	6.96584	-1.02213	-0.586814	-1.14573	2.9129	-1.40851	1.66282	-4.7962	1.86728	1.42609	1.29524	1.42476	-0.136505	0.581907	-1.00785	-2.49936
	0.105186	4.98317	0.903485	4.18487	2.32723	-3.30526	-2.12037	0.0870983	0.151476	3.61616	2.41145	1.82805	0.999702	-0.0739721	1.05033	-0.153348
	4.10692	-0.229853	0.345081	0.209114	-1.26105	-1.21148	1.28836	1.72806	2.03761	-4.45018	2.1523	0.300867	-1.82163	-0.280435	3.564	-0.311031
	2.21861	3.00599	5.01217	5.82361	-0.0362037	-2.43177	-1.62142	3.93897	3.00402	-0.636725	0.120188	2.88523	0.359054	2.15684	0.493735	2.10181
	2.86792	3.79362	0.413593	-1.74397	-0.0612768	6.63732	4.48578	2.9804	-0.649401	1.40774	3.24512	2.29871	-0.617349	0.741163	-1.63131	-0.0412391
	6.59576	-2.67613	2.61943	2.87934	-0.268257	6.09848	1.63395	4.58887	2.22008	3.30792	2.27635	2.00877	4.68425	1.25993	1.01465	-4.26531
	3.05515	-3.35667	2.95352	2.34981	2.49007	2.83391	3.65382	3.04119	-0.959876	0.786738	1.44124	-2.61126	0.906111	2.77648	-2.2257	-1.52139
	-0.591755	7.1413	-1.75841	-2.86931	1.58512	0.619343	0.0182722	-0.159091	-0.842521	1.03869	1.30061	1.35301	0.0795404	0.0852789	1.6963	-1.55438
	1.04279	1.28237	1.01454	4.98107	3.49414	0.39896	-0.56004	0.165514	-2.64547	0.449635	-0.0782109	1.92154	2.38241	2.20434	-2.78252	1.06143
	3.83692	4.06561	3.49602	4.89615	-0.698236	1.40223	-1.08085	-0.404251	0.894102	1.54022	0.310967	3.06651	2.13841	-0.116513	-0.215254	2.85928
	-2.45887	-0.803588	4.67199	2.90415	-3.36986	0.943032	5.91771	0.922436	1.8703	0.569268	0.665173	2.66958	4.04938	-0.0482574	1.89417	-0.406969
	1.06186	-1.05002	2.76796	-2.72216	1.08309	0.229944	0.84263	-4.21932	0.815599	-1.98179	-2.70698	3.01613	0.0997484	-1.72113	1.19682	1.50253
	2.75572	2.38129	1.06395	-1.09711	4.18644	-2.80586	2.97201	1.25961	0.681431	3.65032	0.217638	4.07915	0.556261	2.19877	0.442253	2.43383
	-1.19832	3.41046	-3.28328	4.51255	4.84007	0.930761	-2.80857	-1.54451	-0.324988	-0.422682	1.1806	3.01964	3.63095	-0.241191	1.93708	0.257083
	5.31185	-4.7208	6.05793	-4.90684	-4.34377	-1.21061	-0.0855392	2.25554	3.04714	-0.240703	0.70271	-1.86076	1.28457	1.26905	2.09606	-1.28316
	2.46697	1.40829	-4.40268	3.30514	3.28713	4.8497	4.37347	0.669904	0.559961	-0.565479	-2.85276	0.967518	0.332349	-1.18682	1.81616	2.6518
	2.00723	1.02136	3.86439	0.273572	-1.83808	0.0913872	0.696477	-1.4222	3.09973	1.66514	-1.99064	5.7169	2.7892	2.7144	-1.70265	0.0319652
	-0.720569	-1.47542	-0.923836	3.26515	1.06986	1.96344	-2.59751	1.59272	0.568818	-0.393378	1.57784	-1.05692	2.76675	-2.16778	0.803747	1.7898
	3.71567	-4.44651	6.04511	4.78592	5.8464	-2.65859	-1.47237	3.90854	-0.182404	-0.530618	1.29744	2.71082	1.79829	1.22631	0.725097	2.02066
	1.41468	1.90006	0.314472	2.13555	5.39951	0.37888	1.93656	-1.40993	-1.79825	2.06338	1.56933	-1.967	0.477662	0.933064	-2.30283	-1.08334
	7.06938	-2.14117	0.781168	0.0383595	4.85533	4.67488	5.03308	2.28428	-0.450156	-1.28055	-3.25527	-1.72095	-1.00907	0.338215	0.892095	0.8548
	-0.501215	2.99392	2.88546	1.72151	-1.73222	0.980976	2.51465	4.06041	0.320098	1.20292	0.848384	-1.10267	1.77773	-0.157943	-0.842324	1.36412
	0.345862	-0.942003	3.00213	2.51459	-2.98865	4.10887	-0.963318	0.954723	-0.135339	2.23489	-2.27581	-0.984598	-0.988538	0.85854	0.607622	0.522141
	0.784052	1.50384	2.48438	6.20851	0.850132	-0.464787	-1.07653	-2.3328	4.66698	1.0353	-0.0703239	-0.934078	0.550206	-2.21159	0.394818	-1.3053
	3.71133	0.0745232	5.05089	3.975	-1.3446	-0.556475	2.48115	-0.204278	1.71834	-3.93859	-4.04859	-1.02472	0.470217	0.735272	2.09451	0.516521
	5.48515	2.54712	-0.603272	1.75998	-1.21951	4.62247	-0.494804	1.4838	0.400833	-0.599561	-1.0249	0.476856	-0.842908	2.56188	-1.82252	1.89643
	-2.2682	-0.802498	1.26816	0.348763	-3.32678	3.35778	1.62475	4.8775	1.26495	-1.69635	-1.50598	-6.05664	-1.50058	0.599458	0.276979	1.23902
	-0.0521561	2.12073	3.4465	3.84639	1.56603	1.64886	-2.34095	5.8495	5.02334	1.02754	-2.08683	-2.41958	1.77208	-3.49262	0.573097	3.85874
	0.893824	-0.870503	0.0298136	-1.35078	2.42305	0.332073	1.99633	1.94337	2.57999	-0.373416	4.38099	-3.36311	-3.26493	-1.15804	-0.0297921	-0.0350067
	-0.983953	4.72498	2.60906	3.24428	-4.85262	-3.73701	0.507941	-4.03319	-0.931962	1.47635	0.561691	-1.92809	-1.41426	-0.999488	0.577552	-0.132239
	1.72603	-1.28955	-2.94207	4.66971	-0.456099	-1.67326	2.64876	1.30913	2.74329	4.02214	-0.685452	2.02555	1.07334	3.18618	-1.12932	-0.936123
	-3.64435	1.71261	-2.00188	-1.38936	0.148501	-0.780913	-1.00155	0.205599	1.59612	2.86012	-1.63672	1.11969	0.82165	2.75934	1.14594	2.90498
	3.55901	-1.26008	3.65261	2.18435	4.03195	-0.299305	0.390498	1.5633	4.0056	1.95747	0.0180433	0.306155	0.0185984	-0.594916	-2.30541	-1.39301
	3.37491	-0.70059	1.65975	1.17957	-0.0890035	1.5061	-0.564877	-1.18759	2.37075	2.9981	1.85964	-1.00805	0.720837	0.749908	0.0682204	0.348114
	1.89656	8.48304	-5.76307	-0.0702537	4.19108	0.717427	1.63994	0.890902	3.89931	-0.86133	-0.0308105	0.708503	-0.650587	-1.6025	0.415189	1.04335
	-4.4952	1.77089	5.93146	0.424279	1.24269	-1.33261	3.42879	1.19843	0.439359	3.8741	-1.9158	1.14809	1.7084	0.458736	2.27154	4.35169
	2.74693	6.42322	0.312201	6.03459	-3.61915	2.33764	0.419079	2.14261	0.99019	-0.105015	1.4829	0.14946	-0.77611	0.999076	-0.375817	0.70637
	0.022285	8.97978	-1.57688	5.79876	-1.56956	2.32148	2.9735	-2.34986	-0.30963	1.49418	2.76642	-2.14672	-1.51434	2.54416	1.11509	1.93467
	3.03245	1.86908	3.6101	0.355263	4.1905	2.58602	-1.72615	1.88028	-0.663463	-1.64703	-0.104148	-0.904436	1.59594	-0.749603	-2.83678	-1.68688
	3.5305	0.510817	2.56911	1.73395	-1.58429	-3.53536	4.70765	3.94055	4.85548	-0.726093	0.520712	2.71328	0.671738	-1.01845	-1.88682	2.5617
	-0.91444	-3.03904	-2.19228	0.779214	-0.0229122	3.95473	1.80536	3.16725	-4.32443	-3.12481	4.74901	-0.132868	0.229802	1.10973	1.26039	1.57265
	-5.21434	5.2369	6.24731	1.64012	3.52593	-0.108905	7.36821	3.58831	0.102219	4.20471	-0.322702	3.1692	-0.361655	0.219707	1.65582	1.95243
	3.76703	2.58129	3.49064	4.62941	0.918078	1.16332	0.0159973	1.20986	2.37518	3.10796	-3.78598	0.954971	0.219727	1.27987	-1.42447	-0.338393
	-1.58126	7.36263	-0.976031	-3.65616	1.46425	3.30719	7.70335	-2.44512	-0.880726	-1.07401	0.167058	-0.584324	-2.878	-3.50804	2.03729	-2.12717
	0.425189	-3.40605	2.43709	5.32011	4.39526	3.99693	-1.67596	0.627333	0.268515	2.03491	1.37078	-0.518562	-0.0647086	1.22737	-1.30086	-0.153181
	3.94716	1.4148	-4.06746	1.73778	3.0502	4.24932	1.69134	1.30365	2.68909	-1.70153	0.811317	0.445001	1.03793	1.5032	1.99834	0.1962
	-2.43979	-1.92274	4.55414	-1.1178	-0.124073	4.5173	4.03671	-0.0202388	4.17774	1.26953	0.596755	-1.67234	-0.965052	-3.14583	-1.36306	2.81947
	1.74636	3.11981	1.92771	1.21166	2.87927	1.7875	4.49943	3.77703	1.50805	-2.42371	-0.689912	1.54694	-2.31455	-1.85506	3.93559	1.75259
	2.73303	1.899	1.96024	5.70762	3.48772	-1.12317	2.22917	-5.12749	-2.44421	0.0536401	-0.0666426	0.157847	2.81934	-0.900498	-1.15071	1.28531
	3.21266	3.61639	4.69374	-7.16707	-1.55725	-2.81601	0.0116704	-0.174929	-0.335238	-0.275586	3.08021	3.39077	-0.0628337	-0.855978	-0.224957	0.210225
	-0.905008	6.24024	2.92362	-2.32267	1.27731	2.04455	0.949938	2.17945	3.58945	-0.266366	-0.431137	0.701615	0.379698	-0.206404	-0.555612	2.95736
	6.03074	1.84042	-2.07355	0.0635635	0.327398	-2.8408	0.605485	2.89657	-0.467778	1.44717	0.626729	1.76955	-0.662961	-0.00444754	0.389876	2.27808
	7.17489	4.86142	4.40827	-1.3745	1.34099	0.945766	3.52975	2.24948	1.04078	2.25685	3.2586	2.09444	-1.09202	-0.778188	-1.09462	1.78832
	2.36584	3.91703	3.17033	-1.50472	0.235252	1.47547	-0.429412	2.95195	0.0458846	-1.00239	1.22881	-1.77985	0.659079	-2.18868	2.29664	0.805803
	4.34351	-2.60391	2.08889	-0.36749	-4.27112	-2.89779	1.01801	-0.866093	1.5484	-0.230893	3.22087	-0.494303	-1.30097	2.01407	0.58437	-0.934069
	0.579011	1.47689	2.04435	1.78462	-1.94958	-0.393407	1.70998	3.18272	1.16629	0.70596	-1.84962	-1.6561	0.77988	0.103277	0.493276	4.01402
	-1.48569	-1.2749	-0.736512	-2.59952	0.87598	3.36525	1.05406	-0.135903	1.22011	0.849578	2.28467	-2.89534	0.100522	-0.598986	0.505774	2.36351
	-4.26574	1.59716	0.153618	3.59807	-1.04828	0.276738	-0.997959	0.719167	-4.00939	-0.641177	-3.95645	0.978161	0.922567	2.46955	1.55064	0.0467421
	0.968416	1.22054	-1.28559	1.48195	-0.0963365	3.76679	0.723397	-2.42743	2.5429	1.50434	3.91465	-1.73032	2.96287	-0.55569	1.24828	1.18036
	1.51002	-3.10605	1.29739	0.105739	4.54495	3.33406	0.543268	3.41603	1.11442	0.961644	2.85006	2.99534	0.754221	1.4495	-1.56953	0.579859
	0.592447	-0.0374014	-0.799016	-0.752684	-1.73279	4.00508	-0.738907	-0.480756	-2.02999	-1.80989	-4.57806	1.49404	0.230641	-0.279776	0.122971	0.363456
	7.06401	3.69942	4.2079	0.806327	2.0506	4.50762	3.82254	0.0624849	1.41949	-1.43001	1.32071	-0.560335	3.00577	1.39777	1.77499	-0.469307
	8.74748	2.09394	1.36003	5.16599	1.209	-0.358305	1.48637	-1.38357	-2.24873	2.166	1.31728	4.15223	-2.26041	0.823849	-0.599656	3.09117
	-2.88705	-1.75379	4.68387	-1.80855	6.39494	-2.29343	0.563283	2.97052	2.66565	1.4863	0.963338	2.39757	1.63199	0.444337	0.254627	-0.736559
	-1.75171	0.3338	9.84542	1.99656	4.06388	0.753955	1.07451	-1.86856	2.4849	-1.14648	3.05918	0.759326	0.501963	1.87633	-1.05619	2.2609
	1.01681	-1.35852	4.01749	3.15339	-0.0543692	-0.28678	2.66721	-0.361172	-1.213	-0.425736	4.13524	-0.061765	-2.39259	0.28543	0.517605	-0.432269
	7.13803	4.99184	0.592222	7.15326	3.72746	0.168024	0.365224	3.20353	1.84447	-2.56794	0.107914	0.452779	-1.02274	0.456379	0.0860626	1.5747
	7.2781	-2.33174	0.863959	4.22931	2.56444	-2.23407	-2.74075	0.316441	0.32088	0.0798727	3.70863	3.17458	-0.0295249	-1.05555	0.508838	0.680145
	-2.30849	4.40875	6.89728	1.56794	4.81606	1.60471	-0.906073	2.14659	5.31087	4.17457	-1.1548	-0.179589	1.27376	1.91802	0.500565	2.01586
	3.03805	-3.92837	1.28584	0.498248	0.93199	0.166239	1.12117	-0.365854	3.60696	-2.72941	-1.87661	2.15183	-4.07014	0.782836	-0.382592	0.606322
	4.11059	-2.5336	3.6609	-2.33198	0.0219745	3.4232	2.14984	2.94932	2.7542	4.48481	-1.63394	2.87507	0.352531	1.10286	-0.00183618	-0.320661
	2.58062	7.26973	0.597844	-3.29768	1.4337	-0.172709	3.08216	1.12021	6.2362	0.947213	0.839978	-0.580259	1.30612	-0.727456	0.296275	-0.274346
	-2.607	7.60974	-2.46599	-2.03456	2.34766	5.11011	6.73761	0.232164	2.54405	1.30222	-0.366751	-1.27025	-0.828583	-1.16864	0.160911	-1.79304
	0.738032	5.97355	3.84571	0.89176	0.145461	7.14271	-1.32749	-0.0286467	0.0585654	-0.249269	0.00128371	-0.874796	1.89031	-1.71756	-0.348309	-2.15735
	1.82933	0.514524	-1.993	0.762591	1.34462	2.36341	1.81177	-0.109591	1.9062	-0.538448	-1.84898	-0.414756	1.38089	-2.14263	-1.81927	1.25699
	-1.49356	4.74797	3.35395	6.49441	-1.72281	1.25113	4.92159	-0.15878	-0.192519	-0.179283	-0.704054	2.43552	2.30888	1.32336	-4.51106	-0.783227
	3.95976	1.29229	-1.27034	1.54922	1.00584	5.88962	-0.435078	5.76262	-2.39668	-2.35052	0.811438	3.71394	-0.789085	-0.120251	1.18682	1.71963
	2.53352	4.83472e-05	-3.79498	-1.03106	1.32911	0.188384	1.09372	2.9864	-3.20075	-2.39584	-1.72244	3.26976	0.669712	0.435207	2.59792	1.55589
	2.1286	-0.140418	2.56372	3.97608	-0.577718	-0.179268	6.38704	2.93529	-1.45615	1.61484	0.744451	1.73785	-2.55472	-0.0184914	-3.30773	-2.56903
	4.34959	0.56685	0.649561	2.18712	6.89293	-0.617325	-3.23503	-4.78872	0.789861	3.81875	3.4881	0.135696	2.0796	-0.11311	-2.52353	1.56711
	1.19854	2.05729	-0.403919	3.73637	3.86708	3.0431	5.56907	5.594	-1.35958	-1.07818	-0.762637	-0.361017	0.394192	1.67022	3.79356	0.066443
	4.09487	4.49776	1.212	-3.34481	-0.332182	-1.47085	5.97269	-3.33898	4.98009	1.90008	0.138002	0.353468	-1.19112	-0.960258	-1.68139	-0.204793
	2.2144	1.42697	2.68977	4.36675	1.46865	0.207998	-1.25888	1.30753	7.04851	0.719429	-1.41797	1.41769	0.85812	-0.0835596	-0.447325	-1.17009
	-1.31993	0.05332	3.13339	1.15179	-1.88368	2.38456	3.59834	1.84528	-0.515618	-2.28284	1.04126	-0.999371	0.737187	0.492333	1.7299	1.77336
	2.38387	-0.117131	0.0881674	2.34002	-0.690497	4.04735	0.242647	3.18275	0.721298	0.239606	0.74976	0.989399	1.45031	1.05116	0.63832	0.741402
	-2.14496	-0.10883	-0.993175	3.85657	-0.415571	-0.483052	0.959327	2.67529	4.96511	1.35991	-0.271472	-0.382829	-1.69181	1.21973	-0.561781	1.25934
	-0.243725	4.20608	0.731063	4.55797	2.59365	1.22671	3.55934	-1.64562	-0.321384	-3.24945	-2.18671	1.06122	3.77636	3.54456	-0.896194	-0.358917
	0.57121	-0.480072	2.51253	0.714069	-2.68775	-0.665837	7.62556	-1.04982	1.25916	0.969125	-2.70934	0.667028	3.03521	-0.774381	-3.18832	1.10602
	-2.1294	-3.12835	-4.77673	4.0215	-2.2365	3.57578	2.81719	3.97377	-0.392223	-0.949467	3.38892	1.71411	0.818238	-1.98695	-0.184179	2.75443
	-0.109784	2.4962	1.60597	1.36843	1.78588	3.09537	-1.80156	-1.47977	2.41622	-0.344899	1.52268	1.06939	1.06056	2.71177	-0.450247	0.495266
	1.76357	-2.61215	-0.683085	-0.160919	-2.10421	-1.53891	-3.14582	1.86882	6.33423	1.21372	1.89989	-0.708494	-0.028071	-1.565	-1.02877	0.408222
	5.43097	1.46968	0.348416	-2.50292	0.173306	2.8808	-0.506393	-1.20161	3.87441	2.74862	-2.9274	-0.0999974	1.82996	1.45388	1.86517	-0.0145231
	6.70281	-1.67293	0.292741	3.20405	1.66356	0.884334	-2.14015	-1.02392	3.76104	-1.80993	0.629228	1.42149	3.54574	-0.479374	-2.11064	1.09629
	-3.77285	1.85357	0.0900817	-4.09106	-2.11582	1.0616	-2.33565	1.28672	0.566593	-1.00638	0.364762	0.848332	0.202816	-0.0290225	0.918709	1.47368
	3.23839	-0.396233	5.24861	4.30865	-2.25501	1.30153	3.25133	-1.21445	-0.34743	1.08666	-2.87305	0.0469821	-1.08023	2.08475	0.460886	2.79805
	3.20192	4.79889	4.59862	3.12106	-1.07376	6.93715	-3.16996	-3.53978	5.69639	1.58255	-0.780311	-0.948733	2.89067	-0.649978	-0.743699	0.164982
	4.25311	6.43891	3.20319	2.08378	0.135341	-0.52969	1.26032	-1.7243	0.607701	-2.52482	-0.940492	-1.64789	0.574585	-2.19056	-1.62887	0.82803
	3.12853	2.63218	2.80144	-0.126689	0.855505	5.30926	1.59447	-0.763021	-1.67952	1.46995	0.201501	-1.84586	-1.1451	0.577193	0.782657	-0.196245
	1.38663	-3.77857	-0.735752	-0.915712	0.777807	2.63897	-1.6286	0.590727	-1.24066	0.627391	-4.38795	-3.56269	2.64301	-0.142935	-0.931847	1.65969
	-0.37843	2.97707	1.01652	-0.4595	-0.0933308	-1.21427	3.60415	0.397688	-0.593772	-1.3655	1.57199	1.12396	2.14528	-1.65062	-1.39662	0.731668
	3.28281	3.47784	3.55529	0.609201	2.78144	-3.13744	2.40627	-5.45123	0.302001	1.71131	3.63488	-2.99539	-0.916006	0.517787	2.55855	1.61217
	0.0991135	-1.33112	2.67821	-0.778647	2.95638	1.85029	7.78474	-1.18138	2.14839	-1.86305	0.729454	0.138218	-0.0346153	-1.66721	1.45909	-0.305026
	-0.0357007	2.03259	4.24764	-1.74741	0.678742	-0.241332	-2.95514	0.318926	6.03039	2.13753	-0.325606	-1.09053	3.06664	0.660172	-1.38705	1.7125
	2.85216	1.47666	1.4548	0.922743	2.63094	-0.495013	2.08486	-0.866312	2.4773	2.47708	0.942652	0.379842	0.686899	0.77428	1.11386	0.484961
	0.0293285	4.48452	1.76829	0.435243	7.45692	-0.746595	2.75406	0.49818	4.38503	0.934849	1.37222	-4.82513	0.126388	0.63923	0.985185	0.731571
	0.577537	0.699368	-1.65458	-2.38038	2.69543	6.93072	0.545956	2.76849	-3.87071	-2.06459	0.790273	1.36417	0.158181	0.0729607	2.0611	-0.696892
	1.31812	3.41908	-4.95745	2.40334	0.528989	-0.631962	2.34427	1.72286	2.46383	2.0723	0.586397	1.08572	0.25779	1.04074	1.71723	1.8436
	-5.11352	8.93464	0.119981	1.29026	6.64479	0.106024	3.10027	-3.44204	0.304	0.95972	0.119053	3.63898	0.185346	-0.744217	-1.34907	1.9005
	2.76209	-1.12611	-4.02329	0.220294	0.646863	-0.682365	-0.904395	0.637567	0.41586	1.51934	1.9617	-0.0251618	0.41138	-0.748365	1.40549	-0.429014
	0.141924	1.12347	2.53638	-3.3525	2.00943	0.41686	-1.6437	3.67616	-1.38788	-4.87071	-2.2135	2.78711	-1.76373	0.673907	1.00734	1.43067
	-2.58409	0.00796397	-1.08578	-1.01465	4.3666	2.17326	2.61269	1.1625	1.09859	-0.677536	5.22749	0.00410562	0.907975	-0.348904	1.64743	2.08051
	3.38174	-2.62271	-0.132937	4.29007	6.83768	-2.4697	2.25912	-1.80881	-0.282089	1.87713	-0.981782	2.0978	1.21946	1.60992	0.916232	1.19493
	7.16458	-3.28008	-0.423526	1.34539	2.23996	3.91492	1.9476	-1.27151	-0.395975	3.63406	-1.42671	0.41447	-1.47565	3.75458	1.81007	0.386772
	1.46565	-0.863389	4.19109	0.789344	2.98459	4.8696	-2.69329	2.79844	-2.58418	1.42242	1.34194	0.11897	1.63177	-0.758924	-0.807846	2.7421
	-0.0554906	-0.982802	6.63958	4.21867	4.9686	-0.581165	0.616681	2.90126	1.2461	0.832727	-0.814145	1.1085	1.32236	-1.32432	-0.848212	1.00196
	0.0932726	6.67927	2.38095	-2.13338	3.18189	0.352526	1.47429	3.44521	1.83184	3.85075	-1.34193	-0.934413	1.64278	-0.024307	0.648104	-0.535093
	0.166053	2.76053	-0.964358	1.77086	3.45405	-1.31213	2.43698	0.382062	1.2743	-0.152943	0.543412	3.38891	1.11626	0.24182	-1.00279	-1.5599
	-1.2194	-0.544348	3.87345	5.32434	-2.83484	3.25251	-1.62119	-1.17179	-2.39215	0.820763	1.43124	5.62562	-0.718862	0.652953	-1.07478	0.467722
	6.82709	-5.53182	3.02224	-2.37216	-0.0338583	2.629	-0.697849	3.81336	-0.889876	-0.0100433	-0.225396	0.373083	1.33453	-0.401573	-0.150408	4.33023
	1.77824	-0.671538	3.21027	2.5731	-2.45237	3.7254	-1.01494	4.72836	0.961269	-0.44167	-0.273116	2.83265	-1.54722	-0.627926	-1.47825	0.898003
	8.0263	-1.7137	1.42807	1.72699	0.315945	-3.00697	5.23129	5.78089	4.06688	1.04122	2.6359	2.94313	-0.800932	0.758427	2.24062	1.11528
	1.02604	2.44025	-0.292236	-0.600506	1.0032	4.29759	2.7731	-0.0766375	1.83953	0.897573	0.692907	-2.32346	-0.494416	1.16976	0.72678	0.133411
	-0.613859	2.97847	-5.34733	1.96217	-0.582068	2.37563	2.01316	1.60805	3.71293	-0.929644	-1.51371	-2.3919	-0.234399	-0.0527429	-0.186126	-1.95894
	-0.0140171	3.57286	-4.97221	1.47135	1.93325	-1.86489	0.85579	2.91654	3.44009	4.95253	1.02226	1.1118	2.61869	0.2803	3.74914	0.811974
	-0.501792	3.87736	0.850881	1.26687	2.85949	4.62589	2.22795	-0.290927	0.922906	1.36906	-0.292256	1.02656	0.350888	1.09706	0.982297	3.07181
	0.031128	2.17754	-2.47332	3.21115	3.60982	-1.13967	3.42676	1.72589	1.55103	-0.280473	-1.81356	-3.86235	0.625066	-0.130198	1.26189	0.26927
	-0.0596782	-2.80334	2.16285	6.40917	2.31967	6.17846	-1.1436	0.194661	1.94835	-0.986083	-2.9091	-0.164605	-0.908364	1.36959	-0.656909	1.62921
	-0.266175	-0.688399	0.849548	2.24985	3.79278	3.5062	-3.24228	0.494037	0.831853	2.61247	-1.34785	-0.760675	-1.70493	3.08624	0.458648	0.112989
	3.10437	1.25081	6.84089	1.05138	-2.03003	0.804109	3.89107	1.38413	0.0145467	-2.62386	-0.214801	2.16182	1.47472	4.92928	0.0584224	-0.0263466
	1.86167	1.33405	-0.320116	-1.26163	4.49251	-3.72528	1.94684	3.26821	-1.68289	-0.305688	2.50162	1.38886	0.877224	3.70178	0.167025	-0.379333
	0.76518	-1.22027	0.231206	3.06378	-0.346926	-3.37416	0.0913732	-1.77524	0.953459	2.4562	-3.4004	1.42072	0.104615	0.354642	-0.734634	-1.56156
	1.06164	3.04001	-0.859189	0.974412	0.506597	4.91497	0.197996	-2.7922	1.43776	-3.0697	-0.315862	-0.656687	-1.75865	1.76831	-2.22929	1.95537
	-0.557096	-3.21993	-0.275248	3.94714	4.24863	2.54561	-0.331809	1.47184	-0.391999	3.76461	0.301235	2.13259	1.79021	-1.92239	-0.442901	-1.72597
	3.8587	3.66558	3.63928	1.17491	-1.84172	0.483509	-0.116266	0.386865	-1.06175	-1.97916	0.113543	-3.02503	2.94341	1.2904	0.542403	-0.504868
	5.63213	2.15317	3.70466	-4.06179	-6.67121	-3.06006	-0.222388	0.901117	-2.32362	0.439509	5.07564	0.243778	-0.469154	0.28792	-0.446156	2.64833
	2.09728	0.874911	2.34735	-1.18394	-0.979702	-0.857483	0.501136	2.78272	-2.66258	4.70726	3.26692	0.0475276	-2.27985	-0.107899	1.65253	1.49424
	2.61655	3.94278	5.01146	4.56303	4.36894	3.07389	1.5432	3.84244	-0.909912	0.159538	-0.0544313	0.978629	-1.89723	-0.905112	1.13551	-0.548042
	-3.36135	6.62485	2.39788	1.39338	-1.87557	0.813263	1.15061	-0.0270901	1.74284	-0.459994	2.0144	3.6736	0.0566755	2.22861	-2.79189	2.11162
	-0.207759	-4.66929	-0.974693	0.556529	-2.86421	0.559799	4.92035	-1.66669	-0.417239	-1.39234	-0.172497	-2.38788	-2.20427	-2.48201	0.47127	0.848133
	-0.209158	6.0506	2.21868	0.0513712	1.23443	5.627	-4.31115	2.69936	-1.12256	2.2362	-1.55563	-1.62975	0.428985	-2.7832	1.56107	-1.35919
	5.27876	-0.264411	0.188056	2.85832	1.02409	0.414798	5.60074	3.70576	0.912728	0.33829	1.22529	-0.810825	1.14044	0.586276	-0.636823	0.802762
	6.5702	2.80856	2.1533	-0.680296	-0.84001	0.710406	1.82825	1.30753	4.95947	-0.284439	1.0224	1.93067	0.652773	0.0853504	0.884103	0.833723
	4.45298	4.1296	-4.48702	-2.50308	2.29749	-1.30262	-0.401367	1.64201	-1.80351	2.31085	1.67981	1.14517	-0.304684	0.485462	2.94202	-0.75685
	-3.35073	-0.727548	-1.59047	1.21071	3.34357	0.836828	2.06998	3.44085	4.48481	-1.98793	2.94186	-1.96394	1.43267	0.637866	-0.11273	1.03586
	0.579491	-1.48888	2.12151	-0.00138772	-2.98807	2.76754	-1.41724	1.3334	4.39704	-2.42789	2.44001	2.69473	1.78471	0.329789	-1.30322	2.64476
	2.12391	1.17991	1.87632	-0.848039	2.6879	-3.07183	-1.52796	-1.34026	-0.83946	4.51611	-0.101136	0.678477	1.63001	0.723631	-0.449791	1.25481
	-0.810048	3.1365	7.2028	2.51062	1.55494	5.5824	0.85617	0.00726947	1.71843	-1.62639	-2.67031	1.68833	-0.386132	1.07108	1.47156	-0.295124
	5.53214	2.41895	1.27092	2.50121	0.417836	1.3122	-2.48353	6.28713	1.83852	1.07134	-0.392499	0.921635	0.723537	-2.24501	2.58891	0.808376
	4.44674	0.0608082	9.3972	-2.59916	0.0523249	-0.107872	5.57928	-3.23564	-0.617109	0.490195	1.24856	2.75012	1.82934	0.487878	0.342546	0.994177
	0.388315	-0.888974	2.10873	1.97164	2.36466	-1.98056	0.962961	-1.963	1.46771	-2.71355	3.36271	0.815324	1.65644	3.12031	-2.49809	0.648425
	4.04075	0.462583	-1.5735	5.43217	0.246414	-0.206637	1.90017	-0.611362	1.84577	3.16422	3.62348	-0.466218	-1.02621	-0.202865	0.487347	0.25412
	0.693179	3.26101	-0.805188	2.89962	3.41483	-0.0978033	3.37511	-0.715487	-0.239326	0.283307	0.610889	0.385394	-0.829862	1.65994	2.29912	0.254328
	-2.30198	6.12043	0.747617	2.87973	0.865354	2.53296	-0.354241	5.51219	0.0526494	3.75453	2.07474	-2.78951	-1.52799	-1.40928	0.331588	0.0721889
	2.28841	4.4193	3.46509	1.09808	5.4385	1.95894	-0.951515	0.281804	4.254	-1.03923	-1.64303	3.39459	-1.92039	1.65522	3.12171	2.9999
	3.86844	4.74839	3.40802	-1.51778	3.22303	4.11905	2.6108	5.26119	-2.68861	1.446	-1.73563	0.92117	-3.58998	1.4656	0.22552	-0.346287
	3.21135	-0.558115	2.43537	2.05508	-2.89664	3.37746	-2.84159	1.79618	1.71675	2.66529	0.861209	4.48877	-1.60976	0.888631	2.42697	2.73497
	1.20933	2.03809	2.40992	-2.50019	1.77357	-2.00936	1.86493	3.98261	-0.244504	3.75791	0.680293	1.87632	1.69641	1.53308	1.40717	1.16168
	5.0001	1.97118	2.5991	-2.84999	-0.281826	-4.00571	1.53126	0.829873	0.716578	1.54678	-0.247663	0.545596	2.03658	0.145185	1.73695	3.56946
	3.55923	0.241027	3.99845	3.43723	-1.77353	-1.89139	4.91519	2.73082	1.1672	1.34817	7.11907	1.61346	1.47838	-1.19257	-0.471541	0.698487
	-2.44097	0.342435	-2.49048	0.827937	1.09779	3.80711	0.607537	4.80828	1.23126	3.28675	2.54752	1.30635	1.03582	5.30026	0.333999	4.62403
	-1.78345	0.653554	-3.82735	1.17338	8.03208	-1.08134	3.24394	0.858499	0.828189	0.301678	0.974766	-1.82625	-3.11461	1.91711	-2.31296	2.68134
	-3.37514	2.44176	1.17434	6.71856	1.81428	3.94128	5.37268	0.747523	1.66527	-0.94241	1.45248	0.156479	0.6766	-0.641164	-0.920668	1.00516
	2.9017	1.72007	1.00836	-0.565436	0.495455	0.022332	1.32555	-0.827391	-2.37099	4.18201	0.728081	-0.39515	0.0712369	-1.79804	0.395002	1.5151
	-2.59633	3.7531	2.26711	2.3583	-2.6904	5.01233	0.820985	1.15903	4.02549	-0.890051	-2.82608	-2.93078	0.43549	2.35191	5.27528	0.481846
	-3.16945	3.57947	-0.0417954	6.2781	1.07067	1.08622	-0.802191	-0.634726	2.35485	-0.158589	-1.57397	2.59225	-0.112542	-0.639907	1.15219	-1.37232
	4.51062	4.37587	-0.420894	3.56722	-1.2397	-0.25346	0.939629	0.012886	2.13509	2.21691	0.306384	0.979048	0.978108	-1.32108	-0.182694	-1.99961
	0.13005	1.03228	6.53023	2.56958	1.27154	1.64648	2.85421	1.57476	2.55732	-0.0032034	0.561389	2.64916	1.77132	0.653636	1.19064	2.09938
	-2.3088	4.33473	7.20205	0.130022	-4.46141	1.41317	-2.8892	1.60421	-0.661937	2.10765	4.79569	-3.42074	1.22961	-2.24514	1.26593	0.310066
	3.30422	7.18025	3.4017	2.12995	-1.50172	-0.705414	1.36009	2.66386	-0.619657	2.28841	-0.399788	1.28265	2.46122	-0.241611	-0.369843	-0.478205
	-0.953802	1.95347	1.51908	2.78573	-0.399296	4.14903	3.97177	-1.69938	-0.497882	-2.87214	-1.65744	2.70906	1.9553	-1.94228	1.29697	-2.37684
	0.154438	-2.50715	5.336	-0.799848	-2.27715	1.51401	1.32907	1.09009	0.816425	1.46102	1.84332	-0.327053	1.31209	-0.754286	1.00414	1.97685
	4.43721	0.057328	1.43319	-1.21552	-3.96346	1.04718	-0.323811	-0.335694	3.0017	-0.651179	1.22742	2.75166	2.89882	0.745918	0.85551	2.18702
	6.08391	2.20679	6.84554	1.58642	-0.138843	-0.472155	3.64708	-2.79769	0.227376	-0.514163	-0.388013	5.15639	1.58351	-0.359448	-0.745934	0.261056
	0.442745	-1.45719	3.80482	1.27062	-2.05654	3.316	1.37791	0.129393	3.89081	1.49392	2.48228	-1.80991	3.45211	0.523334	-1.24069	-0.00700831
	0.869494	2.20996	-1.98067	1.99288	-0.206595	-1.84376	-2.31772	-0.524225	-0.704818	0.129767	-0.427847	2.00055	-0.634109	-0.157807	0.701528	2.07
	1.35441	0.018753	2.00899	1.6526	-3.04565	2.95588	2.92032	1.93133	6.10169	0.329372	1.45167	0.137703	4.81992	1.67052	-0.0557012	0.381701
	-4.28039	4.88224	0.838986	1.89958	0.319984	4.00502	-2.08781	4.51097	2.40865	2.54563	0.172886	2.03751	0.179556	3.85609	0.254964	0.669929
	4.61378	4.84014	5.56128	-5.09313	-0.111508	7.27997	4.28662	4.53138	0.529185	1.31588	2.26985	0.205849	-0.151327	2.01138	-0.597861	2.14154
	4.67972	2.19871	2.01034	-0.542795	0.664052	-1.51618	-2.55317	1.28412	1.47522	-3.17382	3.8524	1.44724	1.44474	-0.472169	-1.28098	0.658717
	-1.7184	2.70739	-1.38433	1.48344	0.0785961	3.90641	-3.68394	4.40923	1.03003	1.8555	-0.765093	2.13459	-2.5215	0.216111	0.454907	0.350207
	1.48814	0.702469	-1.88956	-0.294454	3.32084	1.10463	-0.405097	4.94778	-0.462504	2.67497	0.468784	-0.45971	-2.34163	-3.92003	0.536021	0.0458262
	5.95952	0.546548	-1.14161	-0.382974	2.54454	2.13785	3.62116	-0.224034	-0.265459	0.408648	-2.05867	1.50562	-4.27278	-0.775049	0.313114	2.12273
	4.99219	-0.0747478	2.8261	-1.56581	0.136181	2.17589	4.72975	2.07939	-1.43013	-0.533075	0.360282	1.831	0.2436	0.471069	1.64902	-4.54101
	3.83835	0.539915	-1.1069	0.180847	2.9726	0.907763	-1.70558	-0.456919	3.95336	-0.245763	-0.569529	0.805452	1.71729	4.01311	-1.41368	-0.698561
	8.10114	1.67407	0.43128	-4.99374	-2.61853	-3.67557	-2.45947	2.81424	-0.200894	0.948589	-1.2822	4.41184	2.77721	-0.0443663	2.3383	1.7381
	5.92778	0.730738	-2.25543	0.0171231	0.723423	1.35128	2.87131	3.43488	1.47242	-2.57403	-0.840754	-1.12914	1.8841	1.73512	-0.430834	-1.79603
	-1.44787	2.96703	-0.727992	5.99789	1.6648	2.52961	-0.808211	3.16953	2.19286	1.13627	1.6219	-0.644863	-0.31642	3.0886	2.5067	1.29945
	-1.05258	8.80199	1.03076	1.76211	5.45096	2.31493	3.66216	-1.33082	-1.67638	-1.23737	1.198	0.221874	0.644832	0.600511	2.32456	-0.768835
	-1.99171	-4.15134	-2.92722	0.507211	0.588364	0.85712	-3.08671	1.49817	-0.64128	-2.42493	3.07207	1.05392	3.00095	0.989229	-1.93203	3.63352
	-3.81408	1.93178	0.725955	2.18097	1.1783	5.56329	-0.454373	3.64435	1.18934	1.42117	1.6189	-2.00604	-0.0553955	-1.92553	2.07468	-0.690803
	2.06093	5.30898	2.60876	2.21695	4.69381	3.92051	3.32109	1.7	1.06779	2.0192	-0.113936	-2.00347	2.0515	-0.487514	0.846444	1.40029
	3.93685	-4.72662	-1.13488	3.02284	0.77601	1.83546	3.00376	3.92488	-0.021815	3.63342	-0.775302	-2.47976	0.391624	-0.755845	0.128526	-1.67731
	0.744699	2.53415	-0.496086	0.654364	-2.20289	1.50867	1.06367	-1.37802	2.64072	0.529343	2.30456	1.57474	0.825954	2.29102	3.42519	-1.1094
	0.894978	-1.69647	-2.29427	-0.988518	5.24119	0.264588	1.01777	2.66112	-0.125871	-0.348184	0.362724	3.80696	1.37816	-0.761208	-0.23004	0.231981
	1.56958	2.95788	-0.374137	0.772628	-0.152601	0.173143	-3.74877	-1.37397	5.35516	3.44588	4.31161	-3.43104	-0.00305426	-0.758255	-0.374991	-0.371504
	1.48201	0.98653	-1.53322	1.11948	2.05684	1.62871	-2.56592	4.99442	-4.16757	-3.54282	2.41575	3.75251	4.14713	0.805522	0.319714	-1.33079
	4.71532	-2.31978	-0.387754	-0.589164	1.07545	-1.54509	-0.0676952	1.05634	0.951333	0.552474	2.51249	-0.489191	-0.327527	0.815271	1.98687	0.641326
	4.90943	3.79824	1.45521	-0.417003	-1.24828	2.52258	-0.376564	3.57324	1.65692	4.18618	2.72291	0.637424	-0.118633	-0.694418	2.70358	0.0112207
	-1.73121	2.42736	-0.154382	4.84345	3.56893	-1.3494	0.41787	-0.375515	4.77732	1.60539	-0.494031	6.16125	0.55415	-0.45699	1.81832	-1.17195
	1.92586	-0.837913	-5.71575	3.223	-1.94371	1.1523	1.30389	-2.73784	0.513697	0.570845	1.60587	-0.394338	-1.26445	1.55237	-1.91403	0.603184
	3.54175	-0.0306475	5.65853	2.3452	1.09183	-0.0897576	-4.88753	3.52611	2.0614	0.760708	4.61879	-2.02572	1.39509	2.26066	0.21931	1.42491
	3.00611	-3.35684	-1.21783	-0.383448	0.78659	-1.08666	2.36259	0.592548	2.14837	-4.93593	-1.60908	-1.31714	-0.0523699	2.29373	1.75073	-0.0191778
	-1.70228	-2.99607	1.59321	2.44679	2.35045	-3.72727	5.57526	-0.685008	1.0338	1.72305	-1.28027	3.68342	-1.88978	-1.09017	2.47435	0.523655
	-0.0323109	2.91661	1.37158	0.448704	5.17953	3.70077	1.23211	-2.40392	-1.71526	-4.3957	1.19121	1.80501	-0.0678754	2.34703	0.553218	1.86161
	7.64655	1.05192	1.18148	1.5916	6.92098	3.15984	0.193202	-0.253483	-1.8086	5.36647	-0.0087783	1.86898	2.4689	-0.948507	0.108358	-0.375571
	3.04259	1.74837	6.61784	0.80333	1.19371	0.0596797	2.56591	0.605352	3.12781	-2.65038	-5.9978	-0.236141	0.965683	1.37196	1.45261	3.25243
	-1.08785	1.43966	5.28786	5.23135	-0.650905	4.09299	0.878876	-7.19982	2.58877	1.04876	0.631124	4.07053	0.384359	-1.22423	1.52029	-0.461248
	-1.4213	4.15309	-0.836552	-6.54745	2.51859	-1.17131	1.04763	0.368041	-0.0546607	-0.357921	0.216813	-3.47875	0.431655	1.99663	-0.706866	0.50308
	1.79641	0.0402709	-3.97729	1.1299	-0.65208	1.63779	3.95101	-0.145724	-2.78572	-4.5439	1.07893	0.694476	-0.872359	1.65264	1.81431	-0.00506598
	2.93555	0.369276	-1.9345	0.685939	0.936953	1.14429	0.684176	6.25961	-4.2494	0.109709	0.90379	0.90931	1.62566	2.50855	-0.525808	-0.282322
	-2.40442	2.38525	2.44909	3.99342	2.95906	-1.30773	-0.290498	4.26773	-0.722756	0.901757	0.0779903	1.88589	-0.0638672	1.51374	1.57438	2.71644
	9.49495	0.845022	2.64685	3.25925	2.3316	1.5817	0.796144	5.03811	0.356706	0.710157	-3.59997	-0.852929	0.822953	-0.994918	0.456939	2.00298
	2.31742	7.47101	-1.30074	1.45754	4.18583	4.88113	-0.754291	-1.85142	2.94396	-2.60233	-1.18361	0.371222	0.973083	-0.701075	-0.570657	-2.6757
	1.92302	-3.61195	-3.77439	3.2611	-3.67416	-1.75714	0.553734	2.61174	-2.918	6.62608	-1.15562	-0.840429	0.434466	0.271472	-0.905615	0.922196
	-1.38332	7.13392	-2.58892	-3.76102	2.08348	-0.248059	9.80479	-2.85028	-0.0665925	-0.288454	-4.4534	-0.315348	-0.848619	0.854978	-0.930221	-0.202665
	2.25507	-1.72491	-1.78883	3.66562	4.31142	-0.378314	-2.08783	3.13512	4.54682	3.65079	-0.654958	0.855035	0.252941	1.99084	-0.240223	0.0442502
	0.285318	0.658976	2.7326	5.40526	4.93016	2.75581	-1.13835	-0.600525	3.0223	-1.18453	-0.941503	3.30874	3.13023	1.25676	2.74815	-0.407885
	3.16642	0.362789	3.41307	4.87234	-2.22966	-0.74028	0.719804	1.33842	2.05815	2.73118	0.658305	-1.75797	3.81682	1.95591	0.178677	-0.805277
	7.17835	0.258089	-3.03438	5.76484	0.690966	-0.561709	1.1491	-0.069555	-1.75899	1.27757	3.21007	-1.61106	-0.65305	1.44111	0.399191	0.748061
	3.0351	0.628603	3.37718	5.14713	2.27137	1.29764	5.32306	-0.289881	2.19393	0.802319	-0.530316	1.90162	2.02938	-1.08369	0.530206	-1.62124
	3.99843	6.61102	-4.22087	-1.58984	-1.88208	1.0384	3.42307	3.56145	-0.685664	0.872571	-1.74354	4.85007	-0.112304	3.08974	-2.06398	-0.973252
	1.21593	-0.401172	4.38405	3.5671	4.78747	-1.44865	1.81978	1.75304	7.66937	4.96502	2.00785	1.05776	-1.53376	1.93542	-0.150899	0.778645
	6.89792	-1.58419	2.88088	1.69934	-2.49173	0.83362	0.847005	-0.396069	-2.72962	2.42885	-1.2795	6.17833	-1.17301	0.325612	0.0294184	1.29823
	3.96588	4.18555	0.679934	3.5473	-0.0108065	2.68022	2.73581	3.2	-0.00757393	-2.76358	-1.76171	-0.829915	1.74031	2.0281	0.117201	-0.292282
	-2.97253	-0.688103	0.653232	0.390372	-0.0303941	-1.12093	-3.91778	-0.998346	0.0443646	2.99737	2.61584	4.65	-0.946832	-2.2836	1.8937	-0.676068
	1.66543	0.00140785	0.725938	-0.372986	0.188656	0.0677578	4.1303	0.111726	-0.778897	0.587302	1.50492	3.23594	0.499828	0.548706	-1.02509	1.43697
	-1.39239	-0.764185	-2.36115	-0.588494	2.8124	-0.744794	-0.969247	0.452662	0.43802	-0.0208993	-2.30148	3.24101	3.74799	0.745883	0.864443	-0.921278
	3.89507	-2.89138	3.39789	0.247414	1.95009	7.29316	2.40866	2.79403	1.54326	2.06567	0.288347	0.124232	3.02502	2.36379	0.066463	2.1395
	1.14752	-2.18893	1.41016	-2.82525	-1.16704	-3.70296	6.24278	4.44523	-2.85952	0.449361	4.01781	-0.594119	2.47931	1.42944	0.477154	0.424728
	-1.03262	-1.76066	-3.09595	0.630988	5.17602	0.367269	-0.43443	-2.28827	-3.85787	0.128767	2.66158	3.19929	1.21399	2.22932	3.39629	-1.9454
	-2.44679	-0.870008	6.77398	0.40157	-1.32102	3.83823	0.310013	-0.149113	1.29119	6.63696	-2.03834	1.11196	3.39485	-0.171466	0.911222	2.23283
	-0.924443	1.19359	-2.03219	-0.117858	2.05423	-5.34353	3.53874	0.80009	-1.92176	2.57401	0.613318	0.813059	0.747738	-0.285089	0.214226	-0.239334
	3.44476	1.04103	4.3331	-0.568139	-2.43591	0.719775	0.765503	0.67107	2.36821	-1.37823	1.12091	0.0392849	1.63986	-2.0423	0.418528	-2.68473
	-1.40076	3.6432	-1.92652	1.77784	7.77804	2.09775	4.00879	0.713183	0.786804	1.25958	0.105334	-1.15334	-0.0056699	-1.59102	0.947145	-0.374164
	0.724884	2.9911	5.9467	-0.500269	3.43105	-1.34346	-1.38756	-1.56823	2.62427	0.60318	-1.05085	2.62304	3.14991	1.15288	-1.68659	0.695406
	0.981295	2.00608	-1.63018	3.27612	-1.90647	3.9674	0.865465	-2.48072	2.38926	-0.275495	0.739734	-4.39742	-0.69954	1.16158	0.77339	-0.796408
	4.49741	-3.93751	-2.30232	1.33064	0.688222	-0.307506	-1.05604	1.93988	0.650454	1.93342	-0.646277	2.19859	0.157933	0.953937	1.22521	0.386434
	2.22363	-1.01252	0.426001	3.90216	4.19509	1.2106	1.51273	1.85779	1.80786	-2.87365	2.12935	0.179261	2.22806	2.66193	-0.527736	1.9692
	2.49999	-2.00812	2.51768	0.439559	-0.038528	-0.58028	3.72901	-1.15992	3.18964	1.37742	-0.891024	0.545994	-0.481443	0.323924	-2.53372	-0.544034
	3.76787	-1.63597	4.29893	1.23918	6.73098	0.288615	3.98451	-2.88969	1.6959	-1.66583	0.985766	5.2434	-2.68542	1.27509	0.502389	0.838314
	1.41039	5.61466	-2.52195	0.738	5.94551	-0.50931	1.32617	-3.26827	1.24102	-0.280365	-0.508906	0.548499	-1.15855	2.17981	-0.709641	0.988364
	-2.43541	4.94708	-0.0349332	2.68768	-1.13824	-1.73855	0.910941	2.62095	0.643311	0.32565	-1.86514	-0.0229059	2.19756	-0.419721	3.40885	2.02834
	0.343449	2.45675	3.32495	1.42861	2.61914	2.74693	-0.929978	2.74175	1.57022	-0.756577	-0.889721	1.4464	1.42889	1.33489	1.74558	3.32418
	0.802472	3.53734	-2.2682	-0.965335	5.79922	1.68541	0.181539	-0.368939	2.0811	0.408597	-2.24876	-3.29563	-1.35412	-0.844002	-2.10623	-0.136576
	0.866083	0.667061	-0.760636	0.664869	5.29109	3.97157	1.57201	1.54715	-3.42294	0.455796	-2.32664	-1.73604	4.59936	-1.94776	0.229455	1.75675
	1.62743	-0.818361	-1.12313	3.91161	-2.8127	-0.989912	6.07544	3.82993	-1.24871	1.46583	-1.16082	-0.467453	-0.295327	-2.77153	0.207636	2.39861
	3.02081	-0.733446	4.57615	2.22569	5.1997	0.240258	1.43478	1.17549	-1.71408	2.13345	0.382913	-2.00903	-2.02146	1.60285	-1.8679	2.24445
	-0.770032	6.23905	5.16193	5.61244	-3.33199	-0.775445	0.642011	3.7236	3.28454	3.34947	4.07973	-0.591259	3.17691	0.466564	-0.685627	2.48217
	-0.423278	1.45474	-1.77483	-0.629502	-0.57201	2.03013	5.08766	1.2172	4.12328	3.29946	-0.256398	-0.710107	-0.560445	-0.440828	-0.284979	-0.66119
	3.25574	8.31747	-1.24584	-0.515123	-1.76806	1.86143	1.96723	-1.10312	-2.52615	1.90412	1.92178	0.859338	-1.09376	0.472679	-0.232879	-0.853744
	1.94375	2.74217	3.96372	-1.26115	2.43051	1.53997	2.68021	1.51881	0.574016	1.07926	-4.12336	2.28491	-0.327512	2.73278	-1.28892	2.19356
	-0.847246	2.70669	3.64339	-1.76964	-3.11229	2.38653	-0.970426	2.03914	1.60564	-1.25937	0.782952	1.54389	0.188419	1.5221	0.503285	2.38226
	-1.81681	-3.77744	1.0359	-2.4533	5.93153	2.94914	0.256635	4.08739	-2.11019	-0.396158	0.486677	-0.60724	2.58353	1.5237	0.31463	-4.9356
	1.96695	-3.33216	-1.32529	-2.7225	0.814549	0.953499	1.2903	7.98868	2.64754	-1.04735	-0.251971	2.03983	-1.51983	0.235155	1.11331	2.20344
	2.61087	1.27516	-0.163752	1.92642	-1.91072	4.72561	5.25148	3.27665	2.80681	-0.945981	-1.91487	3.24518	1.75403	-0.400241	-2.76633	3.62266
	3.21409	2.23878	0.43771	2.56932	-2.17713	0.656278	-2.30346	-1.52707	4.69862	1.9848	0.626363	1.78172	-1.62147	0.0375326	0.520491	-2.69351
	2.43218	3.39025	3.34464	3.21652	0.889	-2.85714	0.575766	4.75485	1.82999	5.29439	-1.48674	-4.4214	0.10967	-0.337428	-0.203638	0.878871
	-2.35765	-2.72107	0.564975	-1.00228	-0.60815	3.90063	5.55209	-1.95562	-1.78316	4.23591	0.748117	1.33818	2.55131	1.6121	0.416041	1.03399
	1.5771	4.94479	1.46305	2.54802	3.69218	0.620658	1.229	1.60684	4.10728	-1.16099	1.21999	2.16612	4.93453	1.10979	0.856379	-0.951083
	-0.760517	-0.645276	4.46482	-1.01934	0.789606	-2.51751	1.69292	0.680611	1.29801	1.73437	-0.284344	1.58275	0.173225	0.69365	-0.159792	-1.16902
	1.44365	-0.750109	-1.57659	0.46494	-1.54409	-2.87825	-1.54791	1.25221	2.13615	-2.33269	0.721976	-3.09452	-0.942527	-0.567915	-2.76213	-2.10467
	3.13856	-1.34522	4.81637	0.117984	4.00944	3.05331	-2.75749	4.24452	2.97466	1.80247	-1.73401	-2.27103	0.875246	-0.317584	3.10257	0.630622
	2.50469	0.986442	5.52227	1.21451	0.133371	1.28578	4.2748	2.43832	1.20601	-1.66819	-4.63771	-0.856566	2.21125	0.929215	1.10911	-0.191064
	-1.85318	5.08141	8.11349	3.39537	6.58533	1.77626	3.11553	3.25957	-1.18299	-1.10471	0.608897	1.72896	0.895293	1.82182	3.02632	-0.847355
	-3.39535	-1.55953	-0.0907172	4.68828	7.40729	2.33409	-0.60412	0.56661	-1.82783	0.85155	-0.615327	-2.00288	-0.756224	1.66522	4.153	2.71522
	0.881825	-1.73196	1.90004	-2.10033	1.7869	-1.4233	-1.51938	-0.956048	4.14066	2.18569	0.380122	-3.09411	-1.46582	0.603666	-2.16372	-0.0466365
	2.27696	5.34296	2.17711	1.30747	-0.783771	6.2161	0.493716	-0.993398	1.02151	2.73261	-3.50433	-3.15867	-1.09733	1.17056	1.90884	-0.296265
	-1.50822	0.403359	3.71511	2.15028	-0.0354619	-2.0355	-1.94072	-0.262869	3.32081	-0.871863	2.62876	5.40537	2.20777	-1.33513	-0.892242	0.307214
	1.70183	5.21902	1.17594	0.103817	5.15692	2.78464	4.02231	3.91005	2.00717	0.210731	-0.427165	-0.512893	1.35984	1.58135	0.324291	0.632385
	-1.43822	3.76611	6.41357	0.144004	-2.00895	4.44184	-1.41644	4.57374	-0.532515	1.42873	1.59298	0.0587498	1.11725	-0.0830979	-0.239516	-0.403734
	-1.13144	-1.31587	-3.97829	0.215522	0.672967	2.74726	-1.87755	-3.06964	-0.349433	0.263207	1.39511	1.0408	-0.309129	-1.37695	0.778921	0.461103
	0.688226	-1.88784	0.397342	3.18303	-3.5536	-1.35236	-2.4341	-2.85532	1.42573	-1.19371	-1.5217	-0.614431	-3.13507	0.837157	1.70231	-0.450103
	-0.0103994	3.40593	6.76094	-3.71403	3.09388	0.524802	3.75785	-4.61683	-1.40804	1.53942	-1.51415	2.02919	-1.37873	0.950227	0.206457	-0.528684
	-0.676384	-3.34185	7.59575	2.77572	2.07099	3.44264	-0.421028	-0.0197329	3.93586	2.67495	-0.887073	-0.545921	1.17822	1.18762	0.60732	-0.622441
	2.755	0.442253	-0.913407	6.3774	0.745519	2.00458	3.45879	1.23281	0.541071	4.32771	2.55643	-1.87775	0.858885	0.113418	-0.274034	-1.43256
	-3.9978	2.24576	-1.07361	1.03949	5.02519	1.03642	4.84908	-0.245915	0.247186	-0.414774	0.187533	0.210431	1.67137	1.8194	0.975854	-0.0321908
	0.163673	1.71205	3.17139	1.72549	0.994283	0.326134	0.975297	1.33148	5.68722	-1.27303	-1.43723	1.75249	4.15316	0.769416	1.96622	-0.661958
	2.89555	6.34646	1.57817	-0.158013	0.182784	1.57802	2.2022	3.83856	-1.45981	3.16653	1.37849	0.0790187	-1.77008	1.61652	1.05623	2.58067
	-1.96394	-0.658507	-1.65479	3.10188	2.99971	-0.701452	1.84989	1.30533	0.633934	0.843846	0.321617	-0.619828	0.406995	2.9624	2.45333	1.35579
	2.08117	0.212133	-0.698534	0.903598	-1.24439	4.90482	1.40076	1.37838	2.47238	-1.98561	1.87214	1.06086	-2.24582	-0.799457	0.666384	0.966904
	5.75635	2.13566	1.86283	3.76729	1.15163	0.838425	3.4372	3.45454	-1.68854	-0.61533	1.95766	0.574616	1.14871	-0.187323	2.37824	-0.461766
	4.48091	1.89493	2.35511	-5.7323	0.926419	1.97603	3.45874	5.42122	-0.108686	2.11421	0.604721	0.408661	-2.66589	-0.971996	0.697239	0.148521
	3.96395	-0.0745637	5.87245	2.70885	0.162235	-0.00523057	1.20757	3.59077	0.615747	-2.35818	2.097	0.872674	2.34693	1.02974	-2.16664	0.672587
	0.383006	0.853652	3.85498	5.63135	1.63282	1.14329	0.1809	-1.65836	0.630368	-2.20966	1.05206	-0.837202	-0.755502	0.734322	2.29022	-1.43192
	5.69902	2.62555	2.04834	5.01731	-0.689229	-0.4555	0.429678	0.896466	3.66404	0.184202	1.00754	-0.259916	2.90816	-0.83994	-0.168783	-1.778
	1.35063	2.78003	2.07958	6.55293	3.63459	0.836056	5.07901	3.00245	-2.60557	1.08305	-1.80278	2.61162	1.20852	-0.769205	-0.0712384	-1.28123
	2.6825	2.55637	3.19166	1.35989	-0.0281275	1.39033	2.0602	3.86868	-0.464027	0.624639	1.41842	-0.850937	0.385847	-0.0891321	-0.23015	-0.385625
	1.75691	7.23333	1.8703	-0.173454	0.257713	0.820161	1.90479	-1.13604	-1.0247	4.01692	1.251	2.24958	-0.889028	-1.06753	1.71931	0.734406
	-3.78456	1.4451	4.46994	-0.31887	1.20895	2.59704	5.84629	4.20442	-2.95996	-0.149957	1.42278	1.79635	2.34707	-3.04141	1.92749	1.18338
	3.89416	1.24773	3.73891	-0.550915	5.19954	2.85105	3.51984	2.58172	1.56166	-1.74688	-0.565863	-1.97849	0.997462	0.309988	-0.702937	-0.557262
	4.80432	-1.66193	0.112635	0.0853883	-1.17141	0.804695	5.94127	3.41251	0.801865	4.50616	2.3452	-1.68588	0.553549	0.528531	1.39673	-0.0157184
	0.0228924	0.415331	1.57489	3.97995	2.62891	1.75412	4.23511	1.27129	2.56615	-2.00715	1.56445	0.354318	1.25049	-0.587729	0.325113	0.779241
	-0.0852971	-1.46886	0.681237	2.87464	-3.17182	-3.38341	-1.0851	0.0532185	3.2563	0.543759	-3.98599	1.56449	-1.66746	1.89756	1.30445	-0.476097
	5.7908	6.043	1.62951	4.97931	1.70718	6.98872	1.01108	-2.24064	-0.179288	0.838586	-2.45688	3.03373	-1.18225	2.32119	-2.29238	0.365613
	1.60972	4.91122	3.52347	-2.20837	0.98654	0.600832	0.443806	-0.263589	-1.6448	1.10047	-0.275587	-0.855791	2.47731	-0.449177	-0.218864	0.153152
	2.93113	-1.63949	2.78735	-2.69621	-1.9251	-2.53432	3.8	0.309567	1.99717	1.46479	3.02443	1.57757	-0.877237	0.132181	0.566838	-0.863594
	1.7736	1.95407	-1.33833	-1.14539	2.1615	2.36793	-1.25142	2.43106	-2.522	-1.4428	1.32573	2.20624	0.636748	0.953556	0.860759	-1.0194
	-0.271235	-2.26926	2.25394	-1.15611	5.00014	4.51893	1.34152	-0.920287	-2.14004	0.668972	-0.213204	1.01324	1.78085	-3.59084	-1.78414	0.217777
	1.41833	3.79875	2.21859	2.62395	3.08788	0.737553	-0.104289	0.863115	-2.30074	-0.245541	-3.21978	2.1479	-1.46367	1.88303	2.18629	3.62529
	1.37085	1.80982	0.298641	0.0869782	-1.25402	-2.88643	-0.492468	-4.2074	0.210741	5.40588	0.150019	0.519458	0.52703	1.57245	-0.220555	2.16583
	4.58763	7.12115	1.88487	-1.21588	2.52224	3.13839	-4.25051	3.90234	2.40517	4.48308	-0.258049	2.39463	3.86983	1.17986	-1.39467	0.19459
	3.60642	6.02778	2.34498	-0.385922	-0.168057	0.797042	2.16417	1.9858	-1.19913	-2.27022	3.43951	0.479384	2.27575	-0.57754	1.2608	1.67961
	6.88216	2.57607	-5.11951	-1.88539	0.930654	3.09675	-1.24106	-0.489659	5.21389	2.66458	0.324233	-1.46178	-0.361481	-0.769552	-1.18813	0.21621
	-3.37334	0.0139633	-1.45838	1.41364	3.59163	-2.0056	6.94894	-2.18796	-1.3683	0.685086	-2.757	1.41659	3.73025	1.20017	2.5153	2.30614
	0.948945	-5.1102	3.3617	7.03442	2.05701	1.59154	-0.108701	0.522117	2.90896	0.402009	2.78733	-0.629485	2.31095	-3.78529	2.0074	-0.0660542
	-0.91793	2.98203	-0.915647	5.36563	0.544488	3.59921	2.48155	4.63377	2.13154	2.95147	-2.12233	3.617	2.45123	2.89774	0.670251	-1.09984
	-0.301195	2.40713	-0.399529	0.373949	4.19083	-2.70459	-0.30279	-2.99316	2.40971	-2.51015	2.22677	-0.314011	0.534682	-0.791186	0.65305	1.15099
	-1.46468	-3.57386	2.58399	8.46603	6.07421	4.87285	0.737877	1.02255	-1.80279	3.82004	-1.763	3.01624	1.15188	-2.67035	-1.46567	-0.117787
	-1.19052	5.72381	2.63256	0.718823	3.15924	-0.589547	6.70126	6.54063	-1.4501	-1.43847	-0.908414	3.81024	1.38893	3.71625	0.791533	0.685187
	-3.63406	5.06678	4.72483	4.15823	2.42416	2.70629	4.31886	1.32698	-2.56585	0.920563	-2.07678	-1.50761	-0.872064	-0.0720826	0.643554	-1.79477
	2.71482	1.98782	-2.96644	6.27063	-2.424	-1.88803	2.89684	3.63151	4.40742	4.0082	3.78481	0.612686	1.02854	-0.703398	-1.80257	1.44251
	1.3059	3.32391	0.999176	3.83939	-4.1837	2.04296	0.219404	6.37943	0.973666	0.206109	4.05893	2.7811	4.9317	1.63723	1.84524	-0.922276
	0.231959	1.92748	0.0123336	0.493798	2.1327	-1.90762	1.36289	-0.519008	-1.01086	-2.20016	-1.953	-1.23528	2.25011	2.50663	0.562938	-0.719558
	6.54888	0.0617834	3.25696	0.409868	-2.98815	1.14033	4.71348	0.28334	-5.62536	0.585879	2.45652	-0.733485	-0.394025	2.50881	0.102309	1.51481
	3.24437	4.31683	-1.07106	-1.68719	0.375391	3.25025	-2.82317	-0.261715	-0.446428	4.88904	-1.51194	0.13812	1.05271	2.20693	-0.35663	1.61864
	2.90626	11.0176	-4.7973	-0.217861	3.03983	4.60757	-1.27336	4.60494	0.389752	0.737249	4.95498	-2.89206	-0.0445717	-1.12476	1.63725	-0.23366
	-1.727	6.08319	0.663803	-2.67027	0.778613	1.32343	-1.55685	0.377519	-0.323537	-3.61216	1.48971	4.0594	-1.51994	3.76497	0.555642	0.141118
	-4.34705	-0.903413	-1.43582	0.570247	0.805239	0.794018	0.686734	1.59014	1.11101	2.63113	-2.96034	1.15546	-0.163754	2.58881	0.559035	-1.78924
	-0.692678	3.46838	2.85564	-1.07276	-2.11538	-3.4917	0.944069	1.41078	-0.686682	-1.71278	-1.59137	0.522488	0.736038	1.41943	-0.799273	0.531819
	2.17302	3.19809	3.87605	5.13409	0.159842	1.71012	4.53991	0.643463	-0.320804	-1.04758	1.44371	2.1791	-2.58431	1.54722	2.07757	1.66501
	-0.914113	2.11442	1.02928	1.98232	0.280941	4.4496	-1.85393	1.78269	-0.31181	-1.58007	0.904835	-0.361022	0.984385	-2.07712	-0.276696	0.798897
	-6.44919	2.76022	4.56485	5.98624	4.2252	5.35916	1.59822	-2.60621	1.29677	1.39196	2.5198	-4.07432	-0.583444	1.33067	-1.24536	0.466287
	0.365843	0.18258	2.1524	4.46696	2.43012	-0.0170241	-1.72789	0.932314	3.57595	0.694543	4.36974	2.45995	0.681954	0.310344	1.27214	0.596
	3.71301	2.14665	3.9606	1.35904	1.10607	-3.34469	-1.44965	-0.558137	5.47175	-5.32704	0.00692311	-2.67368	2.83164	0.863654	1.16635	-1.74949
	-0.969792	-0.770595	1.3581	-0.259615	2.13692	2.17945	3.57049	2.14384	4.37981	1.92881	1.3271	0.854408	-0.663476	0.22029	0.850895	1.25119
	2.27985	-3.29072	2.43365	-3.26532	3.65162	-1.66726	0.265195	3.86276	-0.00991671	4.25755	-1.59327	1.13625	-0.693932	1.1208	0.792138	0.19854
	0.0469988	4.71197	2.43586	1.96513	-2.33802	2.57941	-6.60446	-3.76797	-2.31225	4.53327	-1.43446	-0.324594	1.05769	0.00278873	1.37557	1.44683
	4.60037	0.252443	1.37971	-0.937293	2.10603	3.67433	1.5514	0.868924	-0.67733	0.845903	1.30929	0.450322	-1.91689	0.206906	-0.794518	-2.45337
	2.07072	-2.64	1.3101	0.150411	0.356288	4.35445	2.27329	-1.63771	1.46281	-1.28526	2.79815	0.377908	2.83436	1.62565	0.926129	1.32652
	1.13725	6.17285	0.216006	0.773882	4.86562	1.37676	6.39649	2.06273	2.75071	0.894439	0.233766	-0.770865	1.94706	0.9948	1.23726	-0.18753
	0.285555	2.77228	-0.489864	-3.32043	-0.0294312	-7.02076	2.1589	-0.673856	1.75371	5.13281	-1.94449	0.720426	2.61755	1.40064	0.338075	1.19037
	3.43356	7.94054	-2.2923	0.523245	3.81377	-1.35193	-2.61672	-4.4307	-1.81289	3.72995	1.05442	1.2625	-1.6205	-2.2336	2.73321	-0.285619
	-0.402006	1.34802	5.46118	1.40965	6.33603	3.789	2.72953	-4.53731	0.76391	0.928543	-0.108122	-0.035111	0.719452	-0.0679887	0.809189	-0.541832
	0.0369211	2.13647	2.79704	-1.08798	2.00907	1.73744	2.87079	1.40169	-0.954299	4.16707	1.43969	-1.28642	-1.50276	0.994252	0.46534	0.757561
	3.61235	0.0512798	-0.470651	1.09105	1.36271	-1.03662	1.22751	-0.365649	-0.955167	-1.68118	-0.741876	1.33755	1.22776	1.40025	-0.454642	2.73957
	0.983091	1.02843	3.89022	-2.61534	3.92148	4.91958	3.93733	3.36085	-1.56819	3.15396	-1.37199	-4.15823	0.807487	-0.165244	-0.64427	2.02455
	3.57117	1.11227	0.756966	1.76615	-1.25904	1.26228	4.55394	3.7438	-2.64678	1.48332	3.58828	1.73977	0.0228811	2.45175	-0.959737	-1.02106
	2.35285	-5.12254	7.76171	-1.55673	-1.88522	4.68115	-1.97962	2.70373	-0.29743	-0.499056	-2.10537	0.869032	-1.79196	0.668129	-2.45057	1.49588
	-0.134674	1.44685	-0.452638	-5.75984	0.83216	-0.392773	1.63363	-4.25565	-0.582901	2.15538	-0.911573	3.90176	0.772572	1.78373	1.1351	0.823115
	0.371185	-2.79733	1.12653	-1.16727	-0.754604	-1.46406	6.66107	1.20458	1.65175	-1.14204	1.71055	-0.209521	1.29308	1.98654	1.63212	-2.59358
	4.38148	4.39727	1.42731	0.0521177	0.722174	-2.81422	2.9113	5.03094	2.6584	-7.11328	1.41659	-0.0837209	2.24773	-1.24463	2.0879	1.64205
	4.12254	2.08152	1.54333	-3.01314	-2.26602	5.39183	-2.26374	4.87512	1.22607	1.78663	1.2414	0.172589	-0.963921	0.240394	1.08552	-1.52242
	6.91391	4.23079	4.98631	2.96837	-0.0354836	2.00589	-5.53169	-0.33945	-0.800055	-1.39373	1.08118	-0.465412	0.832031	1.20257	2.24736	2.03878
	-1.38225	0.59346	3.29371	3.78764	1.59348	0.639844	-1.59171	5.11806	2.97082	-0.463342	5.11586	2.23488	-0.161998	0.900535	-0.462737	-1.30543
	-1.68	5.40811	-0.846207	2.87499	-1.06154	0.330532	-0.913456	4.79433	2.23631	-0.651258	4.62684	-1.48531	0.959358	2.97576	-0.866729	0.299454
	3.45124	2.29546	4.25579	1.19391	1.43584	-3.30948	-0.102756	0.16636	-1.65836	1.65921	-1.71551	-2.37713	2.94635	-1.75981	-1.95423	-2.59954
	2.26061	2.34953	-2.20155	-2.08768	3.67624	1.37498	2.48515	1.58899	3.91955	-3.00773	1.95628	3.35391	1.21456	1.8635	0.396938	-0.957783
	4.75202	3.05356	4.24621	1.68386	4.01941	4.13394	-0.49937	4.0176	0.869431	1.23393	1.00628	1.02063	-2.65512	-1.11713	-0.773901	-0.791472
	0.0413098	4.57641	-2.72089	5.72213	1.70106	1.31238	1.53091	-0.979681	-4.68323	3.64214	0.0455903	3.3409	-1.99722	1.35185	1.08633	3.35721
	-1.35565	0.505649	2.71307	-1.93216	2.86916	-0.621221	-0.732588	-0.166429	3.96059	2.49302	1.26959	2.14141	-1.70829	0.130857	0.924666	2.32161
	-1.77778	-1.69054	-0.279503	-2.35868	-4.08358	0.338395	0.54756	-4.2083	-0.816127	-0.615708	0.611236	1.46052	-1.92407	-0.448748	-0.964675	0.893263
	5.97868	-1.43764	2.46808	-1.10803	5.48425	0.185135	1.45582	3.95046	3.55802	0.604166	-1.81321	1.89293	3.52657	1.19731	2.94903	-0.662254
	5.59865	-1.93035	-1.44806	2.33949	1.34635	2.35077	1.798	1.26231	-0.217159	2.56849	1.78493	1.56105	0.530359	0.753277	0.365456	0.380573
	4.33351	3.90349	3.63642	0.328959	-2.5974	0.364146	0.775654	-2.88956	-1.11284	-2.37559	3.76608	3.0445	3.20682	2.89288	-0.107807	0.74383
	1.65558	1.27753	2.41561	0.223325	1.97248	-0.650275	1.08335	-4.48974	-0.245339	-1.12534	0.0266409	1.47015	-1.80277	1.41882	0.446728	2.3065
	-1.83397	3.39434	0.269738	2.8338	2.11142	1.3487	6.82966	-0.710621	1.43642	0.198664	-0.440088	-1.36063	-0.211284	2.68946	0.0237215	-0.652084
	-1.72198	-0.411394	4.54516	3.94349	-0.0182244	3.10252	2.12933	-2.15674	-0.539146	-4.36914	3.34322	3.22073	0.569049	1.65893	0.632089	-0.848342
	2.50593	6.70071	1.21892	-2.42984	-0.979907	2.80735	-1.41008	0.177549	-0.192012	1.46797	3.29822	0.666311	1.7129	4.27826	1.14798	0.654017
	1.46817	6.20539	-0.0643554	6.31088	1.28757	5.6887	-0.765229	0.690481	1.05312	2.44369	0.527044	-0.168072	2.30976	4.52635	2.35669	-0.894402
	2.82992	-2.03184	1.24303	3.69624	5.20198	-2.32787	-2.3336	-1.3883	-1.24565	2.2674	2.56197	3.51066	0.302279	1.60667	1.39384	-2.09831
	0.451329	-0.130013	-0.149857	0.239604	0.0563311	-1.76219	2.19731	-1.26009	3.45475	-0.00754177	-0.710696	-2.39632	0.0277395	-0.38084	-3.15082	0.627732
	-1.98096	3.68981	-5.29489	-0.37375	1.14139	2.92425	5.67928	-1.42733	-2.16636	3.87666	-1.72491	3.55874	0.67068	0.512779	4.92472	-0.02715
	9.70927	1.31377	-1.49093	2.43607	3.56995	3.17397	-3.94218	2.92946	1.13326	-2.30954	4.1524	0.583522	-0.423603	1.72665	1.19158	-0.44835
	0.662565	0.0618376	5.01173	0.0885324	0.508492	-0.833661	-2.06649	1.00508	3.09901	-1.10535	0.655917	-0.625794	3.04046	-0.909465	-1.60815	-0.3862
	-2.77348	0.460225	3.1173	-1.00946	2.04263	4.66591	-2.77639	2.08932	-0.368338	0.958372	4.0281	2.02296	2.61095	-0.109732	-4.32029	2.26198
	2.02192	2.51723	2.18836	0.782692	-1.02043	3.02906	3.38448	-1.75687	1.24169	-1.44631	1.12064	-1.4302	1.27512	1.1788	-0.715245	0.651905
	3.35646	-0.20053	3.58309	0.727363	-4.41927	2.99927	-3.09834	0.842585	0.337439	3.14475	-2.20092	-0.604781	-1.71632	0.781934	1.00856	2.48615
	0.2712	-0.386373	6.48386	1.69641	0.287976	-0.739579	0.0025093	2.1951	-0.506484	-1.03369	-2.97884	-0.182724	1.66472	-0.574297	-0.26267	3.86054
	3.56315	4.04141	4.997	-3.23266	5.86763	-2.10337	-6.03989	-1.19279	1.47055	2.47099	-1.32578	1.84978	1.28015	-1.51127	-0.444719	0.359964
	-5.62562	4.92225	-0.107086	0.510414	-2.62185	-4.23271	-0.225731	0.990347	0.858403	6.03354	2.83778	-2.85348	4.77135	0.471073	0.0157444	2.18677
	1.37188	0.0678335	-1.12317	-1.85811	1.21325	-4.47271	6.20871	4.31908	4.02072	1.05131	0.607635	-0.440008	1.25061	-0.762467	1.36126	-0.237017
	5.07898	-0.367992	2.57976	8.0672	1.91855	2.53752	2.58325	2.32181	1.97527	1.80702	2.69489	-0.722007	-0.943479	-0.915736	-0.853709	2.52726
	-1.9853	7.1767	1.65657	-0.631871	1.34469	1.28963	1.83693	1.41895	-0.0585069	0.25496	1.70757	0.239648	1.10804	2.45894	2.28052	0.577691
	1.5613	-0.198812	0.339016	-0.613775	0.419248	-0.884525	1.37076	-2.14295	5.17117	1.3031	0.034423	1.03386	0.571161	1.08731	3.45377	0.901389
	-2.93306	-4.92904	-1.93656	0.538828	1.91114	0.978037	2.25988	-0.101618	4.173	-1.29045	0.35778	2.82652	0.878147	2.08663	0.0835898	1.48887
	-1.68391	-0.979312	1.15118	0.0162971	1.27535	-2.41817	-0.60649	2.91623	-0.352881	1.60792	1.62785	2.12127	-0.176005	-1.78785	1.27385	-0.309596
	-2.79989	-1.10595	-1.08955	-0.10398	3.56691	2.37151	2.26361	4.89273	3.84035	0.488844	1.80139	1.0138	2.08349	1.32456	-1.70281	-1.38536
	0.793313	1.57025	2.52155	3.41235	2.44329	2.16737	3.17965	0.672408	0.685803	-2.27147	-0.0532799	-2.64296	0.140597	0.322054	-0.137423	0.895282
	1.16759	-5.4919	1.95582	-3.0191	0.00725954	0.971712	-1.78341	1.45027	0.385212	2.04057	3.46612	-1.42809	-1.60834	3.40361	1.21621	1.11339
	-2.71038	5.77946	-0.878297	-2.76821	-1.44068	0.803037	1.58059	4.04002	-0.489991	-0.942183	-0.156756	-0.130602	3.22567	3.9399	-0.265958	-1.05551
	4.67777	-1.5304	-0.99918	7.88142	-0.357421	-1.81525	3.67426	0.9818	4.82858	-1.28003	2.01156	0.077652	1.97655	-0.175953	0.899572	1.12594
	3.48482	2.09613	6.99772	1.32288	-3.60595	2.24221	-2.35285	-2.11606	1.1407	0.86548	-0.0926504	-4.85498	1.3192	1.38161	-1.02086	1.32826
	3.86127	-1.03801	-0.807763	-1.49429	2.04086	2.57043	0.550049	1.35703	-1.71912	-0.677252	0.144608	2.16436	-1.92194	-1.96459	1.83819	-1.51628
	6.53623	1.63394	3.30862	-3.55744	3.43034	3.06535	-2.1961	3.90332	1.29616	-2.94922	0.633012	3.42455	0.783768	-1.21859	-0.00567016	-1.92328
	0.200225	2.02403	0.00155475	3.65804	0.405734	4.44911	-6.1871	-0.91183	1.53963	-2.44124	1.20671	0.832551	0.4182	-0.330351	-1.29353	-1.84041
	2.3048	-3.29988	4.686	-1.74738	4.16231	-1.98091	-2.24245	2.35456	3.37748	0.376597	-1.19263	-0.418139	1.45284	-0.246881	-0.270538	-1.49633
	-0.341555	3.29798	4.66168	4.17565	-0.936436	2.08784	1.85161	2.53757	-1.39685	1.45108	3.46334	-1.48917	2.1655	0.101639	0.660204	-1.20173
	0.748629	6.41928	3.31529	-0.234202	1.53331	1.32975	2.61488	-1.81175	0.894212	-3.24268	1.28259	-4.22684	-0.523782	-0.888868	3.49751	-1.88902
	-0.325735	1.44683	-0.545816	0.315038	0.0246986	0.651444	-0.919022	0.860683	1.44333	1.74524	-0.319101	1.96236	2.79891	-1.34054	-0.458622	-1.44196
	-2.10804	0.644686	0.920318	0.183453	0.87414	1.98373	1.74612	-1.12749	-1.20782	1.76691	-0.938602	0.0792712	1.95613	0.855261	2.70361	-0.480626
	2.92089	1.77044	4.36235	-0.701875	-1.80224	-2.29887	0.11059	4.29124	3.11585	0.112174	1.43025	-0.00115828	2.51895	-0.1971	0.146208	-0.859584
	-0.4526	3.02493	1.09069	3.08173	4.03196	1.4629	-1.93632	4.27884	-0.511764	-1.00237	3.15532	1.86174	2.32042	0.311817	3.05829	2.81077
	6.14002	6.4722	0.101439	3.60188	3.76305	0.978388	-2.80609	0.358925	1.22228	2.52319	1.14167	1.11778	1.06079	-0.195753	0.387337	-1.0461
	5.82897	0.29557	4.31216	2.00001	-2.15566	2.92817	-2.3892	1.51627	-5.44196	-2.55247	3.81331	-0.0430287	-2.72385	2.78286	-0.0686028	0.974193
	-0.399369	2.51874	-0.567036	1.7311	4.15876	3.49343	-0.028313	-2.51707	5.19396	2.71714	-1.58838	0.0545752	-0.330675	-1.18092	1.54004	-0.292656
	4.27959	0.869691	1.84429	2.26008	1.86201	2.89645	-0.551937	-3.74671	-0.531348	1.93239	4.12977	1.53475	2.10394	0.896439	1.46438	0.987612
	4.67166	-2.86765	-3.4425	3.12105	0.212178	0.576966	4.19886	-1.21262	2.46181	0.442756	-3.52464	2.52453	-0.664452	-1.00013	-4.20173	0.433063
	3.3925	6.21757	-0.932407	7.54972	6.08098	7.96624	3.68775	1.37638	-1.21164	0.666784	0.427199	3.63836	3.57181	0.954887	-1.74576	-1.20306
	-3.05299	3.50689	-0.455403	2.49805	2.33332	0.525906	-1.80235	4.98465	1.86794	-1.03274	0.282912	-2.01208	2.22364	0.275626	1.5283	-1.41927
	-1.61043	3.35187	-3.20351	-1.89222	-0.725312	1.14913	-4.00162	0.66186	3.48313	2.22082	2.2359	-2.12204	-0.776103	-0.0914891	0.909047	1.39568
	2.30109	-3.94916	-3.49065	-0.317091	0.594849	3.41868	-1.62515	-3.8247	-0.691542	3.37417	2.39885	-1.322	-1.86323	-2.33995	-0.722593	1.06381
	0.377011	4.26169	-0.669698	-2.42648	1.52911	1.60126	-1.33414	0.717992	-0.51995	2.89239	1.77551	2.45257	2.82299	1.66629	0.807119	-2.30605
	2.63306	5.03795	1.96922	-0.709666	1.19546	2.7344	-1.52221	1.39675	2.68471	-5.96115	-0.500604	-2.92438	-1.84801	1.02818	2.82606	2.92664
	-1.97424	-3.32646	6.86914	1.77268	1.24041	-6.57384	2.94248	2.03651	4.64598	-0.863819	2.11888	2.19904	1.53774	1.10055	0.638819	5.78648
	-1.14837	-1.37497	4.70189	4.57802	3.86733	1.05149	4.39583	0.0134947	2.84883	-0.901418	5.87867	0.235468	-0.949457	-0.663994	0.419224	-1.05779
	1.23408	0.573034	1.32687	1.26472	4.04703	1.10541	-2.68934	1.14527	3.02646	1.88608	3.45344	0.954482	0.934044	0.945817	-0.14977	0.471178
	-0.667858	2.49174	1.14843	2.3611	2.45876	0.556907	1.72505	0.662397	2.21886	1.83206	3.95482	1.69593	-2.23189	-0.691712	-0.876256	1.9038
	3.099	2.1832	0.971264	3.14621	-0.449607	0.815385	3.67986	-0.549865	1.70956	1.02427	2.5896	3.22915	2.69425	-0.105304	-1.01259	1.22135
	2.01623	4.62756	-1.89464	1.82645	0.160058	2.37657	1.65808	-0.584146	0.0950307	0.160636	2.65459	-5.01038	2.4343	-1.68783	1.4433	0.986819
	0.504851	-1.53286	4.00445	-2.09115	2.23454	3.9842	6.3132	-3.6817	0.677932	-2.37456	1.06051	3.2252	2.76851	3.74379	0.328427	-1.59335
	3.96244	-6.06273	-2.98375	3.27143	2.54587	-1.84743	-1.51107	0.431079	3.73857	-2.31438	-1.88446	2.16398	0.313101	2.22121	0.683594	5.05501
	1.21643	1.79961	1.85939	-0.967408	2.30696	-0.289802	0.668835	0.706536	0.364309	0.0437285	0.541494	1.32851	-0.503986	0.73644	1.37703	-1.2194
	-0.374709	2.93284	1.24705	2.38466	2.4173	2.80929	1.81503	0.90783	-1.78535	0.216945	-1.16137	0.0375304	2.03315	-1.18349	-1.2601	-2.59496
	4.66746	1.02691	-1.697	-0.0867617	-2.40082	-0.399539	-1.63832	0.62551	1.60415	5.59011	1.9188	0.147679	3.76993	-1.17534	0.900438	-0.506927
	7.94593	4.34033	-0.197615	1.9036	1.15144	-0.348112	0.281217	0.302409	0.532672	-3.68094	1.73021	1.08114	0.398373	0.448599	-0.262236	0.465846
	-0.325755	-0.414747	2.32003	2.32218	3.79125	-0.124599	3.27067	4.35979	-1.63675	3.16013	-0.997677	3.14016	0.769657	0.122689	0.00898846	1.50142
	1.01587	1.88617	0.189975	1.96059	3.88714	1.03736	3.231	9.58154	0.357699	4.03935	-1.11999	1.79455	0.0941689	3.49433	-0.740412	0.264574
	6.90515	-2.65238	1.34261	-4.2155	2.06853	2.6265	2.00876	2.34712	0.545425	2.60868	0.147701	0.893606	-0.399938	-2.84126	0.0555133	-1.49184
	4.10243	2.31937	2.53879	1.98407	-0.498346	3.74855	3.56513	-2.43197	-2.22668	-0.701379	0.118705	-1.36952	-4.86846	-0.971918	2.87216	3.5378
	1.90932	3.44465	8.15321	-3.5628	7.06702	4.04	2.88251	-0.568056	1.86579	0.752479	-0.0829242	4.39551	3.6806	0.103874	0.545068	-0.389913
	3.93798	3.7331	-1.94407	1.00643	-0.477774	-4.16555	1.1127	3.04811	-1.40791	1.47879	3.42312	0.57483	-1.84204	-1.19703	-1.79181	1.46776
	3.86208	-0.122512	5.68178	2.30161	4.81004	-3.2071	3.71982	3.23849	1.86548	-1.91143	-2.13688	-4.60672	1.03048	2.76723	-0.17058	0.704083
	7.20074	1.35879	-0.288207	3.82952	5.84643	1.99724	-3.17168	5.07114	0.545394	0.414833	-0.754771	-0.830389	0.653037	0.0246537	0.80322	-2.04932
	-2.2409	2.2157	1.52061	-0.231623	-3.18109	2.94874	0.546892	2.89894	2.08923	0.248729	1.76457	3.18566	3.25099	3.22074	-0.797882	1.37891
	-0.00137313	4.93673	1.22205	3.60652	0.333512	-0.564059	-3.56087	2.47977	-0.907708	-1.60623	-0.909469	1.42643	4.45059	3.12621	1.96301	2.29613
	1.05386	3.84329	5.05557	-0.0422504	2.26585	1.06694	1.91474	0.317142	2.68791	-4.19463	-1.64182	1.81984	-0.532059	1.58027	-0.529467	1.89404
	-1.62873	2.07704	1.87703	7.19158	1.78145	0.273497	3.6706	0.424672	1.00052	0.221493	-0.476022	0.406391	1.31457	1.5447	-1.87805	2.36574
	3.50738	4.41443	-0.638681	6.19007	0.0343109	3.07678	0.0594181	3.42814	3.76156	-0.416616	0.511016	2.54565	-2.55849	-1.36921	0.160723	-0.82181
	-0.947334	8.95837	-2.47178	3.45257	3.74509	0.0477767	0.0857278	1.16137	-4.63596	2.02745	-1.07323	-2.15485	1.39571	-2.94353	-0.809543	3.11387
	2.94943	1.78706	1.1275	3.81409	-0.854153	0.277024	-2.95135	3.41045	-4.12059	3.12347	-0.0480372	1.10636	-0.148731	2.72179	1.96224	2.82558
	0.890911	2.01553	-1.40429	-0.484085	1.6165	-0.14474	-1.89159	1.50208	3.80909	0.827206	2.67849	1.06606	0.212453	0.668618	-0.807068	0.788338
	-3.14769	-0.342464	3.55816	3.04161	4.83079	1.8677	0.40136	3.54322	2.50305	-3.2579	2.65385	-1.25641	-0.133338	1.85506	-2.42211	0.158526
	-1.60667	5.63994	1.8471	-2.11168	0.998676	2.12527	1.56358	0.613032	1.54197	-0.545796	0.342558	1.85123	-2.1468	0.389873	0.565304	-1.56814
	-0.92962	-2.1897	5.37894	-0.282618	0.278157	-0.551178	-0.659786	0.16899	0.126846	0.114685	-2.69077	2.34609	-0.533744	1.88325	2.00753	1.7918
	1.45066	1.69251	-0.608883	-2.54694	-2.89465	-3.00773	2.57211	2.03188	-0.745913	1.03551	1.2558	0.919465	0.173853	2.47541	1.05706	0.689211
	-2.05926	1.37182	-4.57068	6.91269	-3.36958	-0.518832	2.99747	-0.551512	-0.00135941	0.0526179	-1.28069	-0.0190621	0.65362	-0.743996	0.642828	0.366696
	0.00927669	-0.914332	5.74626	7.1404	3.23774	2.5356	6.38624	7.11857	0.679028	0.904008	-1.72074	1.62146	2.07156	-0.198039	-1.17094	0.896336
	-2.26926	2.74365	6.65758	2.96555	1.85817	0.966477	3.91242	2.95861	3.22396	-3.00981	-0.883163	1.95602	-0.76267	1.48507	1.10031	-0.0628906
	2.30867	-2.81868	-3.0549	2.20422	-0.516883	0.218926	-1.63426	5.07215	5.05403	1.23211	-1.1225	2.54638	2.77987	1.32746	0.479104	2.12491
	7.84103	7.3338	0.877799	6.2952	2.05947	5.93567	2.24655	5.12555	0.870136	2.80047	2.06518	1.71019	1.82342	3.47574	0.353549	-1.52729
	-0.302127	-0.0407038	-0.615526	0.787811	2.62578	0.534263	2.84253	1.0657	1.977	1.58524	-2.90527	-0.719968	0.769674	-0.832344	0.479805	0.423187
	0.836267	4.62089	5.72716	2.00912	4.69823	3.09705	4.38514	3.71608	6.67022	1.2454	1.89438	1.99265	1.80885	0.220962	-0.170861	-0.502386
	5.22005	1.58447	0.17476	4.00167	-0.514386	1.82551	-0.786892	-1.50095	2.46817	1.20268	-1.20068	0.320786	-0.71736	-1.59413	-0.773829	2.7191
	2.51929	4.97446	0.233107	-3.38435	-3.4482	-0.017653	1.9487	-0.595117	5.59152	1.60004	-2.43002	-0.283249	-0.0529508	1.29928	1.51087	-2.08587
	-1.91865	-3.91539	-0.0724292	-5.34897	-3.14298	4.16524	0.776816	-0.537144	1.19402	-0.492803	3.66641	-2.50013	2.01443	2.34435	2.12831	0.900498
	2.13698	1.0967	-0.527359	4.54746	1.36344	1.81186	-5.1141	-0.340242	3.15315	-0.55834	-0.90394	-2.28231	3.26871	3.24938	3.11376	1.94116
	4.78463	-1.12611	-0.371266	1.31163	1.25686	2.05913	6.08603	-2.33511	2.7124	4.95412	-2.83333	2.2449	4.25245	-0.720137	2.79752	-0.224747
	2.26858	7.4694	-3.27535	0.629869	-0.553235	4.96075	0.513931	1.29498	1.5269	0.547219	2.60763	-0.744208	-1.91575	1.82475	-1.75768	-0.434856
	2.29389	4.46086	1.63405	1.98995	2.14746	3.08342	2.12699	1.53719	0.720139	0.00271878	1.33746	1.38549	-1.11446	2.1126	-2.22417	1.35541
	5.79975	-1.05945	1.35739	7.02613	0.77159	-1.59183	1.30552	-5.13282	-2.11118	-0.170095	0.378489	1.71244	-0.513406	-0.00348664	-1.01317	0.353227
	2.55851	2.49628	2.78916	-4.60031	-1.95106	-1.6446	3.21682	0.636483	0.988469	1.95676	-2.38456	1.16666	-1.18917	0.00722897	1.65243	2.37502
	-3.99049	2.40546	1.95093	0.877678	2.04613	-1.19916	-3.23406	7.39939	2.85299	-0.801578	3.37354	-0.234251	0.117992	-0.834654	1.21393	0.961942
	5.42471	1.73776	-2.64148	1.48838	1.02373	3.4037	0.538726	2.88934	-2.83355	1.05666	1.60313	1.60398	3.36161	1.85774	0.691884	-0.362791
	5.84352	1.83257	-1.13411	2.16686	0.443101	3.65608	4.887	-0.0874406	2.70735	4.55993	-2.28454	1.88404	-4.79443	2.37589	1.21127	-1.26485
	1.43753	6.68787	4.08892	3.57171	6.25504	-2.38769	0.275907	0.833029	-2.07535	1.30865	0.114415	1.578	3.11973	2.86523	3.71194	0.210822
	0.728003	0.132906	-3.14045	1.66194	1.49932	-1.70176	1.27573	3.63344	3.39416	3.69158	2.71663	0.590712	1.7112	-0.188983	0.0396734	2.14616
	1.21086	2.56179	4.66144	3.09029	4.3878	2.82543	8.91044	-2.49222	-0.844204	0.0333294	0.288361	3.60762	-1.05388	-1.80213	1.90729	0.912754
	-2.71643	-0.248834	4.81349	6.97011	0.593947	0.978751	-0.318661	0.894275	-1.29287	-1.09056	0.899803	2.4486	2.90568	3.15195	-1.54897	0.920864
	2.36774	1.90636	3.30076	1.76547	2.58309	1.50181	5.81872	-1.44175	0.805824	2.28011	2.28747	-1.25949	2.32036	-1.75511	-0.148692	-1.46821

## Sheet: Fig_2Cleft_green_curve
					Each row is a repetation of the curve plotted in the panel
	-1.95456	4.06382	1.84528	2.64132	-3.85155	11.51	3.21959	3.87174	4.14163	-0.656649	2.11346	5.02583	1.41739	-1.6735	2.59506	1.90138
	6.56745	6.16329	7.18391	7.0523	3.87913	2.14474	5.89648	-1.26763	5.05743	0.874088	0.309681	-0.9875	1.06707	-3.49557	-0.731599	0.876931
	6.90443	1.85942	-2.96966	5.49274	1.86094	8.65315	6.2709	0.830551	2.28671	0.968271	1.15987	2.34505	1.84551	1.34617	2.60372	0.368222
	10.2029	4.70487	11.7429	-6.7992	0.257752	3.26994	8.85659	2.46403	3.43892	-9.78008	1.54794	-0.467174	5.81005	3.21828	-0.688577	2.62313
	7.91195	1.31921	1.92179	3.95878	0.527493	4.77986	2.61219	6.63583	-3.83105	3.39558	-2.25947	-0.769476	-2.50815	1.84312	1.20602	-1.50205
	8.32486	4.05932	2.9017	5.37388	-0.561887	5.46119	-5.07356	3.43575	5.57439	0.142082	5.87853	2.58776	-0.511164	0.755092	-0.639618	5.84244
	2.7565	7.15366	8.89442	3.94987	4.7871	3.48415	8.17946	-0.0804792	0.890898	3.6338	-2.67177	-3.25501	4.17692	1.91639	-0.487186	-1.94544
	-2.53408	1.87997	-1.91532	9.99949	2.57379	-0.508897	0.580564	6.13015	3.68964	1.34749	0.970479	4.18908	3.61565	-1.47483	2.1079	-0.588776
	4.47258	6.58777	-6.81339	1.02012	1.02515	6.66104	1.57848	-0.308994	7.36101	1.31201	-1.28144	1.89389	5.12176	-1.02913	3.82568	5.74045
	-1.05193	4.42666	9.05426	-3.02556	1.72453	6.55176	-0.909637	7.30094	2.8665	4.54453	5.12308	-3.02538	-0.497903	1.23007	-1.03355	1.4006
	-2.81669	4.55802	4.30837	3.64534	-2.01707	7.02283	1.66463	1.25776	0.900678	5.60531	1.79507	0.858972	6.38855	-2.38855	1.20511	1.14852
	-4.47744	8.11558	12.9369	4.44396	-0.934981	-1.46814	-5.42476	3.83278	8.61928	4.37952	0.297907	3.12638	2.00422	-1.55888	3.21972	0.0635159
	-3.21697	-2.12642	-2.04181	1.70867	3.13677	-5.16719	6.95717	-1.3812	3.39004	-0.25818	4.92868	0.748458	-1.23998	4.91747	2.28982	-4.78173
	2.9477	-2.79966	-4.44458	-0.433299	3.41005	6.28377	9.02408	6.30749	-0.57603	3.43462	0.815881	1.7	2.60752	2.05328	0.496884	0.714243
	10.9813	-2.2565	2.31422	2.75347	3.27621	5.47679	0.618154	-0.897356	0.407817	-6.49659	8.51236	0.668136	2.15001	-0.00982954	1.04018	-2.95693
	-4.55662	4.98451	0.135927	4.67433	7.13945	0.0927463	3.65282	4.41889	10.5421	3.9786	1.74244	-1.7171	-1.5765	4.17202	4.53186	-2.11566
	3.59621	2.92209	1.77177	-0.656866	3.48822	5.29002	-0.138586	-2.00675	2.73653	-4.34791	1.81796	3.4466	3.44862	2.37368	0.499095	4.37654
	3.31796	9.62025	1.83573	5.79287	8.39782	1.92666	0.57626	0.0231207	6.70745	0.593865	3.28811	-4.97849	2.59285	1.34194	5.54066	5.58353
	0.712164	4.27181	6.75781	-3.72337	7.70783	6.5878	-0.731348	6.48781	-3.16824	-4.36375	1.33745	9.66452	-0.0697121	2.0383	-0.392315	0.886158
	6.04822	-3.45421	-0.585918	-2.67859	0.0437009	4.28965	-0.0906028	0.00728777	4.54342	10.0601	3.70692	3.83815	4.5257	-2.02178	7.18177	2.2707
	0.368768	7.67222	4.88988	1.5794	11.1355	3.93873	-0.561116	6.95975	-2.72283	1.62805	-1.15363	-0.0349635	-0.476637	5.77842	5.0112	0.915291
	11.6958	4.0251	6.24107	5.92133	1.48552	6.14974	-2.47265	-3.46944	2.07327	8.86848	2.12465	-1.59884	-0.756608	2.70202	-0.351252	0.0680245
	1.3617	8.24927	3.58222	-4.09118	-0.683604	5.17011	12.6472	2.63296	4.66177	-0.891014	-3.01052	1.52013	3.81269	-1.91547	3.01607	1.50924
	0.0174821	6.25618	0.468197	4.35631	2.58827	0.2789	0.800128	4.88802	2.50233	5.53536	4.71087	4.22824	1.40121	1.33746	-1.26096	1.41804
	5.061	-3.71537	1.77551	0.486557	-2.4584	6.97642	6.3219	6.74376	0.75273	-1.27616	3.40928	0.090159	3.76979	2.64488	0.537359	-1.49784
	5.06382	4.89792	5.2161	1.94448	3.79169	3.51178	-0.724546	-3.49097	5.74505	-0.78611	-1.26331	0.6356	6.53051	-1.66144	1.40899	2.74494
	12.6336	0.328965	-1.40979	0.627007	3.07438	4.15652	4.12128	6.12567	-0.647786	3.78485	-1.80692	5.73082	2.4165	4.46194	-1.07273	3.68091
	4.33739	0.898484	1.41262	2.83133	1.7445	1.26825	2.3498	8.8313	-3.38715	-1.35762	1.67629	-1.07404	4.73857	3.38812	1.9183	-1.36007
	-2.13446	-3.44349	2.95891	4.49535	-1.08679	0.838149	5.85275	6.74075	0.710309	0.489098	1.93747	-1.01631	1.65253	1.36353	1.21205	-4.62545
	10.5329	1.28621	9.76859	2.40704	6.19544	4.13309	1.24037	2.60265	-0.0883541	3.38445	0.279196	0.934368	2.51958	-0.659729	2.82252	-0.0666375
	-0.325408	-1.97298	6.4538	4.16481	4.52483	3.89259	0.455941	4.04178	3.14573	5.24974	8.54011	1.56274	2.44477	2.2176	-0.257817	0.316483
	6.52421	7.77261	-3.49733	4.60277	-2.6837	0.930716	10.0316	3.42695	4.60592	-1.58812	0.840269	-4.01902	0.98823	-2.51922	1.34216	3.4419
	-1.19891	1.26002	0.129797	3.47525	5.63408	-1.06251	0.989435	-0.0171513	1.1165	6.69953	3.75013	5.03749	-0.619113	1.70322	1.56318	-0.818959
	6.24561	2.57682	2.21093	-1.96904	3.36109	10.5035	5.39875	0.61599	1.14131	0.313363	1.70886	1.42797	-1.22599	0.924346	-2.93924	4.48712
	-4.32554	-0.391289	11.7546	2.05253	1.30173	2.74452	5.20253	2.51495	3.19305	0.900345	-2.19263	2.23094	-0.647803	0.00229397	-1.6611	0.308952
	9.39313	4.33362	5.20216	-3.67488	3.55582	1.3159	4.04287	0.85109	-4.82519	2.75459	1.53402	4.10027	-1.74231	0.0654258	-0.255883	2.08971
	4.26664	1.24211	8.36121	4.66009	-0.873049	1.48899	9.32526	-0.966068	-1.02961	3.81994	0.501216	2.42485	1.40162	0.783595	0.980916	1.4396
	2.81253	10.0953	6.38008	7.88791	-5.98788	2.15592	-0.564616	0.934408	2.01874	3.33923	-0.917864	-1.7564	1.73761	-0.161918	1.89518	2.93287
	9.91496	2.38774	1.09523	-3.16359	1.81702	8.16982	6.79693	-2.59598	0.118807	8.14594	1.7315	-0.976933	-0.680573	-5.09307	2.57367	3.41162
	10.395	0.25869	0.68631	-2.22958	-0.758224	-5.69738	3.76529	5.40534	4.22417	6.52011	2.22097	0.289253	1.89525	-0.374025	2.05794	3.1614
	9.77408	3.61471	8.2147	6.28635	-0.684574	-2.35394	1.88707	-2.58013	4.10847	3.94176	-0.942019	5.66962	0.349266	0.924026	-0.486178	4.89732
	4.38685	2.99689	-2.61514	6.51119	0.808453	3.1657	6.17057	8.94391	2.47529	5.62999	5.68571	-0.339682	0.53292	-0.313422	-2.42452	1.86808
	3.31359	2.84947	4.37107	5.67603	-0.315185	-3.58122	4.00364	3.82955	8.38614	7.2616	1.22329	-0.223218	1.46025	1.27461	0.393354	-1.42646
	0.542819	-0.440123	-0.554284	6.05273	0.360301	3.42215	-4.23941	3.77284	-0.65371	0.220735	0.784625	1.84869	2.0898	0.143963	5.14327	0.220397
	6.93917	4.61756	12.1	-1.63209	-0.278213	-0.493907	-2.47265	8.68263	2.51729	-0.922025	4.43561	-3.18199	4.80839	-1.56665	1.81448	3.71334
	3.62592	-5.49397	-3.5204	6.81831	1.36887	4.24929	0.413773	3.20289	-2.30689	3.12117	0.782087	-0.929289	3.22941	1.6946	3.41839	-2.70138
	4.71888	4.25309	1.81839	7.74199	-2.41846	1.49953	1.11844	0.733164	-2.34409	4.95131	9.23003	1.30327	3.61646	4.20732	-1.37836	-0.352273
	-0.683889	0.10069	-7.1773	-0.77657	0.353496	0.256457	7.23777	2.07439	-1.47262	-3.54634	1.85855	4.58561	4.26472	-0.771103	-2.26554	1.3233
	-3.06544	13.7778	-0.919445	5.05422	5.47567	4.75481	3.45388	-1.02474	9.22807	0.0457146	3.89258	1.42231	3.39945	2.28926	6.43605	-0.893619
	2.21961	3.76667	-5.0572	0.997136	2.86791	4.01547	4.62043	-2.26582	8.79038	-3.94071	0.268571	2.70058	2.65822	-0.732441	3.85253	4.79615
	3.32551	6.35761	1.93763	0.720118	4.20003	4.34844	8.12426	-5.43859	-0.860023	1.51368	-0.218868	4.52558	4.65821	-0.0494062	3.87478	1.06073
	3.6829	4.86835	-2.81434	-5.71935	3.97236	2.99435	4.0825	1.92769	6.3825	2.12826	0.302089	-0.0851886	1.48211	3.60892	-2.84284	2.16772
	-1.94773	1.84837	-0.64859	9.32407	3.59861	-1.64082	2.9351	7.10188	3.78998	4.55849	-6.36606	-0.425783	2.92052	5.20836	1.37723	1.45147
	-3.38084	7.3929	-2.58095	3.62215	6.65985	0.916953	1.05612	0.00319427	0.540959	-2.41683	-1.20729	3.31824	-0.382599	0.159313	4.76527	0.311866
	1.02671	-0.891474	2.16445	6.39699	6.65652	1.3975	9.8876	-1.23584	3.20648	1.81381	0.987263	3.13763	-1.34443	3.31045	-1.57249	2.59698
	-1.87672	-4.11524	3.84817	1.04633	3.09545	9.0675	6.1492	-1.46627	4.56433	-3.26525	4.07427	-1.79319	1.7577	1.72414	0.890298	1.07349
	8.98648	4.43268	4.5128	4.4706	3.25189	8.49407	6.0348	4.12226	3.54436	4.66229	-0.794812	2.14154	1.12046	-0.994143	1.16278	-2.06947
	0.662478	10.5194	6.02499	6.98338	-3.51866	3.0656	5.806	4.45918	-0.048371	1.05864	7.5499	2.75903	1.17198	1.72632	-0.552468	1.73494
	-4.1065	7.25802	9.46673	7.46504	3.64765	6.18249	8.99444	-3.86614	-4.97407	3.94039	1.84628	-0.42629	3.17414	0.900554	-2.76248	4.08002
	12.5908	7.75034	4.90324	-0.0808569	-4.12228	-2.74174	-0.400423	5.46631	0.49865	0.930854	2.84384	1.59876	2.26537	2.28802	1.53504	-1.06885
	10.0734	0.968337	8.18518	6.56268	-4.95169	-2.15389	-3.96134	4.55148	3.15688	-0.1821	2.66924	1.74901	4.45094	1.00748	0.0246536	-2.0402
	2.63748	1.4867	0.508278	-1.33344	-1.0979	4.08939	5.96614	-2.23786	2.88129	-3.81306	1.64066	5.70468	0.63554	-1.84332	0.983436	2.40962
	2.3348	-6.35542	-2.37632	7.35427	-2.65778	3.90244	0.0602563	1.85847	0.371039	-4.3533	2.63918	1.81453	-1.26307	2.30336	-0.617496	1.85381
	5.48016	2.5377	3.93638	3.01597	-3.32679	9.86313	4.29098	0.566776	7.73876	3.79281	-5.55123	-1.59474	4.1419	1.22859	1.10242	0.0386043
	10.8737	-5.59906	3.6529	-2.8171	3.66203	8.96233	4.23302	3.16032	-0.832239	8.50816	-4.69703	2.37014	1.13346	4.06123	-1.30743	-0.961448
	-6.16266	-4.42395	-3.51178	-2.50043	2.8462	3.82193	5.50226	-4.18076	7.21633	-4.53812	2.23198	-3.46322	-0.717462	2.20689	-1.6052	-5.16057
	-1.17513	5.41875	2.82968	3.05899	5.83375	2.86897	6.13598	1.42795	-0.998624	1.15867	1.59594	0.840096	-3.39662	3.57995	-3.31482	-1.54127
	-0.394743	4.42982	0.747301	11.4441	1.42621	-0.189816	-0.0079728	1.47979	-3.91208	5.21953	1.14848	-0.0285052	-3.48534	4.40283	1.65018	1.90167
	1.97302	5.32168	3.8992	-0.78919	7.53697	1.10247	-1.40907	-4.05387	8.66066	-4.9118	4.55875	2.93818	2.6249	0.913465	1.46648	4.73297
	5.97667	0.407024	4.14382	5.09352	-2.11954	0.0539864	-0.283324	3.04345	-1.87752	6.73182	-0.223766	1.18271	1.30516	2.63048	-4.90716	-0.0122307
	-1.25443	1.26182	2.92701	-5.19872	5.17529	-1.16917	6.6323	1.62521	1.27447	0.417476	1.3213	-0.564673	-0.224311	0.884585	1.6284	1.19099
	1.69184	7.60858	-1.90686	0.438904	6.32001	-2.36098	12.3851	8.69586	9.85356	3.14286	0.365425	1.26637	3.65049	1.45107	-0.286561	1.23289
	4.53455	1.40254	5.09689	0.0938017	-4.22868	-1.37137	-1.67974	2.86273	3.37194	5.67023	4.71159	-1.17341	-0.40347	-0.0272523	-0.9638	-2.66592
	-2.97644	3.48132	0.426569	3.59921	6.46078	-2.1098	4.66533	0.93362	-1.178	-7.898	2.2277	2.60123	-0.720351	-2.9877	-0.394176	0.254181
	10.806	6.25573	-1.52924	3.04307	0.891187	3.03796	-0.859554	-3.50544	2.4487	-1.66498	-2.65788	-1.4458	-1.59507	-0.125145	1.16426	3.25706
	3.04716	-0.181246	2.19876	1.14636	-2.1868	0.318799	4.65265	2.25927	0.77951	-0.996568	0.281433	3.92598	-1.03216	1.84257	0.69684	0.416844
	10.7678	9.16612	2.90815	6.41462	0.0705759	8.24922	-5.17841	6.49678	0.635952	5.5231	-1.6299	-3.94481	4.09037	2.15075	1.29461	4.25354
	3.33037	7.8511	5.82155	2.6493	2.94502	-1.24772	6.59368	6.48931	2.5177	3.26188	-0.797528	1.88831	-2.33209	-2.0685	-0.0565479	-3.10017
	0.70931	2.36914	0.97925	-0.788207	0.74326	6.17054	9.19868	4.44514	4.5263	4.32737	-2.01801	3.63402	0.440492	-0.601334	0.944434	-0.147727
	5.09408	-1.53164	3.0125	-1.58424	4.61079	-1.50543	-3.29189	-1.78554	1.97551	-0.379443	-0.551313	-0.377979	1.27996	1.73378	0.0617211	2.28736
	2.10459	2.95538	0.287065	-3.07178	2.04113	1.72226	3.7683	1.92928	1.83326	8.55014	2.1629	2.94316	-1.25384	-1.33122	5.3545	-1.10203
	9.50221	4.05481	-1.18778	-0.10891	3.08319	-2.69203	-0.170204	1.53217	4.58289	-4.97236	0.912938	-1.25746	-1.04504	-0.409113	2.55004	1.29949
	1.03847	11.3643	3.51017	2.57955	6.13365	3.81353	-0.549437	-1.28939	2.69375	2.60498	3.24123	-0.389215	1.7785	2.17217	0.793392	-3.50883
	4.35174	6.84361	-2.06778	-2.47245	9.90239	-3.02341	4.49415	-6.19045	-0.591036	4.08871	3.89181	-0.871354	-0.185706	2.42649	3.26227	-0.143236
	5.57886	1.85603	3.63015	1.49754	2.20334	2.07173	-0.781219	-1.83681	1.23396	-0.297608	2.34642	-0.794143	-2.58962	0.833565	1.35317	3.12549
	-2.50098	3.30904	1.03326	3.36146	0.1265	-2.48478	4.39774	0.785245	-2.48298	0.171675	6.51877	1.38265	-2.06401	7.28669	-0.435186	1.50603
	0.623038	1.72522	-0.397967	7.44914	-2.16101	5.03203	3.41175	2.00732	1.26936	4.68094	2.58496	2.62547	-0.730621	0.861306	7.74937	1.01301
	-6.75765	1.53572	5.5147	4.81201	-0.23008	3.72254	9.95815	-6.71149	2.49195	3.23321	-3.44388	4.17845	0.921197	2.23044	2.92051	5.4427
	-5.11391	2.38399	0.0506788	-2.21338	-1.52641	4.10948	1.70618	4.14109	2.11942	5.46039	2.86623	3.83023	0.656791	3.64771	-0.86343	2.21871
	4.99229	-3.30566	6.29	5.47377	4.72408	6.78075	5.313	0.886648	2.11859	-1.56972	4.58594	-0.273339	0.98025	-2.07355	0.272104	-0.463786
	0.356964	-1.73028	9.98549	2.14355	2.15501	-4.44417	-1.56868	11.8909	6.48477	2.30283	3.00315	-0.210241	-1.9456	3.11496	2.41449	-1.42328
	3.74436	2.42822	2.13562	2.92726	2.35611	7.00932	-0.730247	-0.122351	-1.50141	-9.48503	-0.927692	3.5111	2.65247	0.925699	4.63291	2.98216
	8.02175	4.6065	1.00091	-7.1501	-0.0302774	7.4986	5.99484	11.8751	-4.96812	3.36085	8.06107	3.99908	-2.21584	-0.930915	0.151785	2.35586
	2.78516	6.1699	5.19102	4.99275	4.52203	4.25255	1.01593	7.24395	0.550968	-3.03687	4.27738	7.51054	1.03494	2.40971	0.642927	4.65487
	3.70753	-0.0875522	2.63774	5.82481	4.16715	0.736998	-0.0440002	1.51471	-0.360492	1.76489	4.62331	-1.16048	1.18911	0.199604	0.367861	-0.395204
	0.537753	2.45692	6.79815	7.732	3.9257	6.41301	-1.17077	5.33367	3.44742	-2.68122	2.66763	0.331378	0.295397	-0.545276	-1.52628	0.110876
	-3.7578	-2.96767	1.60131	0.533312	6.68336	2.64206	7.87138	1.10411	-0.405774	-3.62424	-4.8061	-4.42831	5.55742	4.69685	0.952652	1.45283
	-1.68493	7.64838	6.01732	4.026	6.62502	12.8312	6.487	5.6133	6.32783	5.02276	-3.26587	0.849593	3.41991	1.09148	2.44908	-0.149837
	-1.28304	1.23214	7.15243	-3.24101	3.95751	3.50071	1.39153	4.92162	1.90843	2.96688	3.03514	4.01724	1.07667	0.544499	0.201492	3.58501
	-2.95226	3.73988	-2.2878	6.50838	10.6336	-0.538821	4.241	2.76861	3.92675	-3.18911	-0.399869	2.99843	-0.415415	0.0556799	4.05578	3.87246
	6.84638	10.0593	1.63615	-2.09587	-6.65603	-4.17326	2.67793	4.56772	4.28021	-0.965349	0.185644	0.654512	-5.27415	0.20048	1.27985	-0.883055
	0.948001	1.45625	5.35578	5.11094	-1.06683	0.442714	0.933583	-1.55036	6.6336	-5.88641	7.1219	-3.12327	0.554136	0.38388	2.50762	-1.71075
	5.56167	5.1027	4.58205	2.38174	0.685305	-0.307071	-6.7747	-0.398043	1.94132	5.3995	0.366985	-0.107121	2.0389	5.58489	1.27776	1.91565
	9.45117	-4.0842	5.15068	4.70298	-4.41511	-0.963556	5.82468	8.49584	6.55137	6.18759	-2.33634	-4.06434	0.0865935	1.70597	-0.380063	0.061862
	2.07041	3.63754	4.68771	2.05245	6.16307	5.75135	-0.715662	2.33241	-0.354284	-4.51704	0.136518	5.66565	0.475783	0.163418	-0.780061	1.59258
	7.47492	4.8059	-0.0289408	0.386245	4.82668	-2.07381	5.17579	3.07864	1.57097	-4.13361	6.37746	4.28993	3.15064	-2.74967	1.9345	2.46403
	-0.0966371	-1.29808	-3.91033	4.12938	9.37111	7.70955	1.68547	-2.81138	4.87038	6.61002	1.15439	0.971347	1.04829	1.29788	2.36165	1.05695
	10.2812	6.05723	-1.29379	4.42598	-0.510727	1.82926	4.21297	4.79715	8.20547	3.59372	1.55026	2.97607	-0.927321	-1.16057	0.248518	-3.42379
	0.116358	-2.69369	7.98927	-0.823775	3.72526	4.72572	7.33908	3.21416	-0.091456	0.580739	-3.38166	1.23142	-0.452242	5.93084	4.11348	-1.5684
	3.02912	14.1459	3.2452	5.28621	0.168923	4.47694	4.79113	0.970274	0.209283	0.0257584	1.70182	-0.641832	3.19441	0.570822	-1.69774	2.56379
	1.75664	-0.559986	2.31375	-0.673259	0.907798	-4.33358	2.7266	6.53888	2.02374	1.7759	4.53645	2.70526	-0.0745975	2.73007	0.732514	1.9736
	1.97203	0.631409	-0.196687	-2.33777	2.7413	2.25276	2.114	5.7903	0.976309	-1.30574	-3.01634	4.0517	3.0494	2.17627	-2.38443	-1.20372
	10.3654	1.78147	-1.18362	-6.00905	-2.12752	2.05552	4.09735	6.96358	0.116407	-1.37724	-3.51707	-2.14904	-1.13067	-0.157841	1.02016	4.36912
	0.806728	-6.08644	2.65562	10.5767	5.8504	4.6928	7.68825	-2.34378	-1.26383	-2.19333	-1.29333	2.91011	7.67771	-1.62131	2.5116	-0.203426
	4.52978	1.54677	9.41329	5.04204	-1.85153	2.07441	6.19936	-1.20171	2.47113	1.06988	2.68346	-1.34652	0.159327	0.75659	-0.190116	0.690946
	7.07497	3.1956	0.910198	-2.69504	6.43928	-0.584871	2.56162	-2.21523	8.76742	3.47742	0.122557	3.18497	2.64233	-1.7833	1.08145	-0.881867
	2.34539	5.52852	-1.67846	-0.763328	4.67097	-3.71001	11.154	6.81357	3.289	2.51569	4.58773	0.263107	-1.54619	5.70376	5.0378	2.99416
	11.2532	1.00659	6.35935	5.12667	5.50553	4.447	2.90883	3.65042	6.41285	2.4823	-0.118621	3.54818	-1.13017	1.22474	0.723969	0.59565
	4.47798	6.3523	-6.24154	3.43866	-1.16104	3.20225	2.66202	7.51618	2.00092	4.46205	1.42228	0.329052	0.935779	2.5975	0.441024	-0.905556
	0.39492	10.8687	7.58562	5.55873	6.91248	3.15961	0.912013	7.80571	0.173538	3.34146	2.76688	3.09883	1.22509	0.700599	2.65339	2.63833
	6.36963	4.37701	14.5762	1.52291	2.95591	-4.59107	-3.78111	0.139408	5.2946	-2.69133	0.98434	1.69409	-2.98311	0.408415	2.28136	-0.286439
	0.760459	5.81616	8.81307	10.0082	6.14177	-3.39318	-3.93974	5.33919	4.95383	-0.24795	0.377615	-1.80176	0.244996	-0.564653	0.836439	0.726835
	2.64009	9.59352	2.36312	-3.63467	6.83265	1.82839	8.06453	5.97462	1.75817	-2.11136	6.82412	0.818928	4.47613	-0.484115	-2.17783	1.64208
	9.56223	2.02952	13.0569	-0.502461	-4.98151	4.65171	3.94166	8.91696	-1.72466	7.49121	2.67287	4.80775	-1.1147	-2.87492	-1.47741	0.0282018
	6.03664	2.96127	3.97622	2.14677	6.12869	4.80677	4.12288	1.28447	3.80149	-1.91567	-4.97043	-5.05235	-0.277429	-0.0804625	0.212403	6.16273
	5.75034	-3.31986	4.97617	9.39756	4.01435	7.11939	0.787194	3.30217	6.34126	-1.26955	1.79518	-1.8203	3.38592	-1.48392	-1.11134	3.94067
	8.17688	4.02299	-0.230507	-0.695542	5.57298	7.18789	3.48836	-0.567604	-5.78755	9.73632	0.426526	3.97661	1.18376	2.23525	-2.80417	1.07205
	-1.12765	0.0402409	2.56744	4.6369	7.4312	0.0344668	3.68921	8.20954	-4.84075	1.39943	0.706692	4.22663	2.91341	0.672108	2.841	2.19976
	-3.08938	8.55493	0.616457	8.13727	1.57143	2.85297	2.49219	0.247586	1.14782	4.76164	6.48047	3.33046	1.90688	4.54242	-1.04593	-0.629794
	8.23539	-2.29627	4.46685	0.0728746	6.76302	7.84255	-3.97794	-1.37914	2.11624	8.23564	-2.86687	0.0150911	-0.693441	2.3495	-2.01776	1.11196
	2.58733	-0.110021	8.08408	3.86766	0.077179	3.61631	1.48826	8.868	2.40307	-0.44744	0.328226	-3.70936	-3.48688	-1.98675	-2.31532	-2.02325
	1.15337	-0.122706	-2.61153	-0.0208821	-3.3169	3.64343	1.46254	2.95273	3.19887	1.79218	1.544	0.26919	-1.27672	0.65262	-0.0433219	-3.40441
	-1.29647	3.18239	1.0028	-0.619099	4.29014	0.45394	2.88986	6.7761	1.67201	-2.86894	3.21689	3.85944	1.99673	-0.717283	0.31706	2.36582
	-4.22363	5.74706	1.42598	10.8087	1.66699	-2.68647	-0.326351	7.51055	2.19553	7.15558	2.95103	-0.553114	0.998032	4.83848	-0.222281	3.98616
	-4.34452	6.23546	-1.81933	6.20197	-5.40966	-2.00661	3.51157	1.77615	3.7356	0.197745	1.98379	-2.05733	1.46329	1.69244	2.79826	2.14558
	4.5313	7.37351	2.80273	3.39635	3.72403	4.48787	4.86449	8.40172	1.36286	3.69633	8.26104	2.6329	2.16919	2.44802	0.713621	0.432674
	9.65136	9.5602	6.0072	3.63467	4.5528	2.2931	3.35617	4.39479	7.42707	1.53873	6.57861	1.27663	1.87983	-2.05099	0.480896	-1.16954
	2.07072	-1.44675	-1.55039	2.68913	6.82619	8.31009	0.78737	-3.09176	-1.04097	0.348241	4.15459	0.806032	1.88728	4.05722	0.883779	1.90057
	1.78433	1.99138	1.08821	-0.0974053	3.82899	-1.84045	4.64099	-3.91664	0.403063	-2.96737	3.53075	5.598	0.905733	2.15825	2.62498	1.25325
	9.66459	-0.178787	10.6757	8.08728	3.3214	-0.58313	8.98419	-5.19687	13.2384	2.24148	-1.46418	7.15783	6.18132	-0.602094	2.29221	-0.82377
	3.31201	3.6592	7.23276	6.67142	0.466999	2.55657	4.2086	0.693859	-3.2525	1.06632	0.513403	1.84716	1.03034	-0.389834	5.15379	1.72087
	-0.0895922	-1.23149	-0.863729	4.57193	2.39899	6.08532	7.19932	3.61453	11.4078	2.77761	3.30578	0.796819	4.95593	-3.85839	2.61075	3.48454
	5.95694	3.75103	4.52103	1.89681	5.24362	2.409	1.76925	-0.37673	2.3161	3.37418	4.49632	0.0944158	-1.25235	-2.47006	3.04781	2.29589
	3.10354	0.776655	7.4595	0.968078	3.52268	5.42309	2.5657	4.53677	1.21582	5.09092	1.80705	1.01699	1.63836	0.492374	-0.814075	-0.934485
	11.0792	-1.69709	-4.33845	5.79006	7.20762	1.69885	9.80327	-6.94992	-0.147727	2.88976	-3.08758	0.561998	-0.551615	-1.16835	1.36469	3.08656
	1.03609	0.615643	3.82584	7.32203	0.612393	-3.43591	3.48938	0.354307	-1.15726	5.39523	5.76801	3.87241	1.37363	-0.791025	5.00568	2.9546
	6.88962	2.0515	1.20989	-2.49412	5.51634	-1.66102	6.78342	3.40004	3.05633	5.63031	0.0786783	1.01046	-1.20766	0.38949	4.44203	-0.897449
	2.9818	10.1313	-1.56866	5.43688	0.0618239	4.33937	1.89053	0.637226	2.11592	-0.77997	0.709479	5.02672	1.88134	-0.907921	3.75879	1.95
	2.08804	4.13345	6.81198	1.83476	-0.581907	8.33793	4.44813	-2.99089	1.39875	2.73798	-2.16933	0.421679	0.734881	4.52843	-1.37605	0.284779
	5.60482	6.52843	3.83443	3.53641	2.64575	1.88205	4.18537	-3.68402	1.1359	5.82304	3.97943	0.60001	3.71944	0.869047	-3.95872	2.76842
	8.20457	11.328	4.42836	4.63393	6.02936	9.69533	-0.0148658	2.40111	3.73469	-4.80557	-0.42692	0.139407	-0.323787	1.9039	1.24453	-0.018523
	-3.50759	11.1759	4.91928	0.228539	4.46973	3.33392	6.20997	-1.15519	-0.582369	6.88501	3.25399	5.44019	-2.29719	-3.05341	-1.45817	2.28531
	14.9249	2.28593	6.19283	1.17224	5.53074	0.616852	4.16157	1.52025	-3.26513	4.87992	-0.934133	3.27351	0.452042	0.652149	-1.18828	0.993035
	-2.48917	4.01267	8.06557	-0.520283	6.43887	-6.55401	1.18994	3.54478	8.23804	0.832815	-1.38004	5.18111	-0.918464	4.99377	-1.08198	4.74022
	-0.0470645	9.14471	1.86105	5.53918	1.48343	4.50788	1.01348	-2.29106	0.278048	-1.80901	-2.18326	4.29685	3.59155	-0.256729	1.36589	5.97038
	-1.21339	1.90527	0.456476	-0.390864	7.17291	9.15198	3.59	-0.159309	2.6328	7.90507	-1.64255	0.503037	1.81128	-2.74906	3.75469	0.535227
	5.12695	4.95712	1.7528	6.62245	0.250623	4.33566	-1.59152	-0.729388	1.45517	2.04121	2.50543	-2.35812	0.183503	1.89782	-3.74046	-0.962966
	6.22192	-0.0372325	10.5434	7.4238	0.106878	0.768609	1.57109	5.76864	1.76329	2.8929	1.53735	-0.140346	-2.06385	-0.105752	-1.28183	-0.628402
	7.19777	0.404744	5.58197	5.05947	7.90939	-1.14508	6.63784	1.65811	-2.01367	7.64123	1.55344	1.59882	1.40264	1.48382	2.07427	2.36437
	5.04433	1.72503	4.38467	1.0917	7.67039	2.0652	1.16337	-6.13159	3.00906	-1.37645	0.153142	-5.47844	-5.41125	-0.305212	2.08803	0.570307
	2.83852	4.08966	10.1952	-0.314239	0.40013	3.54436	1.67013	-0.479248	2.40537	5.14034	6.1846	-1.98722	-0.0884103	4.16608	0.59705	1.34611
	2.28262	-0.351325	6.6036	2.87084	0.748262	4.95054	-0.857317	-3.45242	-0.0353986	3.91876	-0.327654	2.01995	-1.25959	0.00767636	-0.674685	0.593748
	1.66311	-2.77257	4.83658	1.63498	-1.1001	1.56106	-1.13538	6.23645	-0.527016	4.05648	7.1448	2.51626	0.360265	0.684188	-0.458072	0.550752
	0.0828104	4.2011	0.675738	-1.45125	-4.84564	13.056	4.92275	6.39851	9.7293	7.80448	3.34496	1.89772	-1.38966	2.50325	-0.788506	0.444729
	12.7418	4.50779	4.73893	-2.23521	6.81516	2.38783	-2.5308	1.32409	-4.59111	7.14714	6.39219	-1.7816	1.91493	0.510629	0.252064	4.70994
	11.4263	7.11197	2.78945	-1.06692	2.14009	-5.31794	4.2378	-3.55095	-3.2345	3.67481	6.87928	-1.13186	-0.015054	-0.20213	4.00024	3.05111
	7.45764	11.7016	0.722262	1.42239	-1.29299	7.56173	3.77085	2.73997	-0.474401	2.90021	3.39543	-2.90969	3.11627	5.84513	-4.94829	1.64062
	10.3823	2.21074	0.898829	5.26438	5.93757	3.39	-7.89038	3.53424	10.0643	2.46921	2.26097	0.817597	1.19691	1.69761	0.0514783	-0.318977
	12.853	2.65371	0.861581	3.22965	-0.770534	3.59874	5.05768	0.238912	0.74957	-2.26609	-3.96513	4.92646	-2.2961	1.89394	-1.93067	2.9334
	-5.75463	-4.80527	-3.36011	0.280622	2.65354	8.64541	3.87255	0.981465	1.82846	4.31157	0.907157	-3.87877	1.96821	2.80417	-0.650261	5.15027
	-5.67792	4.09136	2.85249	-1.56086	3.64212	-0.856797	-1.68322	7.63372	-5.83193	2.63668	2.82109	2.0942	1.09785	-1.20704	-1.35497	-3.42049
	4.72842	-1.50494	-1.80136	4.58938	2.98244	4.07546	5.03021	8.40894	2.93051	1.7573	0.633611	5.21122	-2.9204	-2.42875	-1.34434	-2.4285
	5.71311	8.40869	1.02573	2.93217	-7.77945	4.07068	8.57739	0.268255	2.04756	-1.38876	-3.54347	-1.41935	2.09215	4.38204	0.271382	-0.522616
	4.50315	4.04029	6.69899	-5.34448	-1.39808	1.08833	-0.298746	2.35441	6.22041	2.07712	1.72917	4.42294	-3.13303	3.76423	1.66102	4.92301
	-0.377951	1.8112	-1.34782	8.24734	4.88554	2.3049	7.30615	6.16494	0.416785	-1.58753	2.74541	1.42782	0.414379	0.363187	-0.743122	0.867955
	6.19362	4.80739	-5.85844	-0.562354	6.94514	-11.4755	5.92609	-2.28387	6.14726	0.795608	1.64801	-1.83152	1.08214	-3.09758	4.01685	-5.90584
	-1.87968	12.6923	9.09696	12.5131	-2.06841	5.202	-2.52476	6.73834	-0.0335799	3.74616	-2.57173	-1.49195	2.03469	2.30836	0.989524	4.00471
	4.83907	-1.51112	6.3213	-2.2495	0.484918	9.45415	0.163722	-3.19132	10.0741	3.41532	2.74372	-1.45461	-3.89883	-0.394617	0.897876	0.362451
	0.653464	0.420055	-0.0193711	-1.10454	0.0338183	-4.44824	3.28971	3.58222	5.23838	3.45521	-1.76565	1.65802	4.69141	-3.75817	4.18629	0.730885
	8.08024	-3.03657	-3.82391	4.87229	-2.33779	-0.594496	1.08774	1.26194	0.483763	3.26019	1.22204	3.52454	0.909862	-1.11044	2.88098	2.73254
	5.78371	4.94071	4.98783	6.80452	4.5145	3.79731	-2.03603	11.3817	-3.71602	-0.163999	5.93613	0.805195	5.01033	1.67685	1.50138	-0.832182
	6.05868	8.164	12.7804	2.82516	-2.86461	-2.47503	1.09841	0.801457	-0.108352	3.93939	-0.652802	-0.315833	0.307019	1.70734	0.177017	0.815426
	9.71784	2.11848	13.683	6.13559	5.40261	4.97116	12.0017	-0.212648	-2.38622	9.08699	0.3479	-0.532239	-1.18503	1.88433	-0.406458	-2.29314
	3.86	4.4286	3.94685	10.3918	-0.678209	3.3059	9.33915	-2.88033	2.56619	5.23947	-0.0354325	5.22599	2.55044	0.458723	-0.0347051	2.18208
	3.38701	-2.00212	-1.08503	7.09249	0.582471	2.74372	2.63637	-1.68307	-2.91047	-2.10462	-0.319131	1.22618	2.83598	-0.538341	-0.677327	4.88739
	1.64053	2.60192	4.71622	2.00517	-1.55267	-6.71491	0.738562	-4.4078	0.719848	-0.688812	2.40762	3.23664	-4.23044	2.44978	1.83007	2.96888
	4.35095	5.46563	3.25159	4.52099	0.363432	6.36448	6.82051	0.622126	4.86845	-1.08911	-1.78125	7.73395	0.603347	2.04944	-1.39917	-0.169794
	5.9347	2.48328	1.89756	1.22871	0.91756	7.46838	0.156177	2.7364	0.103781	1.84081	1.39076	-1.33397	0.759834	2.40953	2.2308	0.944325
	3.36747	8.44593	-4.59734	4.08944	2.832	0.322864	3.10072	7.85347	9.35672	1.42172	-0.697381	0.415675	1.37328	4.43537	0.0799598	1.17214
	5.1789	1.34832	1.26791	-3.65487	0.168134	2.47389	7.66488	6.29608	-0.347336	4.84424	-4.68354	4.31245	3.23667	1.26955	1.59922	1.41986
	-6.35493	1.41776	3.5718	-2.4061	-2.74018	-1.61268	4.32555	10.3056	4.41171	8.20118	-2.24864	-0.899221	2.44038	-1.14257	0.872588	7.1435
	1.5143	10.0202	1.20801	-5.10513	0.429645	0.53658	1.37899	-2.04889	-3.53803	5.72896	0.906038	5.42164	-2.37702	0.755417	-1.74599	0.953438
	0.74828	5.00145	4.61702	-1.22239	0.758549	-7.40335	6.89458	5.00681	8.6763	1.13989	0.0343924	2.42345	0.799903	3.13011	0.866148	-0.11651
	-3.14362	2.43887	5.07685	-3.17321	4.72912	4.08751	-2.30123	3.97013	3.41495	2.45809	2.99094	-4.27867	1.95121	-0.0529498	0.162826	3.25324
	5.96453	-1.56699	4.29218	0.535933	-0.837663	3.84667	-2.61094	2.18142	0.760915	3.99348	5.00221	4.0406	2.49273	-4.6163	-0.662451	0.0351103
	-3.06037	-3.91737	3.40694	1.61243	2.6044	-5.4954	6.80798	8.91292	0.575691	1.87562	-0.582786	1.63062	2.18782	6.45997	1.53704	0.267572
	9.6282	12.4336	0.113526	-3.60316	0.869866	1.5261	10.6958	-4.79715	1.88792	1.83173	-0.802589	-0.771502	4.6067	1.63028	2.10064	0.839709
	0.351383	1.56902	8.12399	1.15993	2.43293	-6.53666	0.938204	6.98457	3.83891	-1.03517	-0.664473	2.79788	-3.84247	1.76222	2.58762	5.01338
	2.84031	4.86342	7.00323	9.86648	1.27375	-5.63302	0.102381	-0.878711	0.803803	-0.507543	-1.89496	4.82324	1.49373	0.28842	-5.77242	-3.23372
	-2.73981	0.496665	3.44182	4.69666	1.26	-0.757697	-0.0156154	3.64537	7.4875	0.996133	-0.440679	0.441397	-1.83019	0.355934	-0.677439	-0.369838
	9.2039	-6.81578	5.2522	2.00831	0.199394	7.85308	3.46768	4.49816	5.26816	10.2007	-2.76938	-0.507344	2.13384	-4.39835	2.1683	1.00466
	2.96306	12.8512	-1.06864	12.2678	-2.57612	5.30706	3.10867	2.11254	2.36949	7.07359	0.605113	1.87082	0.652263	-1.20824	-1.39021	-1.41639
	17.2022	1.37639	0.596874	4.13534	2.27983	8.72577	3.2904	-0.533109	4.08784	4.96521	4.07261	2.91393	0.11957	-0.152815	-0.902885	4.22325
	-3.365	-4.85369	-1.91607	-1.05216	3.5201	2.52983	8.25878	-0.769135	2.52208	5.6552	6.01125	0.47149	2.33056	3.51267	-0.124456	-0.12895
	-2.47846	0.43357	0.891675	1.38555	5.53903	-0.0329593	7.25698	-2.14449	3.40295	8.21091	-1.77159	-0.28349	-3.52674	3.29971	2.70516	3.64639
	-0.0251151	-6.39158	1.20008	-7.03684	0.517093	7.97263	0.948363	3.03036	1.19366	-1.14001	7.83643	4.67859	1.64964	1.14095	-0.100819	1.66932
	1.34847	7.98452	1.38177	1.3699	4.40735	2.35953	5.7158	-1.5086	1.16057	-4.91636	5.8525	0.134022	1.79934	1.00781	0.63877	-0.364465
	-3.96779	4.87653	4.27767	-0.139036	1.93325	4.02836	4.18609	3.58718	-0.96335	-2.75481	3.73006	0.80783	1.23601	1.34078	1.67661	-1.08042
	1.8989	9.86393	0.96375	-0.981781	3.70812	2.31555	-6.26299	1.92851	0.757519	2.56592	5.27175	4.67902	-0.686725	-4.0998	-0.797749	1.52981
	8.10828	7.59436	2.02056	0.741528	-1.36142	1.03231	2.33086	-1.03914	1.07048	3.12683	2.61572	5.17332	-2.68525	3.18563	0.996029	1.10127
	-1.21095	8.4149	7.91198	10.9238	-0.859909	0.31013	-1.41068	0.611337	1.56592	-1.89619	1.86442	-0.923435	-3.07223	4.33968	-0.956696	1.45525
	11.6519	0.989792	4.99435	3.69005	6.88132	2.39958	10.1373	-4.11225	6.21611	5.2891	0.412636	-6.59775	1.79682	-2.06126	-1.57677	-0.59679
	6.25017	-2.60914	8.44283	3.55105	3.30897	-5.23774	0.307739	5.38836	0.948011	0.704246	3.63255	1.92853	4.3321	-0.731715	-1.01459	1.79482
	3.61562	1.24929	1.42204	2.51185	7.34318	1.34953	-0.593252	-0.847819	0.778717	4.91773	-6.5915	-1.13677	2.55284	1.44217	0.498371	2.7688
	2.3777	2.31824	1.74998	2.091	4.54391	0.737717	1.56805	0.1926	1.40513	2.97194	5.41197	-1.37494	-1.78049	5.03959	-2.71528	1.838
	5.87314	3.24198	1.75318	0.837905	3.70082	5.3175	-0.259959	2.78607	4.58884	2.08398	2.07868	-3.24577	3.13562	1.84521	-0.491866	1.24147
	9.89854	5.15003	5.07279	-0.495448	-1.66948	5.98274	3.88585	8.43995	2.38652	-1.1172	-0.265841	-0.689116	-1.07831	0.668513	2.55745	1.8775
	3.20335	-0.190702	3.92054	0.133693	-0.566875	1.4026	2.55761	6.03363	3.06869	-1.29158	2.85026	0.0540278	4.15964	0.281423	2.24808	0.538182
	2.56522	4.84092	3.6699	4.96985	2.42467	9.60093	2.02011	0.119388	-1.58145	-2.01237	1.66848	1.38727	-1.23209	3.25928	2.75432	2.95244
	4.76567	14.5402	3.63325	3.7879	1.81877	-0.686519	-0.379055	4.8705	7.44712	4.47553	0.918563	4.86055	3.33362	1.28825	0.476242	5.80328
	3.81998	-2.49713	-2.12469	-1.38388	3.06099	4.02795	5.33597	8.74631	-4.95473	3.67574	5.98434	-3.58536	-0.013753	-0.235262	-3.01281	-1.95448
	3.20848	5.42336	-1.22723	2.60262	2.4802	-3.2181	11.139	1.67239	6.08936	4.6047	5.49625	0.534284	3.02829	3.34236	0.420483	-1.1314
	-7.58454	5.9954	0.641711	3.72879	2.71788	5.67536	8.68141	-1.0729	7.60459	1.56017	-0.676385	0.970971	4.65678	3.02203	0.006528	3.63187
	6.25542	5.65956	8.31939	6.03812	4.52157	1.77771	-0.431135	1.48609	-1.36117	-2.6084	-0.388207	-0.13237	-0.343251	-0.467563	0.0160021	0.0707545
	-1.33003	0.146479	7.53718	-1.54984	-0.908756	5.71027	2.01132	4.44982	-2.91501	-2.51529	0.594612	-3.30564	1.2376	-1.15575	3.2329	-0.0899664
	1.4941	6.93789	-5.20966	0.0273928	1.03695	3.63696	4.54962	-0.622972	1.31936	-0.420584	-4.32277	-0.364274	3.29918	-1.04552	3.17113	4.47507
	3.13991	4.91528	-0.0737095	9.0367	-0.0324447	1.22341	3.19802	5.75401	3.31932	8.04656	-2.29414	-2.20571	0.338006	0.654241	1.69275	6.71457
	13.7631	0.581137	6.91159	7.24038	-0.0423972	0.105571	-6.37472	6.33278	-0.0999614	1.34504	2.07429	-2.38869	5.15802	1.4854	0.232084	0.888353
	0.920155	6.31781	3.71326	-1.53407	0.29605	-0.557604	7.33619	3.68579	-0.770629	5.03908	7.90625	5.4003	1.08265	-0.890916	2.12239	-1.55606
	-1.50042	-2.32968	-3.51365	5.53651	8.56828	0.35923	1.10444	5.8862	0.343047	0.254858	-1.08127	-1.62021	0.0162437	5.15538	-0.997546	-2.55222
	6.14532	1.44299	0.16681	-0.186659	8.96847	4.29285	8.89638	6.00226	2.57073	-6.55695	-0.634349	1.4001	0.157432	5.73645	1.54123	0.475194
	4.23557	-1.4592	6.05945	6.16339	7.97132	0.808123	4.37894	2.76507	1.37899	6.01563	-1.0842	0.555398	-2.47263	7.73576	4.03575	-1.29155
	0.23816	1.65979	2.61641	-2.94464	10.9162	4.4084	2.15215	10.1575	4.08525	1.20841	-0.791853	0.717598	-0.347496	1.84331	0.105719	1.06098
	-1.48817	-0.751652	-0.065272	2.24017	0.616963	-0.677528	-3.79746	-2.21241	1.45738	-1.8895	-3.01854	2.05402	0.862452	3.21576	3.1564	2.7206
	6.91703	6.45915	-0.553713	4.43085	7.33608	-2.81193	-2.32746	9.64374	3.75123	-0.857369	-0.57294	-0.484339	1.94809	3.27901	-0.136069	3.45852
	5.11679	13.2955	-1.14788	4.88635	1.68195	-0.562453	-0.728249	4.81952	2.94948	-3.15351	3.05033	4.24818	0.911856	-2.94598	-4.15883	0.726627
	3.14266	1.47295	-4.02471	1.29006	7.3353	10.1991	-2.60865	7.50042	-0.355589	3.72606	2.46597	2.93862	3.79924	0.235861	1.2908	3.3212
	-6.71826	1.60068	6.12258	-0.85251	5.81885	-4.97384	2.01255	-1.87656	8.68122	7.10919	-0.0661148	-1.16996	-4.63578	5.41194	0.961557	4.66114
	2.76313	10.7827	5.64559	-5.62109	-2.06198	1.40607	4.54142	2.7802	-6.83628	-1.30114	2.32492	2.44076	0.908139	3.27846	-1.32549	2.00051
	3.58942	0.834754	-0.123588	6.05046	3.82262	4.96222	7.51503	5.80969	5.71433	0.764191	3.27019	4.70865	-0.891626	-3.7416	0.413606	-5.19736
	4.62895	-2.01188	0.241741	4.5945	0.369654	3.25961	5.59452	2.23226	-4.28109	0.824685	-1.18645	0.149474	0.764737	0.556442	3.63842	0.764373
	2.11584	2.99527	1.84758	1.38815	6.54647	4.06024	2.88167	-3.66133	-4.20382	7.28772	4.98973	1.85548	4.82375	1.17759	2.96664	-0.663073
	-2.10015	2.56841	-1.32402	5.35519	-3.96936	-0.46091	10.5784	0.0947007	-0.642601	0.420533	4.08109	0.734053	2.27858	-0.85777	3.65142	2.18676
	1.67031	7.58256	1.77824	-1.54776	-2.10208	-1.83129	7.17794	1.29049	3.80228	6.1023	-0.503596	0.157591	-3.02786	1.90012	1.8524	1.94712
	5.41287	4.68653	0.889103	1.79394	9.41013	7.40199	9.10668	-3.177	-4.43237	3.90651	-0.689564	-0.417447	-2.12513	4.18203	-3.03077	-0.0728631
	-2.1946	5.91241	4.84006	0.825114	-1.86669	-1.7769	-0.552707	-1.06749	1.7061	5.54092	-5.52426	-0.501374	-1.89943	2.39808	1.0639	0.907907
	1.2742	5.76754	0.408887	1.52272	3.22529	3.64929	2.69461	5.95564	4.78448	0.00776757	4.65977	4.73683	-1.9899	-3.09697	-1.94628	0.653369
	5.90177	6.45964	3.92095	5.51228	0.526912	8.12144	3.23291	1.71447	1.98747	-5.31882	3.16833	0.369054	2.38279	-0.00567907	0.917973	0.0251718
	-0.682035	9.02181	14.5439	-1.16864	3.30107	-3.94544	3.88508	1.36185	7.38687	2.30892	1.56502	4.9988	-4.45751	3.03442	1.27229	1.08772
	8.04802	6.89397	0.919347	6.21285	8.42986	3.43359	6.1723	4.33278	-0.240904	2.81686	-6.44531	-2.84611	4.29315	0.48709	0.516964	0.540521
	-1.9574	6.10443	0.918809	5.8051	-2.70215	2.25808	5.73511	1.46296	-2.2141	6.91744	-0.540984	3.3849	1.70806	2.05683	4.28043	2.6377
	-7.27733	7.59127	2.00453	-1.40603	7.71744	10.1306	-0.138844	0.100869	5.50871	5.22701	1.33675	1.29412	3.3658	3.22311	1.02661	3.48151
	3.21491	0.472492	2.95682	-10.9705	5.23608	4.8604	1.97698	-1.4896	3.82036	-0.354666	1.69486	-4.51891	0.431123	0.0792408	-2.54196	-1.31611
	-2.24694	4.6655	11.039	-0.219128	1.06452	1.1108	6.65792	5.42346	3.8564	3.85677	0.0218965	3.37049	-0.113044	4.37293	4.15861	0.651084
	6.46773	-2.05862	2.53363	2.28846	2.17058	3.89651	9.76082	6.1279	-2.81414	-5.06982	7.88278	1.28896	0.282979	2.3422	4.96113	5.54916
	-0.0543737	-2.95871	4.49695	4.1403	3.96393	2.15096	-5.07349	1.68275	-5.97269	-3.92737	0.838381	-2.89481	2.2504	-1.78284	-1.39621	1.45946
	7.31362	9.98086	5.1762	3.3387	-4.71963	0.817474	-0.973123	3.39494	6.64022	-1.37938	0.895491	-5.13773	2.63406	-0.0680805	-1.18904	-0.395588
	2.93716	0.417915	-0.00493857	3.51226	-2.58822	7.85962	1.04327	-2.16055	-0.558333	1.71316	2.66097	-2.35563	-0.515553	0.0998326	3.77909	-0.408877
	0.752047	7.17686	0.0148458	2.53174	8.65191	4.06153	-3.01714	0.106764	8.24913	3.36737	-1.48439	3.85534	-2.20379	2.36693	-3.79778	4.13645
	-4.86466	3.90605	0.415913	4.99362	-4.11992	3.42293	2.02071	6.01928	4.47625	1.38612	4.83417	0.737908	-1.46874	-2.39263	-4.06764	1.44991
	2.22939	-3.19128	-0.439139	10.4641	7.28436	10.368	0.801935	-3.96143	2.55273	1.11222	-2.27295	-2.52393	0.99378	-0.386649	-0.148733	2.58622
	-5.55696	3.6912	8.69303	-1.16029	-2.27911	2.06822	9.77962	-3.25003	-3.47003	2.3191	3.68646	0.641068	-3.66447	3.97567	0.457903	3.29032
	3.06184	2.41288	5.2941	6.39531	2.17498	-0.0233728	5.1006	0.21823	0.491672	-3.21013	-0.736051	4.02975	0.811585	1.1207	-2.2274	2.83169
	6.86997	7.14832	7.70962	5.12203	-5.47396	-0.124393	8.26292	1.23261	-4.20733	-5.87196	-0.910469	4.3427	-1.0431	-0.966154	-1.74781	1.38731
	6.59108	1.79077	5.92816	6.41437	6.71847	7.7551	4.97445	-1.50679	4.00555	0.789463	7.50712	4.24699	4.08828	1.06946	-0.181767	-0.969392
	0.904861	-5.44077	-0.970667	3.29856	3.37736	-0.484016	-3.5797	2.73221	4.04434	5.24489	-3.04801	-1.53935	6.11952	0.677	2.88905	2.54617
	0.0415932	12.0618	-3.26012	0.203291	3.47134	3.32041	-1.27361	5.9116	5.49053	0.593763	2.56589	3.48265	5.28671	1.06753	-0.0672294	-0.331946
	4.64977	1.83617	5.41779	-2.15329	-0.934625	-2.63929	4.28913	-6.61779	1.87779	5.29047	1.78876	2.71849	-0.435767	3.36529	-0.841144	5.67358
	-2.87035	4.52417	8.90548	5.3512	3.74427	1.4874	2.68964	4.72612	-1.40745	6.68108	-5.62125	-2.72604	2.2934	2.47959	1.33809	1.85072
	8.2027	4.57646	0.324653	3.6148	12.4351	1.0869	0.836503	0.759076	5.19572	-1.35961	-1.73704	-1.33849	3.24224	1.68161	-0.773259	1.57061
	1.12479	5.08039	2.77453	1.11485	3.99687	0.641991	4.18274	6.07619	3.99623	5.82419	-1.75414	-0.861178	-0.210551	3.16173	0.501492	3.7286
	4.70545	2.84511	5.09789	-0.607585	6.02761	2.0868	5.0195	3.59197	0.41847	3.66468	5.25934	-0.226257	1.77638	1.06044	1.29233	0.611876
	0.6996	3.61914	5.20139	6.958	-2.3004	6.47125	2.58297	4.18193	4.38858	2.03118	3.5474	0.281916	-3.86313	-0.207779	-0.886021	1.38568
	5.47209	5.47397	-0.166153	10.7208	1.04445	-2.33431	4.47101	6.19593	0.0614837	-3.81377	5.35377	3.32575	-3.66709	-3.36175	-1.63531	1.11227
	4.65302	-4.76563	-0.737105	1.09792	8.43176	3.66362	2.92545	2.01912	-2.08106	3.97641	2.70354	3.68316	-1.07727	-1.28987	1.92916	2.79116
	4.05193	-1.70184	3.72557	4.04264	5.45723	3.41786	5.63942	1.88848	3.6452	-1.61276	5.24531	6.72748	3.59797	3.89889	3.27826	1.03438
	-1.29274	4.60879	-0.105529	4.08822	0.0113683	0.285777	1.44524	0.638917	0.292037	3.77481	5.74247	-1.50788	-2.23741	1.22685	-4.57212	0.617617
	-10.9502	0.959703	-1.04217	7.95334	4.80895	0.324404	0.587814	-2.4505	-3.15065	2.34033	4.54211	5.21822	2.49448	0.0768356	1.34076	-1.85309
	11.3032	10.8855	7.01592	3.42423	1.13224	-0.47376	6.98917	-0.65149	-0.264952	6.00123	5.28749	4.45837	-4.15128	5.30487	-0.489941	1.11536
	5.74814	1.74263	6.18364	13.4687	2.5441	-2.82914	5.92987	2.27119	-3.40273	-1.97686	3.28864	3.57454	2.47366	2.51026	2.22286	2.95924
	-3.45655	-4.75109	8.78304	2.53112	-1.2955	-0.389513	6.48901	6.54104	-4.40631	9.4644	-2.98735	-0.817169	-0.772499	6.73914	0.341387	1.29081
	7.62756	3.75171	3.77254	6.79891	6.6965	-1.69943	0.605679	0.151308	0.375849	-0.0240119	-2.81673	1.25904	3.52913	1.29032	-0.38621	1.12391
	1.12502	-1.2564	1.25892	5.32079	-2.65713	-0.475659	1.28663	0.643378	-0.0490835	-0.768754	-1.64265	1.93832	4.66871	2.7897	3.4742	0.719803
	10.3727	4.02304	7.06641	6.96272	-0.371112	-1.69289	4.97637	5.34314	7.29381	-1.60715	-0.170159	1.72299	1.63928	-2.37643	0.11996	1.34641
	0.281447	4.79115	1.34715	5.24115	7.99483	4.12483	2.84956	3.05927	-1.92231	-2.08025	7.09404	-0.476884	2.84056	1.63403	-0.910291	-1.26456
	3.25362	-0.0838972	3.56721	1.17746	11.5782	-0.511771	0.803883	5.53605	0.750833	3.78353	-2.03978	3.42365	-0.646486	0.935335	0.144525	0.353032
	-3.06799	4.43185	-6.28356	5.42584	-2.39206	2.80938	3.35151	-2.93282	-6.68249	3.96716	2.9533	-3.52928	-1.70227	3.0268	0.499553	3.23515
	5.09735	5.69485	-1.21637	2.82369	5.0735	6.14729	-5.95196	0.987339	-0.390846	8.37598	-0.0897069	-0.987234	-0.491307	-0.949923	1.51843	0.345696
	6.47047	3.6831	-2.21082	6.02442	3.42266	-5.84692	-0.407671	8.47695	6.94651	5.70724	1.26854	-0.719007	-2.51212	1.29564	0.917779	-0.601021
	3.74813	7.91529	1.03103	-2.67123	1.43805	-3.94466	4.01002	3.46035	-1.59396	3.39082	0.705188	0.765765	2.38642	1.03027	-0.745529	-0.306415
	2.57529	-1.99579	-3.2057	-0.798988	-4.96452	6.30158	4.30873	6.87665	4.99722	0.489304	2.73507	-1.32174	2.18496	2.43911	1.22228	-3.54887
	3.2134	9.56403	-4.94758	0.552287	2.42133	1.08183	8.37423	3.72921	4.38343	0.512797	4.11166	2.57702	-0.41424	2.03058	0.536816	-2.15614
	3.93422	1.49876	7.8781	7.22993	3.37065	-0.268809	3.67646	0.263219	8.11789	2.48609	1.94161	-4.64806	6.15071	1.67245	1.77862	1.84251
	5.98315	7.59795	8.53498	-4.4525	-0.377848	10.7937	-7.66207	1.44109	2.82408	4.77762	4.3876	3.74693	1.77327	4.38586	0.637801	5.6425
	2.62496	-0.353252	7.29307	3.36157	2.56379	6.00117	1.90569	-0.386395	-1.89845	4.76363	6.3571	0.204687	1.52028	5.68794	0.667384	4.50485
	0.241324	1.40081	7.31756	3.98816	1.54222	3.76397	-2.18383	-4.54936	4.07809	3.38004	4.82797	0.660457	4.58905	-4.04334	2.66866	-3.84808
	-2.98593	8.05647	0.837123	2.25713	-1.15296	2.26374	5.3512	-1.07283	1.51196	5.64467	0.612054	-4.75112	-2.77237	-0.526127	-0.247877	9.54158
	-5.18376	0.749797	5.66259	5.75941	1.87762	5.10137	-1.40621	8.43998	4.13713	7.95817	2.21655	1.6838	2.0162	-1.16633	-1.46698	3.66818
	4.53055	9.01324	4.09947	1.12362	7.38874	5.79053	1.56351	3.08441	0.449583	0.885208	1.02663	-0.088109	1.51009	2.72866	5.39481	-0.168928
	0.109364	-0.394892	0.75521	5.7645	2.07747	8.09595	5.1299	4.46852	8.56705	7.22255	4.17978	0.233737	3.91533	5.65002	-2.48651	2.41255
	1.50497	-3.92703	6.03701	2.83841	-2.76429	-1.96617	-0.746798	1.68875	4.2739	6.4046	-2.2114	0.109949	4.06489	1.83795	2.83249	1.72439
	4.47116	10.9073	1.30825	-4.4671	2.58997	-2.83956	2.91996	1.20119	2.41275	-1.75572	-1.11598	0.516927	0.837088	-0.293334	2.11883	-1.87017
	3.25721	3.57947	4.4239	-2.32487	-0.690743	1.11363	-2.59118	6.72467	-4.18093	-0.389594	-2.61984	0.21457	0.534406	4.20936	1.37717	1.33817
	-1.13368	3.92455	9.37904	6.55108	8.98538	2.09617	0.149435	-1.38083	4.55704	-0.192938	0.533201	1.97629	3.81368	5.79415	2.30666	4.2646
	4.02697	-1.56002	2.32006	1.65992	3.0994	5.84819	2.04172	-2.35838	-1.40096	0.972761	1.3534	-2.20164	0.896591	0.228308	1.15487	0.180738
	3.88868	0.456749	0.562061	2.15147	1.27884	-0.921006	5.82902	4.88515	-6.30063	2.26489	1.25727	3.57409	0.644096	0.245776	-1.68106	0.668646
	0.864262	7.22692	4.05409	2.6675	-4.01441	4.92464	7.96918	1.32173	-1.70032	2.81036	0.47149	-7.37694	-0.568439	-1.27316	3.39238	3.26686
	5.92152	-0.278296	9.87126	-2.91672	8.20473	0.467061	9.4444	3.66162	7.37384	5.89672	-1.37652	-1.20318	3.23985	6.52923	2.31341	1.97195
	10.3705	5.24766	5.04119	-0.283381	3.34613	3.55094	-0.446879	6.54948	2.73373	-4.20445	1.21089	2.66102	2.15072	-0.352538	2.9978	-2.3032
	4.3829	-3.48498	0.249887	7.22937	8.31579	6.84421	0.269733	0.254221	1.02875	6.59387	3.93066	-0.467822	1.04567	-1.70513	2.13936	-1.89016
	4.91689	0.751149	-1.32394	0.835462	4.55956	5.98842	-3.0336	-5.07069	0.994292	3.16271	6.36342	-0.516431	6.11816	-1.20161	1.21872	4.40403
	-0.415926	2.20103	-4.71414	5.53501	-0.232495	8.91001	-2.40062	5.50041	3.13882	6.09337	2.27912	0.171274	-1.37623	1.8078	2.20126	-2.34123
	2.79831	0.23397	6.3947	-4.10139	11.2761	3.47318	7.55723	2.1268	1.76335	9.59891	-0.429776	2.32668	-0.219712	-0.372609	1.91931	-1.95256
	7.23595	2.39832	-3.47201	0.475979	1.99003	8.99735	0.623294	9.50855	4.33107	-0.749042	5.67604	4.39011	-0.865116	-1.36567	1.03939	-0.381176
	8.31398	3.78421	-0.111691	8.29668	5.38091	-3.45159	4.81297	-2.57423	1.81289	-1.52516	1.15319	-0.385668	0.233474	1.0243	-0.328579	3.40306
	-5.66885	-1.77535	8.99944	2.9551	-1.25053	4.78062	3.94268	0.853063	6.74292	-0.657336	-4.63111	-2.80794	3.77782	-0.591817	-0.325039	1.29297
	4.21579	4.33701	8.91819	4.6232	-3.41836	-0.832769	13.2936	-0.23485	2.57113	-5.03764	3.81247	-0.0455311	1.99036	3.1149	2.3191	2.11188
	1.74505	5.73441	-0.182266	1.48549	4.19925	1.75579	-1.05863	8.67738	-3.00809	-2.91076	0.978668	0.892792	0.0389389	0.548674	1.36301	1.74948
	-1.51467	4.49047	4.79443	-1.06339	3.07317	9.79213	6.93748	4.76762	-3.31895	7.37148	5.73109	3.44281	2.35938	-0.267569	1.99891	-0.282179
	3.59664	5.54743	2.08069	7.03781	2.3046	0.0963796	10.346	0.147127	9.6	0.228097	5.96358	5.86343	-1.00798	0.112842	6.21944	-3.1398
	-0.269769	2.65136	0.449968	3.83919	5.48739	2.15355	9.51077	6.16293	6.04634	-2.86628	1.80131	5.12616	-4.18191	2.40413	1.69354	0.092925
	0.382264	7.00003	8.33829	10.8826	-0.374527	4.46591	7.93122	3.44364	6.12949	8.89323	3.38345	-2.3026	1.03889	1.14748	-1.41853	-0.481004
	0.00952116	7.09763	1.24848	4.99951	-0.178632	4.08345	1.862	1.14528	7.75027	-0.989934	5.2675	1.43767	2.52765	0.899539	4.41245	2.06647
	2.93954	5.08264	-0.495905	4.48579	3.77546	-2.71284	5.32913	0.0500744	4.56325	1.46822	-0.725958	2.71754	1.31273	0.0289585	-0.421094	1.12434
	-1.41459	4.11083	-5.99466	1.32902	4.23789	6.04947	7.65161	2.01516	8.9646	5.64369	2.26558	1.03369	1.68042	3.6876	1.97415	3.91637
	-3.08643	2.37439	10.8225	0.447461	9.30069	-2.18685	6.01064	-3.30843	5.2612	2.42449	6.10262	0.474522	2.69104	3.83696	8.46981	3.90906
	4.97314	2.15767	0.770372	8.72975	3.1981	-0.432407	6.15167	-1.03277	2.30054	4.7883	0.446047	0.884023	1.92902	1.53914	3.07766	-3.82177
	10.5615	2.40492	-6.75978	4.79877	1.98019	6.74881	6.19875	4.95084	-6.5554	2.04063	2.7426	6.51894	-2.18959	1.78209	0.12771	1.08033
	1.41041	1.32032	8.55967	-2.03136	-1.72187	2.61811	-0.136657	-1.7147	-1.81347	3.79636	5.05212	-0.23075	-2.06946	-0.407867	-0.764645	0.0916384
	1.54247	7.36314	4.64813	6.88786	-1.76394	2.09416	6.04563	0.646916	3.10821	4.43785	-1.7049	0.434995	4.37386	-0.776832	1.77123	5.05009
	5.39817	5.70455	0.242423	6.65556	8.34728	1.15046	9.46425	1.28454	1.76234	-0.795547	7.00422	-0.610626	1.50079	-0.549403	1.2933	2.3572
	5.42209	-1.69185	1.35611	1.93537	8.60002	6.0265	4.66071	-3.3651	-2.0854	6.65812	4.2635	6.25227	2.53107	-1.83629	1.15222	0.965019
	3.34768	-3.17568	1.25065	-2.82908	-3.95393	3.51453	10.7742	0.824142	1.11777	4.34542	4.79793	-0.773425	4.22739	5.17653	2.08261	1.42519
	4.0572	-0.829174	-2.90735	3.9384	-3.38402	9.25775	-1.92385	3.66619	7.61806	-0.038174	-2.46531	5.79405	2.86692	3.66074	0.346143	4.86089
	4.35331	5.71436	5.77881	-7.96882	5.53823	7.19709	0.652103	-2.78059	2.14961	-0.464124	-0.142079	-0.206861	-3.17161	2.98984	2.03379	3.15786
	1.80176	3.36042	-0.585485	5.18383	5.7238	-3.05338	4.13552	2.60318	0.362672	1.05514	2.10558	0.833683	-1.53417	1.92307	0.721112	0.148806
	8.66019	2.77393	-4.20943	5.97914	0.0274794	2.43382	7.61601	-3.958	8.52018	-2.80316	3.39005	-4.17912	-4.11841	0.885384	-1.61555	2.9798
	3.15732	-5.26054	3.21964	0.214604	-0.74896	-2.4657	-3.43006	4.4882	1.2319	1.07542	8.646	6.22203	0.760956	-3.30413	-3.23897	0.556974
	3.85719	5.27671	2.62171	4.46223	5.37972	1.83795	6.59998	3.49119	-2.797	-4.42542	0.63581	4.75612	0.243953	-0.787107	-0.382958	-5.28517
	8.17722	3.3446	2.24329	-3.53371	2.36512	7.34885	1.35542	5.88898	-4.24062	3.14338	0.526525	1.80807	4.7765	1.88649	1.96295	2.76227
	4.35065	-0.491531	3.34357	-0.970456	-0.222315	0.592199	2.77363	1.20321	1.46277	2.66159	6.84675	0.946813	1.10552	2.45786	0.49631	4.00543
	-2.86473	2.57541	6.68538	0.363478	2.60635	0.184092	-1.10332	10.1751	6.19018	-0.698062	2.69423	1.88735	1.03471	5.24076	0.509777	-5.29265
	6.7699	3.06049	6.51175	6.07821	-4.38431	4.08903	3.09993	7.6166	3.51558	2.69323	1.65837	4.92567	-0.708422	2.52074	1.68462	1.96394
	3.36642	4.72612	-1.88718	6.62173	-2.10732	0.911057	-0.374645	6.80074	7.14411	5.37531	3.72365	1.04957	0.641241	1.80274	-0.596368	2.1676
	7.28665	1.56454	1.62425	1.90975	5.82851	-1.46176	2.51529	0.4591	3.62644	-2.31059	0.779504	-1.92058	-3.21921	0.37315	-0.72771	4.47734
	-5.12494	5.2515	-2.01996	10.3046	-2.25621	2.35835	5.90966	-5.69367	-6.50927	3.25121	-1.29358	4.16853	2.37625	-1.01901	-0.789926	-0.958898
	4.08564	-4.51499	4.932	7.80711	4.88971	4.06821	-7.41998	-3.55748	2.12359	0.248101	-0.271073	9.29716	-1.16697	3.01042	-0.628454	0.0328867
	10.2563	3.61915	0.511159	1.93994	0.428369	3.64981	-3.34098	-6.16379	-0.133282	6.66048	2.5254	6.16612	7.58607	1.12755	-0.196841	0.679046
	6.76191	1.60574	5.16949	4.32829	6.94512	-2.43918	0.801476	-0.62889	-0.781129	3.39768	0.428692	4.56919	-6.17112	1.8472	3.03033	-0.0275743
	1.62187	5.22495	0.485829	3.12832	4.85397	3.30005	1.47776	2.70166	-1.25159	0.847089	0.317429	1.28243	2.79484	4.75135	3.32519	-3.00758
	3.73856	3.40188	2.08482	-0.606614	4.86883	-0.774164	-8.86776	-1.21617	2.42427	2.65363	2.48443	0.380044	-3.28869	-0.465969	2.68232	1.57101
	3.85648	-1.26067	7.59389	5.93447	5.65745	5.20626	1.98228	1.68998	2.00876	4.43647	4.23942	-1.13931	1.50751	2.95814	0.252774	-3.26971
	6.73928	-3.0358	0.421117	3.09015	1.29255	0.297442	7.56152	-3.92316	6.97533	-0.816449	1.83681	-2.8635	1.57397	3.3659	-1.84973	-3.50767
	3.39129	3.54062	5.80864	3.44833	1.65913	-3.00566	6.40335	-2.08072	0.978961	1.15562	0.31669	3.70056	2.27049	-0.901958	0.295441	1.71927
	0.607009	6.48044	4.16395	8.78887	1.58633	5.95034	4.23363	0.319281	6.67958	1.83949	-0.598997	1.46581	-1.5532	3.61063	-1.98579	-4.74552
	12.336	3.47746	2.55465	3.22659	-2.624	3.95655	2.0023	5.18053	2.1652	0.630011	1.53431	-2.29981	2.29163	0.736693	1.59088	3.5431
	0.871483	5.73303	-1.58066	-0.629638	3.79122	-1.21838	-0.403685	2.48371	-1.43833	-1.45167	-3.66023	4.80997	0.413019	-1.05323	3.6885	0.183677
	-1.2702	9.74998	2.01344	0.407376	2.14606	-0.659093	1.11912	-1.93281	5.24636	2.3765	0.815768	0.94727	1.19654	3.49981	4.21939	-1.4306
	-0.199217	10.1413	-0.468074	0.166415	1.03186	5.05059	1.34167	-0.750585	1.56233	0.0423594	11.5255	3.2248	1.07655	-1.52427	2.64967	-2.36336
	9.01134	2.10598	0.750231	8.44645	4.71515	1.05411	4.5297	7.39712	-2.13264	-0.39573	3.36842	6.30328	-1.15491	0.694665	0.18494	2.69966
	5.67865	5.74618	2.60326	7.24339	5.7452	1.89304	9.93328	8.07245	2.06923	-1.8658	3.72229	-1.37004	-0.694965	-1.22354	-0.693007	1.80742
	3.82627	-4.18171	2.37134	3.15662	1.79573	2.59123	2.07559	-2.16996	0.171732	1.86546	-3.50785	3.58912	-1.87391	5.57102	1.06216	0.122285
	3.23925	-5.25236	5.10642	3.06713	2.7774	3.50253	7.57829	3.11549	2.89808	-1.66605	-0.792215	2.09828	3.64013	0.0892799	-0.254036	3.41142
	7.10426	1.68481	2.39748	1.084	-1.54894	1.79729	1.34538	-3.49693	1.69503	-2.68176	2.24969	1.19936	2.84839	3.5739	-0.784094	-0.856842
	1.84095	-2.1137	5.51778	5.29607	3.24975	1.79844	5.61715	2.04225	-0.14107	3.07131	-1.32004	-3.31276	4.89712	6.30933	4.7697	1.31085
	3.31587	0.779214	-0.0828466	-2.31685	-0.780228	4.72729	4.97794	3.62911	1.4922	2.7458	-4.16136	5.1488	1.21897	1.35935	0.911038	-0.731368
	-0.646862	-0.479142	1.20721	6.45738	4.6212	1.38356	-3.64431	6.21922	5.00074	8.50175	1.98284	2.34661	-0.049372	2.81417	-0.391242	3.0625
	-7.04573	1.18763	-3.3686	2.76172	1.10497	3.21595	4.06776	7.38555	-3.5471	2.91797	0.599029	0.104012	3.78368	3.11162	-4.28617	-2.64122
	2.79333	6.44067	5.12649	7.29407	-1.11333	2.43221	7.45307	-3.91301	5.75498	5.77124	-0.670752	-0.661843	-4.00386	0.164142	-0.590349	3.31365
	-1.89145	7.81526	7.99213	1.8789	0.0419434	0.837834	2.1335	2.40756	4.80426	3.86908	0.0747663	0.959123	4.57573	-0.0100225	-0.318704	0.358957
	2.35021	4.74705	1.42244	2.63434	7.75639	1.00844	1.49539	2.74004	2.07746	6.24392	2.07347	0.860962	7.04117	2.6678	-0.124417	1.0871
	-1.52915	10.183	1.57085	3.25174	5.98343	1.8068	-0.201406	-3.02282	1.88051	1.3775	3.4228	2.12294	-3.11	1.8073	-0.366272	2.35609
	1.10243	-2.12344	9.85113	5.19598	-0.428792	1.91536	-0.762727	0.0575936	5.12966	0.238636	3.68834	-1.08703	-3.244	-2.1899	-0.392164	-4.13722
	-1.39984	11.2763	5.69434	-1.57648	1.36063	4.5943	8.74363	12.2457	1.46712	4.40862	-4.07061	2.16121	1.69415	-0.942437	4.9633	7.47155
	1.61279	4.4785	7.42582	2.97439	8.56522	3.52893	4.68342	0.775885	3.01508	-0.287241	0.469501	-2.1753	2.42062	0.538933	0.368602	-0.448369
	-1.74339	-0.844921	5.05828	0.522806	1.59769	-6.1903	3.05864	3.38959	7.93041	4.753	5.15061	2.87467	-0.992844	0.894309	-0.0928273	0.974097
	-2.67707	5.96752	7.69432	4.08982	2.7684	6.40256	0.961925	-0.0740216	10.4143	3.644	1.9522	3.85369	2.01521	1.136	-1.50257	7.90995
	-3.17323	3.59025	1.51371	11.5559	-2.85601	-0.550199	0.41172	-0.996425	4.11757	5.80172	1.58872	2.57908	1.23626	2.15057	2.39166	-0.985571
	4.30432	6.30256	-2.53694	2.66177	6.16362	4.03336	2.17076	-2.21458	2.13781	6.92371	4.06015	-0.817784	4.79045	-0.239957	1.90725	-2.76124
	2.75894	8.37744	1.12343	2.87894	8.48216	-0.0179125	-1.3851	6.44686	0.201922	-5.96865	5.03753	0.616308	-1.34863	-1.81452	2.27727	4.15381
	4.50432	7.13101	6.43833	-1.75712	6.87855	-2.98779	1.38085	12.1371	-0.253847	4.93248	3.95122	1.05258	-3.9035	-0.337764	1.43547	3.15192
	4.60868	0.349829	3.70529	2.59015	4.20354	2.3096	4.8705	5.79873	4.03813	2.75336	5.60328	-0.393971	-0.964072	-1.70854	1.12619	-0.159781
	5.76674	3.85528	8.20167	-2.29993	5.49135	-4.44409	2.88993	-2.01534	-2.20246	3.48002	4.9508	0.0440461	1.62908	-0.12093	2.09634	-0.0882525
	-0.364521	1.5675	-3.41137	2.99807	8.95921	-0.782845	1.99143	4.3406	1.41329	0.469303	2.55232	2.28819	0.284876	-1.86274	-0.28518	4.82862
	0.891837	1.35297	4.94943	-0.23095	4.19131	5.57418	-1.72629	-1.50553	5.53612	-1.53036	0.250369	-5.68464	2.15261	0.513909	-1.76376	-2.31972
	3.22411	3.29165	-2.79116	-4.18515	4.56459	2.13612	-4.2758	-1.29313	-0.729158	2.19915	4.11908	-0.270971	3.37727	-0.0702038	-0.294981	3.21079
	-0.376519	8.3317	-5.34288	2.96627	2.30709	4.02948	-1.96305	4.15334	-1.22796	4.67059	-4.4283	-2.48313	4.67375	0.0549643	5.02425	-1.20256
	1.36822	1.36709	3.98052	2.61289	2.0954	0.338573	0.896239	0.164048	2.66502	2.94138	2.64483	-0.885206	2.62592	-1.4332	0.194122	0.274744
	4.95799	0.261857	8.24174	6.53944	2.25738	-3.23891	8.87849	0.794319	5.96782	9.47836	-5.70984	2.93281	5.25453	0.412012	2.59719	3.11427
	2.05602	-6.61341	-3.41229	3.26115	5.20188	-0.825216	6.65888	0.105671	6.01402	6.46704	1.65435	-0.975578	-0.725415	0.566086	2.43846	-1.39968
	10.0337	-0.565522	1.54601	11.0738	-0.83832	2.81459	9.41061	0.391316	0.641176	4.07224	0.103813	4.11822	4.79961	-5.43272	3.96859	-0.2557
	0.613563	3.77567	6.87519	1.23952	7.21836	1.17849	-1.49347	0.743834	-0.878372	6.16221	1.70893	0.297189	3.4584	-1.51825	3.98111	3.60276
	-0.818182	3.92182	-1.0532	-2.14521	0.591707	1.58642	6.82578	2.57219	4.72567	3.53725	5.39688	-0.113789	-0.890512	2.37719	4.07135	4.81947
	5.4339	11.175	6.56468	7.73469	2.71783	-5.01512	2.31926	2.07647	3.20169	5.97864	6.07942	4.98857	3.17031	2.91568	-2.44832	3.5057
	0.57331	-0.319209	0.845292	2.59615	4.25739	-1.15426	-0.892109	-0.0474175	4.65915	-1.31635	3.18331	3.22343	-0.476824	4.43712	-1.70939	-0.441351
	-2.76358	9.44686	5.09978	4.94842	-0.674286	7.28729	2.71288	6.47886	0.681559	1.85204	2.6048	4.06683	2.49573	5.53825	5.10595	5.39087
	0.321888	-0.295326	-0.957629	4.20766	5.80173	4.16219	1.84707	1.95526	-0.232151	4.57605	3.18469	3.30709	-0.126896	-2.16864	0.89469	0.718315
	-0.655361	0.391763	4.98312	-3.56277	-1.87379	3.51966	4.64983	-5.79387	-2.3337	4.28318	0.90312	1.05803	4.52905	5.15455	3.44859	-1.72775
	7.19063	9.12393	2.73789	-0.878021	3.02793	6.21334	6.16475	8.94432	9.53168	-0.302644	1.87199	3.58841	2.09955	-0.735756	1.29873	-3.52249
	-1.02546	4.04541	4.01245	3.59727	5.43969	7.4171	4.71427	0.636766	2.13348	5.43279	1.89381	-3.1787	0.754908	-0.750615	-0.225611	0.314842
	3.58419	1.7291	-0.702606	2.74328	3.5414	4.98002	5.45893	1.38306	1.77507	-3.89196	4.17971	1.03541	1.9363	3.13659	7.09653	0.549968
	-3.49791	2.80489	3.96207	3.16426	4.32856	1.12863	6.82514	0.803043	-1.75698	-2.04177	6.08709	3.75539	1.18227	0.787659	-0.547655	3.29283
	1.78672	3.51957	-0.7006	2.02955	6.48589	9.0469	-4.18294	4.98776	-0.623894	5.74185	4.04957	-1.09627	1.91408	2.20912	3.46846	-3.99136
	3.14122	-0.409854	2.16086	-8.55785	2.52437	-0.728337	4.20386	6.28184	-0.0978205	6.13636	1.0002	-0.12762	0.216608	1.04936	1.61569	0.843089
	7.50938	6.00428	2.84961	6.34534	-0.391824	4.55534	-2.99839	-1.33205	-4.02111	-2.71392	3.21699	2.12894	-2.23362	-0.449881	4.86231	0.926515
	4.94256	1.73517	-0.534848	-3.02974	1.35698	-5.18993	2.99631	5.93758	1.87493	-0.323906	-1.18587	5.43986	7.00336	-0.159711	-0.526378	-4.62167
	1.74554	1.14713	-1.37694	-1.22875	-1.78986	2.30105	8.2334	3.09056	-1.18159	-2.2221	0.492013	2.03916	-2.57278	3.04393	5.07711	-0.204181
	13.1256	-1.21828	4.94682	1.81503	3.45268	1.59335	5.59387	0.572953	5.58909	2.86952	-3.58253	1.5556	2.36275	0.719753	0.944655	0.518666
	-3.23145	-1.4375	-0.336313	5.52692	3.81463	1.66956	3.4352	3.19821	-2.28456	4.29563	-2.01301	0.280081	-2.45293	0.278103	1.01764	-2.14952
	-1.0106	2.9609	7.56482	-0.655777	2.21456	2.42282	-0.217811	4.19475	3.65827	0.421053	1.59542	2.79559	0.373441	2.93001	2.01507	0.75165
	2.56049	-5.15755	8.984	-2.2344	-0.123086	2.09959	2.20254	-3.52194	4.36072	1.71347	-2.2867	3.92957	1.31433	2.14864	1.95866	1.83688
	-1.87675	6.74826	-0.437713	0.809678	3.07857	1.11426	8.22547	2.11049	1.94448	-1.09871	3.51451	3.73823	7.00871	5.83686	1.59662	3.59474
	3.22256	0.678911	3.88775	2.80826	-0.869966	5.63688	1.83131	4.9502	-6.61685	0.0191736	2.93153	5.05825	2.7201	1.6967	0.497021	1.18518
	4.86976	-1.55799	5.53166	0.00400543	-4.6026	-1.10574	6.48916	4.04601	-2.01554	1.36684	5.47875	2.26685	1.20637	3.40647	0.319064	4.11672
	7.96092	4.17059	8.26195	-3.91682	0.399263	-3.50156	-4.56575	-1.58259	3.54163	2.23572	-0.154534	-2.21104	2.18003	5.70347	-2.25251	1.6917
	0.134274	1.62938	6.60446	3.37243	2.66577	-1.81808	7.85709	6.33683	-2.72931	-0.745382	3.54558	-3.22784	7.34308	3.85662	0.733092	-2.69771
	-4.16765	7.99654	9.78316	4.57123	1.9525	-2.87197	6.52783	4.44582	3.29871	-0.561917	0.903682	-0.641118	-1.14556	3.35715	0.951733	2.7318
	6.87956	-0.419386	10.8227	1.8697	1.3207	-0.749046	-0.64553	1.85502	-0.999859	7.17411	-4.42636	0.326784	-2.6679	1.00691	0.817698	2.35069
	-4.27752	0.528729	2.17963	-0.531145	13.1171	-1.90433	7.19416	3.54947	3.81776	6.4608	0.578611	2.43567	-0.219185	1.78956	0.45114	-4.05014
	3.92647	12.7819	1.83961	2.70898	4.98572	0.805499	5.31306	5.43307	4.25965	-2.97172	1.9815	3.47478	-2.69734	3.11537	2.48774	1.84458
	7.96151	5.89055	-0.760131	2.95366	0.231053	4.46391	2.15071	-0.777426	4.09754	-0.163118	0.796567	2.24679	-0.473021	3.04987	-0.0682305	-2.94947
	0.300771	-2.31343	-2.61984	5.97183	3.5688	-5.83533	0.788418	1.34408	1.2167	-1.81389	1.31171	5.98139	-0.989665	0.691595	3.34798	-1.1147
	5.95361	6.14532	3.44663	2.86263	-0.43475	8.10056	-2.37306	6.79331	-0.52267	1.09528	2.71944	1.32285	1.54286	6.67014	2.6756	0.287308
	0.386927	-3.40001	-4.84833	-5.23726	-2.38758	2.77786	4.81954	-5.0551	6.37313	3.92632	-2.13852	3.09111	-0.892219	3.66117	0.476776	-1.03546
	-5.73713	2.16673	7.25368	4.5275	11.0666	-3.06619	2.88119	5.14081	0.311605	-2.54256	4.28865	-0.820655	1.78572	-3.07319	1.25869	-0.300564
	3.85931	-0.552928	3.83493	-1.35573	6.6691	9.75229	2.12678	6.50269	0.562154	5.80207	0.805409	1.42532	4.04201	-0.24707	-0.427642	1.1573
	-14.15	3.30846	-0.549908	-7.46275	-5.39405	4.0602	5.23945	6.19391	2.79622	2.92397	5.74902	4.73144	2.09824	0.641261	-1.69589	3.85464
	3.73638	3.01125	7.66249	4.46263	9.44067	-6.69316	4.31888	-1.15467	10.7938	-3.16234	0.823263	0.778791	1.09497	-1.33965	0.0618926	1.20962
	2.34863	-2.68691	-1.20016	1.66273	-0.443905	-1.14853	3.86254	-3.67769	0.678617	-0.077628	5.86914	-0.426849	0.308671	1.97919	1.09087	2.53975
	-2.29922	-2.56515	3.27245	-5.7938	3.13064	8.55085	1.74908	-1.03095	3.42679	4.40275	-2.30307	-0.821957	0.819083	2.03215	3.04182	4.44203
	-7.23212	1.96083	5.68776	4.24647	1.58696	1.56068	5.19702	0.638969	-0.464733	2.60156	4.45234	-3.28819	4.58006	4.64708	0.829806	-1.12446
	-2.34241	-1.98447	2.45583	1.12328	-10.7733	6.92277	7.80806	-4.50038	-5.6772	0.480022	-2.62931	-5.16048	3.41828	-3.61864	1.5656	3.31569
	5.82311	4.67682	-0.209211	-3.61305	7.88872	1.52184	0.922624	5.54767	5.94061	-0.867322	-4.83347	1.3479	-1.09096	4.5516	3.10677	-0.75377
	0.814159	9.00551	4.54867	-2.53159	3.52867	4.38461	12.1732	-1.55063	1.66088	5.82809	6.10947	4.19361	5.38095	9.09841	2.30616	3.7872
	3.07402	3.43773	-3.36698	1.74497	1.67385	-0.764506	2.69856	4.79686	0.98023	-3.33007	-0.247677	-3.08734	3.45324	-0.735436	-1.1283	4.82724
	9.23461	-0.174561	8.70621	3.40786	4.6879	-0.212405	3.71589	7.32693	4.81165	0.276711	2.39281	-1.43918	0.462985	-1.6078	2.10403	0.241164
	1.68434	8.89637	10.2754	5.5946	5.87158	4.55819	1.73002	4.22008	-4.514	0.905001	-0.431522	0.0253465	2.16245	2.96775	-1.32385	1.15127
	-3.34323	2.86032	9.26804	6.95364	5.31699	2.39002	3.66808	-0.945642	3.99594	-10.828	-0.342347	-1.02449	1.03365	4.20291	0.373541	1.49015
	7.15762	6.8848	13.2974	6.27482	-0.0245999	4.73269	3.28586	0.284036	5.63129	-2.68038	0.810917	-0.822033	-0.92756	-0.241646	-1.43103	8.83877
	-4.48769	8.08187	0.741904	5.87098	-0.0437081	3.39604	0.716615	-2.46354	0.789066	2.65855	3.25632	6.63939	1.876	1.04914	0.884721	-0.708817
	-5.63107	3.67984	6.28591	1.46895	4.05876	1.22356	4.16932	4.94233	2.96669	-0.0256177	0.311483	4.01229	3.31595	-2.41792	1.95184	2.05493
	5.53445	-1.78145	2.86381	7.11484	1.06303	1.76316	6.36817	0.734304	9.31174	0.518658	-3.68132	-4.19487	-0.325488	1.25607	2.53106	1.21515
	4.58576	3.55068	-0.0778504	5.38787	2.26784	5.76816	5.89296	3.13451	0.933245	3.19641	-1.5617	0.815555	-2.25375	-2.14982	-0.814331	0.606745
	-0.880233	6.52132	9.42456	2.165	10.7224	3.68547	2.56825	1.45952	0.863137	5.39274	0.390239	1.597	-0.455082	3.0568	0.710124	1.94359
	3.5934	-2.5636	1.79605	-2.10246	1.34949	-4.98338	3.67735	-2.99964	5.13426	1.83761	0.551115	3.47404	1.54153	1.23181	1.44354	0.826697
	3.98343	3.69709	1.05909	2.79562	-4.73318	7.83275	1.18338	8.43416	-1.43127	0.396249	4.37381	1.96335	2.61922	-7.67156	3.40817	2.66632
	6.52237	4.55515	-0.28559	6.42799	3.46272	1.81864	1.66215	2.14345	0.314646	-1.65223	3.70275	-1.48481	1.32526	2.23602	-2.46379	-2.90769
	2.85763	5.12807	4.08199	-0.840745	4.49604	2.02713	-5.95237	5.1634	-0.405164	0.032151	2.40781	-0.740734	-0.657837	6.64118	-1.43165	1.78461
	4.68436	7.5431	4.52184	0.372559	-3.94383	0.544257	0.343741	4.18198	4.38572	1.76047	7.20158	-1.13865	2.76936	-3.8052	-4.85659	0.507069
	-11.1679	4.16908	0.0867791	-4.23637	1.37245	0.241749	7.73078	1.14344	6.88713	0.540828	0.266489	2.1677	1.85166	0.110769	1.91299	4.92841
	3.70525	3.36655	5.17682	-2.67853	-6.27866	-0.403203	2.61087	1.89318	4.79825	-0.153562	0.80002	5.67728	3.93188	-2.59257	1.15409	0.314207
	2.73727	3.02555	-1.52331	-1.83539	-5.6191	7.84842	2.09633	0.976505	-8.0835	-1.09439	0.983891	-0.576043	-0.121015	2.36261	3.16505	3.65167
	2.97199	6.40809	3.54465	0.69309	2.30319	-3.75158	0.15317	-2.26815	7.35639	4.07503	4.56143	3.72331	5.18168	2.22274	-1.00486	0.817591
	0.712364	3.33484	1.41087	-4.37451	6.05436	-0.618562	3.59373	-0.646938	5.38575	3.04721	2.57595	-1.33573	1.70385	3.28225	0.718322	4.07059
	4.46561	8.07248	9.4417	5.15937	5.74719	-0.368704	3.96359	1.62553	0.458278	4.36646	2.64382	0.697218	3.65664	1.42467	3.15925	3.08125
	-4.46447	-1.73128	1.15935	-0.679739	1.13039	1.55535	0.370873	3.71616	1.77114	6.5483	2.74234	3.73697	5.37304	-1.58047	0.85145	3.04414
	1.96474	5.32045	2.28201	4.5224	3.35532	5.93223	-3.14652	-1.90324	2.14177	0.919916	3.73313	-0.219289	-0.730068	-3.22379	-0.346516	0.261237
	-2.45335	0.963041	5.78124	1.43584	0.710678	6.26454	1.32126	-2.56331	4.25863	2.28555	-1.0069	2.31027	-1.82602	-2.35629	1.35006	4.94634
	-2.40968	-1.57884	-3.22138	1.82697	8.81305	0.0529125	6.65724	5.993	1.46791	-2.54882	0.165258	-3.50342	4.4249	3.50725	0.632613	-2.01429
	-4.03414	0.294493	5.2081	2.62187	0.326152	3.86558	2.91294	5.20981	1.82218	-2.78039	0.246148	0.219619	0.635939	1.33634	1.83766	4.5199
	6.57318	-0.273312	-2.27295	2.14824	2.44752	-0.0904062	-0.842555	-2.89818	0.0651396	0.850197	-0.842634	0.811732	4.26407	5.49839	-1.76481	1.86887
	-2.06691	4.33371	3.85449	1.9974	2.49239	-1.05472	5.92861	-1.23396	2.45804	0.050929	4.46897	2.85805	1.21795	1.28123	1.48114	3.9588
	10.1132	-0.501799	4.74398	4.59914	4.39925	3.15854	0.897061	4.33107	-2.52144	-0.537161	-1.26098	2.28996	-0.584906	2.07652	-0.249594	1.56042
	0.985242	8.43237	1.84576	9.1369	-2.3385	1.51907	0.211442	-2.17535	-3.0088	2.58842	1.985	-1.9466	-3.09818	0.0543848	-1.46593	0.097111
	3.96816	-2.13797	0.554628	0.119988	0.00419951	6.22438	5.60143	1.75267	9.4675	3.06632	4.76556	1.30976	-0.629161	4.81396	-1.05855	-3.38482
	9.89291	5.01269	-0.547398	3.47369	1.89129	9.91395	12.0907	-2.2372	1.62321	8.28113	3.85331	0.51708	2.15765	-2.1393	2.51903	2.55105
	6.98926	-2.18911	6.91296	3.91823	5.74444	12.4259	-1.09077	3.09203	4.78846	0.506929	4.22901	-1.92613	-0.79433	2.05697	-2.27382	1.165
	6.58672	1.42288	6.50736	5.11379	3.58557	1.3062	1.81239	2.40874	-0.506505	2.826	0.987499	2.13729	4.18117	1.92528	3.70383	1.02492
	5.70284	3.04004	-3.09724	2.9188	5.14846	1.66573	7.37141	1.87416	0.216041	1.43813	1.67551	-2.55627	2.29026	0.267305	1.52347	-1.31468
	2.25247	4.9547	6.61238	-0.713553	-0.491357	4.86182	3.84647	4.08808	-1.47522	8.76774	5.74333	0.63735	3.11978	0.547811	1.98437	3.49452
	-9.48755	8.08088	6.73862	8.22136	-0.929094	-0.461824	10.2619	-4.294	-1.39292	7.98122	1.30028	3.38549	-2.64054	1.60185	3.03607	-0.171142
	-0.170583	1.82922	5.73296	1.53761	3.39844	2.78921	-0.475282	1.54951	3.86875	-0.126957	-0.434713	-0.37394	-1.12596	-3.59651	3.94198	1.58101
	-3.89763	3.87893	2.46193	-0.217031	8.86698	1.10146	3.33951	3.10457	4.19121	0.35402	-5.95701	2.11109	1.57053	-1.80881	-0.627679	2.40535
	9.93206	12.6907	0.0707643	8.78481	1.18299	0.377477	3.31708	0.458356	5.64199	-2.29926	-2.83945	5.50636	-1.96885	-3.39482	-1.70417	-0.309298
	2.94702	4.28148	5.62936	6.29392	-2.5151	-0.974272	2.58942	-0.259722	7.87762	1.36974	-1.59451	-1.28108	0.62373	3.46119	1.90447	-3.6542
	0.929221	4.25442	-3.56723	3.48877	8.25882	0.984704	6.27307	3.37762	0.688288	-4.71758	2.06923	-1.94631	-0.556246	1.06427	-1.22302	-1.87151
	1.69739	9.28162	-5.77575	-1.18476	-1.73834	6.75781	5.04034	0.552633	3.1733	1.55795	3.23115	-0.735227	0.223476	5.17192	3.43507	-0.126071
	6.04829	-0.0789089	8.67537	3.5234	4.1673	5.13141	3.23586	6.15164	1.2497	1.16551	0.790107	3.58892	2.59961	1.2355	-2.73425	-0.872028
	3.52365	4.17005	7.5618	-0.183484	5.72047	3.533	1.26785	-2.05031	4.43995	-3.35349	0.0693971	1.46805	-1.55882	3.65919	0.473545	1.04742
	3.35918	0.798889	4.90422	2.34454	-4.78752	8.92312	-3.94825	-3.77112	-3.60276	4.09246	-1.9614	0.411755	1.59541	0.630404	0.458897	3.55264
	-0.105972	3.66816	1.36299	8.53683	13.2032	9.19167	0.146054	5.4934	-1.18261	3.1017	0.937374	1.70948	0.657544	-1.34421	2.87582	-3.42101
	4.64423	6.79842	1.28818	8.80824	1.94737	0.642178	4.32712	6.29811	3.7529	4.63919	-0.872596	-2.29023	-1.69254	2.78036	0.797541	4.92651
	-1.44636	5.08003	3.70744	3.45353	-2.22149	2.70433	4.23028	4.95627	-0.192071	4.43544	4.7077	2.96249	-2.9333	2.98267	0.457625	-0.765986
	-1.24646	0.953697	0.165247	-1.76812	0.342669	1.5298	-0.381605	2.34684	6.33211	2.71255	4.43899	-2.84888	1.20228	0.878281	2.43336	4.83296
	8.67697	-2.4552	1.06963	3.18434	8.02632	2.5308	6.51909	4.53482	1.7877	0.758411	3.689	4.07858	1.25364	2.69837	1.4717	-2.42633
	10.5548	5.49416	6.37823	4.17284	0.842115	-0.547939	7.37203	3.76809	0.161046	2.94053	-1.00548	3.19332	3.54625	2.70834	2.4291	-0.240816
	4.82528	2.1416	2.9847	-5.73219	4.7649	4.26987	0.757325	3.72643	-3.43449	-3.60906	0.143713	2.74484	3.8385	2.90175	-2.93029	2.07905
	3.55976	-4.61303	9.83645	-5.88256	2.02179	1.65682	0.575066	4.55155	2.40848	-3.54524	1.87723	-0.0684311	-1.82263	0.49755	-0.272427	0.00993195
	-1.28323	2.72956	-3.55059	0.0146885	-4.68555	-4.61727	-1.05757	2.72557	5.67559	-2.41825	0.29191	4.46344	2.90123	1.47073	4.99605	1.70041
	7.77219	1.56798	-2.97879	2.70682	5.65248	7.40339	5.92978	-4.37377	2.01271	5.16382	8.10056	-1.58064	2.69067	2.16334	1.03637	0.633428
	1.02236	7.03256	4.88911	-1.16954	-0.808002	3.3979	8.47665	0.616328	5.68057	-1.51585	6.94386	-0.593957	5.46933	2.99889	0.344575	-1.14008
	1.54079	6.36736	6.33779	-4.03934	0.289995	-4.15772	3.456	10.8449	1.51471	1.3489	0.829285	0.126962	1.32725	-3.14308	2.94552	3.33107
	3.09483	10.9296	4.86612	-3.0106	-9.07091	1.28441	0.881748	7.2748	0.687721	-1.14609	0.802376	-0.796334	0.236713	-0.798914	-1.15028	1.30499
	-3.86918	2.71382	-3.90157	1.67442	6.9318	7.14869	9.22751	2.68963	-3.16872	0.470113	3.61261	3.53977	3.79918	0.42923	4.66437	0.440404
	-3.27278	7.48032	4.44122	3.47644	0.487273	1.01211	3.19703	1.03664	-0.951677	2.74192	0.944056	-3.6954	2.05029	1.34333	2.92637	-1.95531
	8.85923	0.118733	13.2169	10.3121	4.1144	3.65395	9.26545	3.44095	1.27584	-4.16935	10.958	4.48302	-3.1225	-0.369415	0.816621	-0.658609
	6.51433	-1.74817	0.365694	5.79175	4.06858	3.45525	1.64696	-0.551791	3.67129	-0.201862	4.56192	-0.201977	2.63459	1.03652	0.598789	2.09816
	2.17652	0.327669	6.31516	8.41429	2.73643	3.35658	6.02459	0.49044	-3.41978	1.03317	0.36579	3.67505	-0.92643	5.35799	1.512	-0.110415
	-5.2245	3.14962	3.16291	1.27808	-1.19891	1.67183	2.21059	2.67016	-1.94509	0.369505	-0.628531	1.75056	-2.6907	-1.32125	-0.253437	-0.54658
	1.22684	9.65442	-4.11777	-1.27069	-3.44134	12.8772	-1.27497	-0.425434	4.9794	-1.27348	-1.51204	2.83437	2.80217	-1.80019	0.21582	1.25469
	-2.43553	3.26363	6.38037	8.96065	0.291295	-0.113524	7.21396	0.936766	2.57932	0.574301	2.74493	0.478681	0.532798	0.465673	0.758279	-1.78084
	-0.685991	11.4235	0.712232	5.98183	2.63259	0.923073	0.565833	5.52646	-2.10717	8.2395	2.03919	4.54848	1.74007	-1.36328	0.544501	-0.675717
	7.42663	11.5183	0.164881	12.6023	5.769	2.84442	1.44787	0.436692	5.27533	1.89686	-2.21343	-2.58747	2.68877	-0.794935	1.39095	4.7615
	7.00278	11.0553	-3.28769	5.04024	-4.53168	4.12632	4.49623	0.600274	3.62377	2.03548	10.0704	2.44737	2.527	1.13063	2.23371	-0.227903
	0.480733	-1.37476	1.29499	1.03551	5.18297	5.16219	4.10134	-1.41634	4.22795	-1.15232	-1.44453	4.40543	2.43707	0.62059	-0.142414	-2.02999
	0.0649877	6.70343	6.67456	6.05905	-1.62607	6.78367	-7.22542	3.01153	0.44147	3.43822	-0.979317	1.07183	-1.67192	0.526897	0.625851	1.89026
	2.82116	0.736475	3.74626	3.26962	9.14944	4.39702	5.15566	-0.702555	1.40142	2.53956	5.56161	2.05733	0.471198	-1.06195	0.145949	2.21091
	9.64732	1.99626	1.4821	-2.70998	-0.602493	4.52688	5.31836	-1.80535	5.84229	4.06293	-2.79741	3.42461	0.703176	4.30461	1.28938	-3.84863
	1.46614	2.81243	-3.35985	2.4614	4.63519	-1.7261	2.6092	6.31495	-4.18067	-2.12403	3.02145	-0.952674	-1.65802	3.47608	1.20081	-1.89005
	4.05722	9.68333	-0.687664	7.96525	2.84948	3.6033	-2.94659	3.62009	6.8047	4.0474	-2.58275	5.65951	1.50547	0.274182	0.171034	0.451526
	-1.83691	5.1621	0.913149	6.09199	5.02272	6.79816	8.73112	4.44038	7.96572	3.0685	3.16986	-0.592875	3.10379	3.8437	-2.13982	-3.47729
	11.3626	-2.35636	12.4709	6.46509	3.82141	4.33506	7.83086	4.45383	-4.53313	1.54113	-0.886981	-0.214641	-5.55258	1.21998	1.59268	-0.257142
	0.942908	6.7921	4.81064	7.83461	15.535	2.97526	0.183051	5.02196	4.80608	5.67812	0.189307	-4.18864	-0.889013	6.17653	-0.179132	3.91316
	6.18207	3.1206	5.62841	11.2011	11.5356	8.3158	-1.33087	4.60666	2.31336	0.409938	-5.8831	-0.85468	1.49403	-0.586923	-0.638473	2.95997
	-0.188309	4.40747	4.52013	3.22422	1.49935	8.02165	-1.8753	1.62545	-6.31584	1.33253	0.719501	1.67595	1.6661	-2.10367	-1.07318	-0.817052
	4.79423	-2.72192	-2.85217	0.27968	1.18241	-0.311811	5.03897	2.59517	3.18119	1.86643	6.38488	0.893647	0.690271	-0.864108	3.84831	-3.71437
	3.34028	1.5374	0.663715	3.23858	-0.684696	1.54631	2.61991	4.82737	6.19484	0.201405	4.55847	1.91961	-2.30721	-2.35717	7.89227	3.93334
	0.0794503	6.89299	-0.101444	1.06974	8.22422	-2.31077	3.55337	2.32507	3.69564	4.60398	-0.402241	-1.84062	4.52525	2.47756	2.68508	0.0186039
	2.99685	3.11989	2.32486	2.75171	0.172249	1.01374	5.04285	5.55674	-0.318011	-4.69068	6.9706	-1.11761	4.49496	2.85638	0.741408	-1.24235
	-2.58983	10.8383	3.34797	9.85631	5.70102	-3.08325	7.11359	0.172954	1.86639	-2.39507	1.32014	3.68717	1.56956	1.71249	2.43404	0.476556
	5.75943	-2.65325	0.0677598	0.563624	10.8513	2.74295	4.68583	5.38084	7.55102	6.89056	4.32427	-1.63972	0.220735	-0.740441	0.493382	-2.94222
	1.29691	-0.562273	6.41281	5.65131	2.10198	6.97979	4.26761	-0.383548	2.49175	-2.34077	8.86212	2.36937	-4.51231	2.30613	-2.00382	2.89874
	1.83316	4.57872	0.399918	-1.29514	2.74198	-7.73916	5.62508	3.54722	3.8766	-3.40813	-4.47891	0.288466	2.01967	-1.78927	0.435499	3.7865
	0.474695	0.957179	9.63156	-4.99359	7.4939	1.28827	14.9066	7.6559	7.61373	4.06194	4.41663	6.35767	-0.362663	-0.29224	-1.23245	-1.18525
	3.31691	-3.69161	2.15025	5.08224	2.01232	2.49735	-1.19378	-1.98654	0.410014	4.25703	4.44877	0.39822	0.639979	2.71084	4.02185	-1.72527
	2.15257	6.70349	5.21297	2.41711	2.18142	2.23489	1.59949	0.197083	-1.08064	2.17185	8.29702	-0.864651	0.464459	1.25483	4.06962	5.26135
	-2.2367	1.45264	3.35691	4.91399	9.14101	8.52323	2.35071	-0.707968	5.08637	3.27733	-5.62062	4.10009	-1.05887	1.92764	-2.45247	0.682763
	7.36633	3.25936	5.26117	2.26788	3.8214	4.90111	7.55584	4.57716	-1.34099	3.36487	-2.08134	1.53086	1.03117	0.121137	1.64355	1.4121
	8.08812	-2.03044	10.2928	3.65066	4.79309	2.10688	7.00645	4.65288	0.768413	-2.58246	1.88182	0.716674	-0.227419	-0.162637	2.32871	1.08638
	5.11109	3.71257	3.3385	0.610823	-0.0971235	-0.836849	7.44071	3.61261	-0.704834	1.46473	2.74311	3.46623	3.13455	1.55452	-1.25775	-1.28035
	-5.4212	1.91954	6.47082	4.25842	3.01019	4.4022	2.43149	6.92132	5.11468	-1.87222	0.884629	-3.84121	-0.633367	-0.647503	-0.231687	1.33061
	4.50222	7.11799	1.68207	-4.12157	-0.354904	-6.65211	3.75151	-0.129451	3.24565	4.09604	-4.88547	8.05058	0.530491	-0.46472	0.820899	2.7436
	5.80312	6.00845	4.87282	5.81001	3.84171	-3.16412	0.449044	-3.77834	0.638441	8.82697	3.77302	2.26576	-0.496131	2.72082	-1.87063	3.24548
	2.60428	8.00571	8.92449	4.50323	0.724357	4.52453	3.39235	3.60615	3.41095	-4.0814	-3.81097	0.49734	-1.87281	-0.340931	3.2687	4.81118
	1.41703	7.26159	0.00613093	2.91012	12.1779	-1.3289	0.367695	1.85089	1.57248	-4.34806	0.741497	5.16581	1.90983	-2.76452	-0.481191	4.2945
	11.9544	6.04012	-3.56693	8.54471	4.58643	4.96136	4.2171	0.0598245	-1.77748	1.8987	-0.0531478	-1.32469	0.685191	0.505727	-0.386866	0.936155
	4.97379	-5.23372	1.56883	2.90887	5.17532	7.69935	3.27938	-0.148146	1.62765	3.69034	-4.39937	1.34314	-0.66401	4.11714	4.83016	1.74081
	0.865297	0.903292	6.40827	8.07183	3.32742	0.0767748	4.78227	0.603085	2.36426	2.40706	0.493248	2.73524	0.973614	5.82351	0.905342	-1.50253
	11.3895	4.28596	-0.693367	6.07153	9.93356	-3.15904	8.1258	-1.89386	4.30233	-0.984045	0.674408	0.612908	-1.45468	1.02979	3.19992	-0.61731
	1.75385	7.13221	4.21076	4.88049	-1.49003	9.6415	5.26055	0.246872	0.455827	6.43002	2.22156	-1.85806	3.11628	2.75837	0.809521	2.08286
	9.74203	6.7498	0.734541	8.03271	-1.05903	3.90046	0.867634	6.75163	-4.01797	3.33504	5.36414	5.41982	-4.67608	3.34975	-1.33166	2.94983
	-0.287163	3.27428	4.83407	-0.978347	1.03973	0.583368	3.88248	-3.70628	-2.01711	2.72422	6.64705	-0.0288667	3.30999	2.26328	-0.489764	4.92803
	0.417858	6.36418	-0.363994	0.0571921	4.1324	-4.4577	4.22622	5.0036	5.43657	-2.10633	-1.08757	1.75227	3.02388	-1.3501	0.117787	1.77196
	6.74701	6.14147	-0.443542	-3.33294	3.81484	-0.963624	0.17637	-8.1692	8.40758	-2.0013	2.35666	5.60996	2.55061	1.08975	5.16034	0.762371
	0.156453	5.27361	-4.4463	-2.81697	-0.289065	4.14217	-1.26248	9.19438	-1.35751	6.22458	5.76704	2.68282	1.15932	-2.25312	0.27856	1.36549
	2.02527	6.6947	4.21157	3.35385	5.7178	-2.46994	1.15672	6.82057	-1.81977	1.36652	3.50649	2.40997	-2.34698	0.466197	4.00863	5.17983
	-0.706455	-1.63562	2.00312	2.44647	5.88181	0.90403	5.39266	4.0524	8.81691	7.8858	0.432559	1.22793	0.237429	1.41734	1.03279	2.50633
	2.64113	0.745858	9.13268	5.06634	-0.977784	6.60031	4.39828	2.28905	5.19014	-0.379602	2.23488	2.35265	2.20145	1.9378	1.8583	2.78648
	5.1656	-1.64283	-4.32043	4.23741	6.05517	-4.25392	-1.09362	-3.16721	-0.865471	1.38726	3.25494	-1.12388	1.07921	0.843878	0.0678585	3.60232
	-1.34876	6.98477	-1.12276	1.22743	3.17166	8.11595	2.02332	0.247919	4.33398	4.65958	4.73639	3.60625	-2.30448	-2.67616	0.365191	-4.88692
	8.20555	8.91723	9.47324	3.34064	3.20289	1.368	-4.02038	-0.15338	2.36766	4.35075	2.50812	5.42117	0.158344	-1.74494	0.482907	0.207215
	0.272624	12.119	0.545847	1.72746	0.80348	1.05096	1.23893	-0.322917	2.53748	5.52534	3.577	-4.46938	1.85933	-0.344193	0.795138	3.62549
	2.41559	2.85561	-0.574782	7.27661	-0.0309137	4.66093	1.08092	-3.93406	0.112668	5.47355	3.61521	-4.32295	-2.47705	2.54191	1.56861	-0.356303
	-3.65373	2.97935	-1.64348	4.59196	7.79077	-5.30316	2.24039	0.518387	-0.995632	6.47244	-2.42671	2.52034	0.372334	5.69997	2.30541	-0.209295
	4.05988	3.55169	-0.533829	-3.15397	4.11342	13.8753	6.51135	2.45388	-0.702824	5.13986	7.79266	-2.64793	4.84141	2.49786	3.79519	1.04972
	3.98871	-0.571869	9.28805	5.90348	9.1751	6.52068	-7.3835	6.07667	4.65532	0.713209	3.02364	1.76274	-2.29528	-0.859991	-2.29639	4.43304
	-3.01266	1.03533	0.343881	0.545527	0.0478575	-2.95807	5.09984	8.24392	0.568541	-4.75435	2.3733	-0.614274	1.73363	1.8455	-1.58196	6.17546
	8.59933	1.23537	3.51471	0.572651	1.63199	8.22337	-2.35747	1.35353	8.98759	1.88529	-2.68429	-1.76237	-2.29561	1.17597	-0.202369	-2.66006
	0.132542	-1.46182	-1.46489	4.2409	2.5164	-1.46096	7.29726	3.67408	-1.33551	-2.44984	-3.32503	1.33262	-0.060918	0.159239	0.815354	-1.07597
	9.88513	2.87956	0.40491	-2.40536	5.47452	1.28302	4.4074	9.83448	2.82649	4.46004	3.66705	0.0185716	1.88345	-2.4151	4.52323	0.804735
	-0.0338996	4.43525	0.0341226	-1.36672	-0.784599	4.60211	4.88446	3.89029	-3.76713	-0.930792	1.21889	2.21759	2.07878	-1.83029	2.76809	-0.765844
	3.99402	4.3305	4.7723	-0.80007	3.85074	5.2362	1.094	1.69728	3.28534	1.25308	3.3606	4.28218	2.38463	2.54225	-0.505572	2.06917
	3.13656	2.63977	3.00884	-4.62493	-1.95338	-1.50045	2.39785	4.57843	-0.325762	1.33006	-0.00870994	-3.94971	4.31182	1.14982	0.786638	-1.86813
	4.29566	5.68586	6.93217	1.99189	10.6599	5.03397	0.867383	3.0873	-1.22746	7.62221	0.480233	2.05916	2.7553	0.796112	2.40481	1.52734
	0.312693	-0.570602	4.44717	3.08243	2.49644	-0.0886556	2.43131	4.95277	-7.01974	7.12178	0.505585	-3.584	-0.333749	-1.76657	1.12275	5.26822
	0.482778	0.423089	2.25854	-2.10828	-2.18229	10.2828	3.90429	7.98769	2.79579	2.25252	4.07329	2.05609	5.28659	3.05536	-0.993637	0.491874
	-0.840657	5.93785	-1.65203	-1.99823	5.82139	6.60146	-3.64882	0.400953	-2.54486	3.94959	0.612868	2.46785	-3.17685	-0.29606	-1.21805	-3.25576
	2.05369	2.11051	0.607437	1.42706	3.99144	5.08693	0.631435	-0.126485	6.8004	2.28542	-1.28388	5.04598	3.04021	2.06293	1.71951	-3.06194
	4.9169	9.72415	3.5836	-2.72189	-1.86197	11.9958	0.594739	5.07448	2.06807	-2.28881	4.03438	0.663553	0.845831	-0.531068	1.50406	-1.23031
	7.47951	0.601623	8.882	0.923388	1.44688	-4.31773	-4.70827	2.38911	2.48355	1.14266	2.93752	5.90741	-0.764397	-0.196467	-1.10025	0.483007
	6.43441	-4.40645	7.74764	1.76558	2.75892	0.100098	5.43607	4.86738	9.61984	7.16275	1.30899	-1.08161	-1.02373	-2.78096	0.201943	1.96236
	3.55957	5.29128	2.36717	9.25386	8.4241	0.790737	-0.11785	6.39544	-4.343	8.34995	-0.405972	-2.12153	3.46055	0.51676	2.92379	0.725573
	4.55105	9.22028	3.56552	3.44978	2.82045	-0.571708	7.65669	8.13081	1.91068	-2.08501	-2.50186	1.15544	0.129076	3.97523	1.00156	3.33644
	-2.8741	6.16495	6.31479	3.57939	-0.91013	1.80995	5.10503	-4.09991	6.67641	2.08337	-2.10355	2.37541	4.31776	-1.81784	1.79559	1.07255
	-5.22537	4.03585	2.28329	5.04768	7.07384	0.950021	5.27045	7.74076	1.2974	-0.798606	0.551062	0.817589	1.52776	-2.68613	0.43924	3.44713
	3.64783	-1.88788	-1.96467	1.46671	-3.9192	1.29118	1.59155	0.963508	1.51619	-0.698237	-1.91313	1.61736	1.8037	-0.604169	2.35015	1.41083
	5.30985	4.05046	1.78024	-3.38813	-3.71073	-0.454392	1.06054	2.93013	5.2887	2.30584	2.38196	0.616381	4.46078	-4.09741	2.12507	4.01027
	-1.40153	5.19019	2.30153	0.81736	0.163494	-3.90139	2.04936	1.46819	6.74093	3.68584	3.65383	-1.59709	1.11422	0.261657	2.54256	-0.896142
	0.326097	9.11233	3.69484	4.46464	3.28702	0.180712	4.78883	3.41609	0.754976	-0.698559	5.54639	-8.2185	2.91348	3.24712	4.57783	0.756083
	2.27088	4.13435	1.39132	-2.15969	4.76743	5.01042	-4.55428	0.0855456	1.61374	-0.248893	3.33101	-2.02036	-1.92161	-3.3457	-1.15738	0.988485
	4.98565	4.30947	2.71805	1.87379	-1.67468	4.89765	3.09442	0.0352023	-3.96507	3.27386	-0.517806	5.04159	5.77479	1.74782	3.99493	1.25175
	-3.90043	7.21246	3.89277	-2.68558	-3.38317	2.34576	7.20248	-0.144323	10.1193	0.219821	3.26637	2.86003	2.23839	3.28183	3.10246	2.53976
	7.15149	1.686	2.83422	6.02663	1.26298	4.02051	6.94941	-2.57391	-3.00034	4.84002	2.20028	-0.0881079	2.32034	0.000602721	-1.76454	-2.00152
	2.14647	0.520668	5.16021	7.70546	-3.54551	9.62081	-0.488906	0.196152	2.4674	1.35941	7.24996	1.21571	-4.96639	-0.847948	3.86313	3.90914
	11.132	3.10919	1.47312	-2.11358	4.57738	4.08851	4.23341	4.70523	10.1115	3.53013	-2.90902	-5.23076	6.55186	-4.36319	-1.80573	3.56036
	13.0917	3.49957	8.31612	11.2429	8.66583	7.45836	-6.43383	2.48993	-0.208443	0.403607	1.42114	3.39696	5.13516	-2.03286	-1.32179	2.48058
	1.63015	10.3533	5.74845	-8.16889	-2.07369	0.420283	-0.639494	5.16436	-1.30179	4.74404	2.62295	-0.61169	4.5959	4.75094	4.28693	0.517542
	5.9416	-2.42303	6.65869	7.27977	-1.87822	7.39716	1.47444	2.63358	-1.25959	8.32142	-1.16588	0.474279	2.44268	-1.95283	-1.48164	0.021773
	0.0758151	-4.26864	2.27919	-2.77975	-3.68475	4.86792	-0.273289	-3.37973	4.24945	2.65082	0.665079	4.00026	-1.91097	1.80852	-0.300117	-2.0452
	0.55448	5.64991	7.74922	4.43061	0.126902	5.08218	-1.615	5.2483	5.24673	3.87283	2.16992	1.96077	2.163	-0.12686	0.391715	-3.172
	9.08667	0.668745	0.327063	-1.54733	4.84425	-5.62863	2.24409	6.85316	0.519113	-0.525832	5.69828	3.20786	1.47716	0.406667	-2.89725	-0.320234
	7.14714	3.99854	7.55084	2.6653	-0.204894	7.55582	0.531228	-1.3032	-2.56491	5.5205	-1.31598	3.69655	1.48111	0.648314	3.15325	0.335283
	-0.109966	4.17715	8.48316	5.41856	-0.796995	1.01722	-1.31031	1.31324	-0.260761	10.0303	-0.542652	2.41887	0.749844	0.444291	-0.00727053	4.78567
	11.5394	1.45581	-1.6292	3.15621	6.47642	1.85882	2.43875	1.6633	7.21947	2.12896	0.953506	1.6696	0.266471	-0.643731	-0.445986	1.91574
	9.59801	3.19086	10.8045	-1.58285	1.51666	-6.93203	1.65055	8.79111	0.573417	2.55783	-1.03834	0.345067	-0.411263	2.21312	1.01934	-3.78053
	-1.59956	6.05479	8.63432	8.60548	4.74207	-0.112999	-1.65912	2.80112	2.36633	-3.86119	7.38758	0.722712	0.506317	-3.19093	2.68705	1.61728
	2.25355	4.39323	2.53249	2.33185	2.78835	1.95234	-0.468306	-2.08306	-0.518526	-0.510339	4.23097	0.55321	-0.269708	3.42969	-0.652284	2.13892
	8.13734	0.334709	4.23404	8.60779	-7.64694	-8.211	3.06113	1.90707	2.03857	3.74747	3.5025	1.86425	-0.0503433	3.55802	1.80101	-1.38301
	-2.19823	5.86131	-5.92858	4.87962	5.31724	-0.994232	1.38899	3.67805	-0.422515	1.7843	-1.4633	3.04563	2.22947	3.10386	-0.937604	1.98348
	0.0631769	6.00609	4.58699	7.96654	0.141111	7.18674	2.58917	7.34745	0.757259	-1.32478	9.25198	-3.60786	1.93859	4.12673	1.92122	-1.13522
	1.21106	6.09672	-0.467309	0.339901	-0.0142366	-3.33291	5.25429	12.1705	2.15353	4.48626	0.635158	-4.40493	1.3948	2.37286	1.73203	4.77238
	6.39869	3.72786	-6.0407	-3.37988	-3.05635	2.20918	3.463	-1.48353	2.76216	3.84345	2.79471	1.0717	0.727438	6.26336	2.05798	0.529353
	0.336623	8.08085	9.49839	9.85439	3.27383	7.84225	7.37988	2.99929	4.43069	-4.2813	-0.758524	-1.60607	7.58237	2.62039	-0.123673	2.64547
	5.14923	0.319868	-1.20973	-8.84702	1.84035	-0.920538	-3.39479	2.39259	4.44139	0.501619	1.60088	5.35861	-0.373575	-1.06767	1.83112	-2.06443
	3.70241	-1.05067	-0.783188	2.99668	2.65356	2.92536	12.3587	-1.10915	1.61421	1.02886	3.06487	1.1853	-1.07516	-3.09896	5.19381	0.880963
	5.68992	9.61057	-1.58739	-0.106066	5.73209	1.57485	-0.36459	-1.64721	-0.173321	-3.23941	2.71446	1.73877	0.0711863	5.04657	2.92322	-2.88017
	-1.63854	-0.972338	-2.5155	7.95302	-5.2106	3.32753	3.11042	8.15229	1.84172	-0.0299736	3.88949	-0.162818	1.72244	-1.42217	1.13918	0.939169
	-0.729417	-4.04093	7.37973	5.22691	6.1469	2.88679	6.24283	5.32173	-2.80517	0.882779	0.0718175	0.76208	-0.300003	-0.196174	1.58916	2.54971
	4.5943	0.280604	6.95831	-0.0291811	-0.181042	-2.20195	-3.53711	4.3378	-6.3251	1.213	0.521201	1.84595	0.359645	-1.51912	0.262686	2.31206
	-4.35513	-1.18312	10.4455	-1.587	0.374547	-0.0135011	1.68688	-0.288345	-3.39429	-2.07744	-1.89788	-4.40291	5.25835	-2.93351	5.51465	1.5006
	3.07387	4.48814	3.65351	-3.89005	3.71721	1.44502	1.14309	-7.75813	-1.47924	2.876	0.282985	1.65584	4.07526	1.301	-4.78941	0.992329
	9.74847	13.3359	1.67431	-0.81151	0.73426	11.8859	0.694544	6.53492	4.96996	7.6412	2.05984	0.415696	6.14216	-0.929083	3.70566	-1.16437
	7.39383	4.20425	2.07676	4.04444	2.91677	1.28707	1.87948	-0.601877	-3.23079	0.984634	1.51216	6.03553	3.72802	2.22292	-1.14258	2.56619
	14.6785	13.385	-5.91759	4.60552	7.55636	-2.21524	-0.441072	5.22188	3.07037	-1.69562	1.22408	6.0547	-4.55497	-4.6871	-0.627874	1.94588
	1.16749	3.39003	0.271961	3.14137	1.64018	-4.8953	1.89505	-0.155987	2.17067	1.3274	-1.8323	1.59524	0.337133	3.2683	-4.42366	-1.90471
	0.306776	4.30392	9.21387	7.45286	-0.821559	9.267	-3.24719	-1.87861	-0.921537	2.38587	-0.450756	2.35826	3.95287	0.713353	6.14305	1.58325
	5.14998	6.23659	7.16522	2.16962	4.53637	0.93937	5.14025	0.32048	5.76961	-1.83265	1.07835	0.934339	-3.85355	-2.44848	-0.324181	-0.0886167
	6.38769	-0.317976	4.34118	8.75286	12.0452	3.76297	-1.57013	-5.70118	6.98676	2.91384	3.36117	1.19326	-3.34518	0.831331	2.82428	-2.10986
	2.43492	6.44978	14.1786	2.87443	3.66926	0.785365	1.12748	8.802	-1.64871	7.22429	-0.23596	1.87732	2.99035	3.14693	3.05484	-0.447269
	0.203837	1.9464	1.39471	5.42413	3.74125	1.00443	5.91795	0.801801	0.247636	-1.04487	5.72226	0.696162	-2.39033	1.17511	3.59132	-3.21835
	4.90859	9.39029	-1.58928	4.07173	3.13463	4.12767	-0.90066	-0.165225	6.1351	5.26997	5.51642	7.22781	-2.2175	-1.62003	-2.06343	-0.740135
	3.52276	-0.185205	6.06712	1.43121	-0.244438	0.138469	3.79227	2.49892	2.29338	10.1499	0.68065	4.5074	4.92291	-2.66458	1.29578	0.493002
	8.04846	-1.20697	2.01818	10.3386	1.13585	7.0834	0.627324	2.78916	-1.32181	1.58553	-1.37334	-0.0172602	3.56603	-0.669629	-1.87178	0.583715
	-6.2401	14.7973	1.29427	5.96232	4.24475	0.914749	-1.2166	-0.516495	-0.169003	4.45476	3.98367	2.67614	4.28506	-1.02287	0.0109888	0.420437
	5.29011	-1.71423	6.55918	-1.18227	0.849532	-4.72803	-0.610547	-2.49632	0.902688	-3.02748	1.97867	2.52838	4.66539	1.46819	-1.38585	4.7462
	0.925272	1.68282	4.92966	2.86402	-1.22359	5.41059	-3.86316	-6.66296	6.73398	3.41568	0.972868	-1.2176	-0.633287	4.45346	1.20674	0.204133
	3.47574	-1.03613	5.65467	0.0199478	1.0752	0.296526	3.51066	4.38362	5.26609	-0.0319291	-3.01286	-1.63971	0.90766	3.73011	4.69789	3.88671
	-2.93431	1.47233	-2.0674	9.43434	3.88466	-1.97276	5.1981	-3.25797	-3.84652	6.01953	1.07841	3.37398	-3.56714	0.674048	1.70661	0.96488
	4.12842	-0.47504	2.02849	-0.397409	5.50899	0.0584954	-2.80613	1.31142	0.279483	-0.405831	-2.04465	-1.53203	2.87184	-1.63777	3.40976	4.02768
	5.75161	3.90446	-0.962744	3.44727	0.296956	3.86079	3.5549	8.6001	-5.39599	-3.72387	5.7661	0.220181	-0.274869	2.47899	1.30632	-3.91367
	4.9329	0.948657	3.54301	-1.77556	3.05311	9.77917	4.88181	3.27146	-0.237739	5.0529	5.54937	-1.0034	0.990356	5.30296	-0.500528	6.19772
	-5.12632	-0.998313	3.64285	6.18017	3.77602	0.788333	0.229086	-0.608749	0.811555	3.21621	4.70095	0.734328	4.28509	1.05153	3.97798	1.08012
	3.33524	6.72655	1.51628	5.46625	-2.26813	4.21934	3.90692	5.58384	6.22996	5.03449	-0.341072	3.2724	-1.10307	-2.96473	2.54936	0.853709
	3.4042	12.1672	3.01894	9.42956	5.72435	1.51104	1.97248	1.77844	-3.67952	4.13117	3.61657	3.66301	5.77045	-1.18472	3.46555	-0.831006
	0.0959635	3.13849	1.59045	4.41027	-0.125623	5.74587	5.06659	4.44758	5.47811	2.0725	5.28315	-0.872578	0.864694	-0.76272	1.80307	5.34403
	5.80754	1.81393	5.06949	4.78765	-6.85428	-0.920567	3.32879	4.1252	4.04253	-1.57683	1.94673	5.6477	-0.910401	1.04537	-0.449754	4.11934
	3.61046	-0.941024	4.12661	0.505621	10.9269	3.11402	8.56083	4.34811	-3.0959	-1.34837	-1.35151	1.29636	-2.62273	-0.88164	2.83181	1.36974
	1.52992	2.7986	1.5474	-2.78866	7.87365	4.11495	10.3295	-1.26961	-0.597469	-1.33734	-0.00363843	5.89836	3.29607	4.58104	-0.976962	0.237905
	9.43191	4.08026	4.22147	9.06014	1.08327	0.0523033	3.02231	3.04797	2.58886	-1.14308	8.54411	-1.567	2.57138	1.46468	0.571598	1.51977
	-0.710043	-0.526991	-0.794626	-0.806767	-2.88263	0.800225	-1.85017	-6.74122	-0.763274	-2.86343	5.68558	1.38965	1.55701	1.44302	1.92267	1.87542
	-4.89343	4.46065	2.60588	5.7131	6.11928	5.11826	-1.84348	6.10562	-0.813057	6.83064	-0.0198967	0.830292	4.97796	4.2227	1.01861	0.377875
	5.71837	5.24463	1.76327	1.81371	6.08603	0.689011	-0.816656	-1.84275	0.486455	1.86911	1.91376	3.47478	-0.637751	2.21746	1.40073	2.81943
	7.87373	7.19857	1.39072	6.27425	-4.0034	2.36838	0.947008	-0.258687	2.76607	4.19589	4.07171	0.74867	0.163673	2.44753	1.67344	4.08317
	0.0712457	-2.77967	-1.80741	0.3019	6.8306	0.637969	8.27876	0.66417	4.19936	2.52085	0.299453	2.60349	2.24105	0.144407	8.16126	0.080661
	1.07534	3.2799	0.488388	2.11843	-0.488251	1.234	-1.46787	0.358596	11.996	3.58101	-3.23641	-0.795595	0.958871	0.843091	5.62521	1.12068
	6.83374	5.57268	-5.93442	3.51244	0.557713	1.45521	0.288197	-3.63328	1.30858	-0.90956	6.49001	0.0197417	-0.825917	3.38817	4.38143	-2.3646
	-2.20292	3.05953	7.69006	1.67787	0.520987	3.65074	-0.512705	2.00468	-2.31707	1.75931	3.78998	4.84746	-0.884745	3.45731	0.356273	0.159293
	2.10669	6.6673	6.5334	0.993318	2.64401	-1.63762	0.00825115	5.49701	5.41862	2.29424	7.49276	1.94056	-0.321837	3.97659	-5.41852	1.9963
	-1.89045	2.00695	0.982687	2.77382	3.90018	-6.95946	4.99832	2.54264	-0.643093	0.36983	-3.0527	-0.267107	-0.759328	-3.54316	1.07426	-1.38862
	7.62859	4.64022	0.931305	8.19348	3.80912	6.31876	3.66475	-2.14342	-6.43066	2.81174	5.55243	-2.03825	-1.29468	0.672899	3.61584	-5.58173
	0.125374	5.76794	-2.96221	7.0073	-1.81808	0.104327	-1.51894	2.51286	-1.05086	3.02161	-1.75676	3.63622	0.0733893	-1.44072	1.38813	-1.84354
	3.73698	4.98883	3.92115	4.66377	-0.997038	3.12922	6.6538	1.18441	1.04596	2.83056	2.57835	-3.28955	2.49614	3.02789	3.67307	3.19629
	2.84083	4.57939	-3.86966	-1.22656	-4.05828	4.66405	0.797796	-2.57332	3.09841	-0.812933	0.449989	3.58669	1.64365	3.0587	0.318392	-1.89916
	8.37672	6.83493	9.13907	-1.60751	-2.51278	5.59553	6.52924	2.63931	4.55185	2.26645	0.0795673	-3.00266	-0.0751711	-1.59944	-0.432589	4.4212
	4.94517	-6.80961	1.71614	7.55147	-1.72484	8.18265	-1.7113	-6.14566	2.51494	4.02093	-2.58732	-1.30897	6.12574	2.07632	-0.290028	-0.145981
	2.48837	0.285677	-1.89775	1.22267	-0.0185854	-0.146614	2.52863	1.05946	0.217231	5.54242	-4.58946	-2.10258	4.07977	-3.18303	-0.267398	3.46617
	-1.96733	3.78375	1.38124	5.27101	3.22147	-0.643906	9.12037	3.58069	-0.260516	-0.199509	3.43996	5.69203	1.4099	3.19621	-2.31196	-0.227813
	2.60409	-5.08368	6.11238	-1.68947	4.56715	1.21521	2.60289	0.707639	-2.71459	6.35123	-1.18604	1.44158	1.90239	3.19864	-0.119733	0.572279
	1.86243	2.35333	10.8924	-0.711312	1.51449	3.49284	3.82706	-3.49244	8.64308	3.74229	-0.856055	0.643821	2.35788	0.511597	1.29771	4.2269
	0.600484	-1.57762	-0.625788	5.83801	7.28187	10.2538	1.73081	5.16878	8.27918	2.44827	5.12105	-1.07612	1.73978	-0.0215988	1.2775	-4.12146
	7.942	-3.74471	-5.14064	6.85699	1.31193	3.00959	4.25557	7.43785	5.16518	2.90251	0.775945	3.36565	-0.928503	0.681906	2.89761	5.23612
	3.54384	4.93217	7.16091	-2.8197	2.24549	-1.60819	0.205504	1.0379	0.484391	-2.39109	-0.751536	2.77138	0.212371	0.437718	0.71706	4.52034
	1.04202	7.75286	4.89689	2.8211	4.30322	-3.2325	-1.95797	4.87433	-3.10165	-3.40728	-0.700207	-1.07917	3.71056	0.335034	-0.619025	-2.22366
	4.20493	11.6331	7.23355	5.42612	-0.819645	-0.229155	4.98959	7.05441	1.62706	2.86076	1.21083	4.82667	4.16784	2.57669	4.00062	4.30521
	9.7775	-4.08389	2.1661	10.2454	-0.175728	5.15669	-3.52136	3.81393	2.73667	0.55258	3.3363	4.53249	3.34405	-3.06277	0.779886	1.70953
	-0.688179	6.98691	1.87907	3.96652	-5.19466	4.95286	9.03286	4.40605	4.21368	-0.133958	2.60207	0.980027	-0.23603	4.57273	4.69956	-0.200211
	2.58608	3.33308	5.86206	-0.0333018	1.79822	2.50986	1.64042	0.517722	2.59183	0.368225	-5.72191	5.18972	-0.348809	-3.37756	1.39449	2.75948
	3.91366	7.2526	0.422056	0.260535	1.74828	3.33327	6.31288	8.14429	4.8726	-2.53402	-0.210593	2.23774	2.00105	1.38649	-4.78781	1.27732
	4.76211	-2.14973	2.04671	-2.15597	-7.07703	4.98346	-1.29506	5.23755	-2.81455	2.0246	-1.03805	-0.505479	-0.0469597	3.14526	2.85085	1.28423
	0.518713	6.74869	0.99521	-0.247295	0.651629	7.06364	1.5263	2.41105	0.170975	7.04519	0.127783	0.308705	1.81554	3.77384	-1.29601	-2.01461
	-0.152544	10.0045	2.37077	6.45071	3.22303	-1.34773	1.04844	-1.0273	0.92757	-1.48065	1.67398	2.08157	1.93187	1.17232	-5.54852	-1.3232
	-2.74068	5.77197	2.46422	-1.99499	1.83164	10.5729	3.60604	-1.8348	4.20247	3.88921	3.89874	1.42476	2.4389	1.40143	0.380175	0.00925863
	4.99263	8.42319	3.90258	4.45196	-1.41346	8.0051	4.88721	4.71532	1.65025	-1.32674	2.56588	1.91382	-1.56066	0.15093	2.98575	0.141121
	9.40969	3.48851	1.44102	-0.37562	-0.583372	-2.21491	8.19283	0.814097	0.412975	5.00668	0.434985	2.16757	2.56908	-2.14356	2.55312	2.24558
	-0.618325	0.820948	-0.835093	5.95546	-0.0804055	2.3009	9.04039	5.12969	-3.07175	1.74063	-1.39252	4.34014	1.95505	5.45612	-0.383032	-4.66454
	1.0983	2.84218	-5.3016	-4.64634	7.06721	2.01691	1.53665	2.10248	4.94591	8.80984	-0.319193	-0.869627	1.44002	2.53742	-2.37092	-0.187704
	0.855395	1.44132	4.66234	0.865942	1.54407	-4.00745	-0.102711	-1.72197	-1.19252	5.20436	11.9823	1.63125	-4.49712	2.3724	-4.07613	-0.911788
	5.9641	2.57443	6.95087	4.24005	3.37331	7.64326	3.52702	5.72231	-0.541134	3.988	-0.278494	-4.17915	2.59565	3.09679	2.46633	2.56358
	6.45769	4.46737	-3.79238	-6.2785	-2.48079	3.00602	7.58292	5.2195	6.59292	6.61027	1.32397	-1.26023	1.73851	-1.79304	1.46755	2.89493
	1.34182	6.31915	-3.51831	4.96702	0.0158927	-2.44553	0.0693866	-4.52509	0.361387	-0.565655	0.484252	4.27198	6.51981	1.12706	1.6009	-4.1683
	4.0974	-0.328371	8.97275	2.71487	7.01784	0.661686	7.0618	2.69517	5.79817	4.9226	3.7501	-2.32162	-4.73504	1.7041	1.66665	-3.08707
	5.72102	5.8892	3.34118	3.69717	5.07071	13.1445	2.31381	3.28491	-5.07195	-3.50143	-0.582235	1.47825	-0.197389	0.397321	0.866092	2.83074
	3.92277	9.10234	9.0584	9.2116	-3.16247	3.33337	-1.85563	2.35781	2.83634	3.09437	3.01708	7.91067	-3.48272	0.302474	1.19565	3.63567
	0.327506	2.55032	5.02236	0.885873	-2.00494	0.0190067	1.33822	9.34265	4.03569	1.6273	-3.52391	0.502032	4.1126	5.46026	0.705265	2.26127
	-6.07017	-3.11062	-2.09876	6.07368	-4.06794	0.51487	3.82876	-5.05221	-2.59114	5.64598	7.66306	1.78908	1.71522	3.67675	-1.61411	1.00496
	5.9783	3.19039	-5.11329	3.90943	5.88804	-4.81612	7.34628	2.62559	8.73934	4.22033	4.68544	0.467553	5.65043	1.35545	-4.12631	-1.46417
	1.26367	-3.56017	6.00467	10.2113	0.800858	3.4663	2.7358	6.00681	3.15127	2.27775	2.22718	2.57538	-2.23952	1.52557	0.0266809	2.08184
	-4.35116	-3.74806	0.768438	0.816074	2.0323	2.99748	4.53847	-2.29111	2.87264	3.06415	-3.90161	-0.245187	5.12837	3.48523	1.75313	1.1424
	8.93908	2.93557	0.771214	5.02359	-0.731815	-1.36582	2.55692	3.17134	-2.44581	-1.77987	3.73744	3.49463	-3.04708	2.20256	0.06472	0.653391
	6.32967	1.58707	-0.0626942	3.39098	2.51425	4.13719	1.26033	5.12736	2.05366	-1.20761	-3.32257	2.97487	5.15596	3.84388	-0.39624	5.15583
	7.66484	-3.15916	6.71059	5.99333	7.9138	3.28521	1.52064	-2.28383	1.79152	-4.11842	-1.88549	3.41772	-0.251927	-2.39766	0.434858	-0.367601
	-1.49206	-1.13521	6.18037	-1.14922	-1.48584	-2.34278	5.3299	1.65616	2.16467	-1.45552	-1.57144	3.87997	2.80121	1.26452	1.19926	3.00817
	10.1531	0.969516	-4.65196	2.55548	-3.87928	6.13413	1.64445	1.11675	-0.459459	0.117895	2.66471	1.03784	1.2376	1.26575	5.88142	0.692552
	6.14867	12.0565	1.14934	0.328457	1.04305	4.10819	-0.737449	-1.40867	1.50116	4.51027	3.72269	-6.49201	1.59298	1.60145	-1.05761	4.49223
	6.06449	-2.49664	-0.618841	1.70338	0.211549	3.01681	4.64924	-1.83872	-2.17982	-0.61738	1.57287	0.45985	-1.54434	-0.538622	0.518381	2.35812
	6.47715	7.27719	2.93081	8.09303	3.63376	-2.02094	-5.89624	-6.44866	4.28252	3.63663	5.20492	3.32109	3.51526	-4.55166	1.99411	3.80539
	5.60858	-3.51865	9.26568	8.65944	4.87013	0.964279	5.36147	-0.632088	6.42727	-4.18028	-1.54403	-1.4586	0.700859	1.19891	0.873695	1.11407
	3.3628	4.14461	4.58849	-1.05279	3.20138	-4.7772	-3.64291	-7.00491	3.72355	0.69834	-3.67661	0.249516	-0.883771	1.31717	-1.1533	3.74871
	6.5795	5.15974	5.65859	-0.397503	6.29265	-1.55689	2.26113	1.74396	4.62377	0.501483	2.36431	3.71937	0.321658	0.916725	2.55462	0.858903
	9.95518	10.7458	-3.88019	7.22454	0.301102	3.39582	2.30953	0.80925	4.41612	1.69739	0.810278	-1.53223	3.11272	0.699177	1.76793	-2.30805
	3.81156	7.51188	0.640353	-0.218302	-1.00347	-2.27737	4.6756	0.874087	-3.75533	7.31714	3.90549	-3.70971	5.32105	0.0642299	0.98157	-1.23805
	-1.3493	2.16161	1.96325	3.17002	-0.334522	0.214799	2.92299	2.07541	0.120614	-5.01912	1.85961	1.79495	-0.506338	0.717283	-1.02286	-0.694604
	3.52549	10.0483	4.12358	3.51901	-2.3662	2.73596	5.00079	7.85496	-6.34931	2.08008	2.60223	3.3986	-1.09344	1.92411	-1.37234	2.49814
	-1.5953	0.873079	0.0115405	1.70811	1.5382	3.93032	-0.859334	-0.449843	-0.121308	7.66473	2.85073	-0.636588	4.05193	2.34059	0.697585	-3.52854
	8.18294	5.67218	6.54269	0.56886	-0.65898	1.2051	-1.76222	10.1654	1.97937	8.57077	-1.31285	-0.913739	2.29939	-1.33651	4.81478	2.48122
	10.707	5.39127	6.02561	-2.43669	0.319608	2.82167	5.37464	4.38911	9.96265	4.23738	-0.359164	1.35065	-0.67974	-1.31531	-1.61379	0.497814
	-2.31077	5.94713	3.895	-4.17506	4.81937	4.24256	5.06305	-3.36411	5.39123	-2.75039	1.19724	0.187077	2.8636	-0.194327	2.75733	1.71539
	-3.14086	-6.06477	2.90328	-3.20017	0.574827	9.13719	-0.116476	0.269861	-2.47065	-1.835	5.60016	5.79174	1.19509	-0.312652	1.58885	-0.467323
	2.03062	0.391939	3.14778	-2.51208	10.6873	6.35983	8.36633	3.96628	-1.3873	1.08204	-0.168742	1.76091	-5.06171	-2.78022	-2.04081	0.632716
	4.89976	1.99347	14.2917	8.8341	2.22828	5.1102	1.41655	-1.47774	2.30755	3.52831	-1.67269	-1.02822	2.11563	-1.57078	1.92985	1.45786
	6.03325	4.45328	0.496095	0.0767187	2.48999	-1.97978	-0.592975	-0.477382	-1.66501	-1.04596	1.96349	-0.256932	-0.956413	0.842749	-0.92193	1.14289
	0.176342	8.51126	8.07423	8.04184	-7.64898	6.10775	5.05886	6.34367	-3.01117	-0.485905	3.88281	0.454365	-1.80406	8.29458	-1.94756	1.70954
	9.3949	5.70001	-5.03476	3.64273	-7.43908	2.85662	-0.151745	6.42383	2.2895	1.62699	-3.88552	0.958311	-0.638557	-3.3272	0.0828934	3.71837
	3.09237	-3.35494	-1.11163	8.93373	-1.66729	2.0692	4.79751	3.19197	9.62476	7.13956	0.463193	4.30296	-1.18167	3.42623	-0.821953	3.36358
	-4.79125	5.74275	0.249171	0.90138	2.31738	8.46659	8.23757	4.27541	3.44477	-0.761748	2.71153	1.19453	5.84772	2.88542	3.14323	2.50093
	8.99045	-0.606253	2.39986	3.89208	5.95453	5.13743	2.91383	3.56225	3.55633	-4.00192	4.66869	1.30269	-3.9012	2.45806	4.19654	-3.49854
	1.95781	3.0189	5.68006	2.74687	1.909	4.64924	5.80726	14.1814	5.27697	4.51971	5.50494	3.11236	0.999272	-0.217254	2.80881	-1.01756
	-2.23729	-5.1603	1.58692	3.56552	-0.0326563	6.88935	-0.389053	-4.52018	6.92398	4.62435	5.96922	2.12215	2.7335	-2.25963	1.411	1.36694
	6.04474	7.52365	2.37396	7.65138	4.34828	2.64538	4.7865	-0.233833	9.02278	5.81239	7.32161	3.8453	0.580484	0.865794	2.45433	-1.38989
	-0.112661	3.45802	0.396057	0.26307	4.38188	11.1466	3.4079	6.52298	6.11642	-0.210487	4.233	3.54381	3.04222	-0.526992	2.26674	-2.07956
	2.48214	4.07702	-3.89163	-0.145004	7.06636	0.668149	-0.23584	1.68824	-2.2554	-0.991781	2.18125	0.0177189	1.78613	2.26509	0.207574	1.27085
	1.46693	8.06207	5.12372	3.37954	5.93745	5.91898	-0.0564381	6.21511	-0.949512	-1.38867	2.8066	4.48462	0.664089	-0.635336	0.125897	-3.00997
	-1.70113	4.84169	-6.60515	8.18483	3.66083	1.31854	2.30915	6.41765	2.79513	0.767591	-6.9688	-2.93121	4.46922	3.9504	3.07978	9.06599
	-3.44761	4.05323	5.77393	2.74261	14.4642	-1.6032	6.56874	2.99978	2.59099	3.03347	0.361578	1.57436	0.642771	-0.971877	-0.96038	0.93138
	-3.09861	1.99745	9.11121	14.3367	7.20745	2.46041	6.97084	4.67126	-0.687433	0.00489147	-1.42271	1.08946	2.00763	-2.37175	-1.31356	0.428007
	1.41385	5.93739	-5.77733	-1.12679	2.16796	5.87531	-1.66123	-4.48235	4.91359	7.66696	3.09828	1.22052	-2.08104	0.0744029	3.75338	3.89071
	3.0084	4.19682	7.64042	-0.635263	1.67051	0.427749	4.95165	4.65934	2.83374	6.83619	0.970904	4.33389	0.100206	1.10406	-0.521138	-1.2336
	-0.297792	-2.29149	5.00662	1.32824	5.0726	-1.06922	-2.86666	3.78771	4.11332	0.396008	0.653341	-0.600652	4.05735	0.809688	0.190754	2.98373
	1.07497	-2.177	-0.532949	2.04453	0.366411	2.87257	1.65901	5.82245	7.07916	-2.15593	2.48781	0.29495	-0.464502	2.15578	1.55439	-5.77267
	1.88121	0.62705	1.67082	-0.22591	-3.26448	3.33162	0.360891	4.42844	-0.853905	5.41453	-1.22542	3.88312	0.847396	-1.11142	-1.99148	0.0483205
	-4.45533	3.9645	0.109542	3.4823	1.73311	2.4973	2.58507	0.286513	3.66791	9.42394	2.05379	3.22472	1.96417	-2.52808	4.61025	0.529567
	0.622058	1.56937	-0.978085	-2.21602	-1.13867	4.75888	1.333	-6.44002	-3.88702	7.02561	-2.75062	3.79663	-2.68659	1.46193	-1.4891	3.12003
	1.13363	0.193191	5.82661	0.888236	3.77538	3.88701	9.75249	2.21342	0.560207	0.468594	-0.814816	5.67647	-0.394209	1.70247	1.14006	3.09189
	1.38815	1.94317	4.89072	0.0412904	2.5748	3.83019	2.3131	1.59611	5.14197	-3.23876	-0.968552	-0.792915	1.74969	1.67809	-0.202118	1.64461
	-5.52794	0.786722	0.715203	1.34179	-1.08309	7.01188	1.05865	0.750296	-0.228627	-5.48449	-1.998	1.13288	-2.28962	2.29015	-0.685647	-0.122959
	11.5859	-3.13328	12.3986	4.15398	3.32106	1.15998	2.56504	2.81309	-4.9369	1.84807	3.18398	-2.09472	1.95444	0.903905	-0.0227386	1.58188
	3.18944	7.25438	5.84743	0.286266	3.69658	5.17499	11.1973	2.44821	2.42703	3.12105	-0.994299	-2.16759	0.151439	-5.01104	1.22661	2.55289
	0.431214	2.72345	10.0548	0.33281	-1.7947	-5.63595	4.83246	8.47278	3.24309	3.03038	3.50776	0.907769	3.10501	-0.647895	2.748	-3.2897
	4.57812	-0.202865	5.18665	-2.09591	12.0174	-1.81059	2.52741	0.866539	7.62804	-0.243412	1.99879	2.76818	-3.35823	0.81058	-3.47917	2.95755
	7.51104	3.72326	3.0504	2.68569	4.46606	-1.10238	2.14878	-0.665899	2.85479	1.09527	-3.88238	2.34779	4.73653	-0.327758	-0.228281	1.49845
	8.12235	9.23571	0.513959	-1.54734	0.485113	2.54965	2.73086	2.11554	9.42989	-3.08976	2.29613	2.32096	0.335005	1.37296	2.64484	1.32446
	0.951776	1.20471	1.94198	4.56482	4.69927	4.48154	4.04906	-2.5959	4.69688	-3.79452	3.61626	4.03779	1.24415	0.295983	-1.29884	-0.829208
	-1.74772	-2.48474	-3.18356	0.852085	9.18474	-1.36851	0.99047	4.69845	4.38504	0.252442	7.22734	1.97956	0.218856	-2.56347	1.43918	-0.73742
	8.72393	3.46859	6.60052	2.09897	2.69166	3.1701	5.77867	-0.437558	0.397031	-0.423893	4.14158	-2.1828	2.0173	-1.75199	0.688082	2.12181
	3.58516	4.64732	0.755591	2.41842	1.85215	-8.00667	-1.76863	2.2566	-1.66288	4.74228	-0.654252	-0.182857	1.50683	-1.42991	2.17515	0.331217
	4.96942	6.76576	7.57425	-5.69041	11.6131	5.07911	0.293475	2.01251	-1.15191	3.44341	2.1806	-2.69605	0.0770796	-0.574921	-0.091088	2.09495
	3.1647	1.88693	3.0588	-0.919332	-3.14848	-0.365578	2.55077	4.33439	7.38261	-2.30808	1.22155	-0.264262	1.68308	3.29306	0.383994	-2.55044
	9.0419	5.76754	1.4058	1.87783	0.39037	1.88002	3.74439	4.38512	6.90599	-1.84419	5.69158	-1.52379	2.60304	0.247916	2.95807	-1.33406
	0.143393	1.46332	7.57802	2.21952	5.05816	2.86126	3.77654	-3.24179	-1.36667	-0.174773	3.02782	4.32116	0.716601	1.07	2.3815	3.36214
	9.43992	8.74309	3.36148	3.58379	-0.318065	3.57902	-1.66884	1.86954	-4.65815	3.5837	-0.769976	1.35743	2.46615	0.79245	-1.88726	2.33693
	0.337625	-5.05528	1.38241	5.36031	4.44341	-5.34153	4.0697	3.53197	1.73732	5.64379	4.7886	-0.28551	-0.222606	1.83083	2.6679	-2.31123
	0.443089	-6.14845	-7.4371	2.53518	6.02434	5.43979	1.37055	-0.0902238	2.36865	2.69567	-1.81079	-3.4254	-0.698648	2.84418	-4.44071	2.50764
	-1.11597	-5.01337	3.02548	-7.88298	-0.142195	8.10708	3.12946	0.807309	5.03851	4.28512	2.27003	-4.92653	-2.6822	0.890249	2.32709	-0.237845
	8.23456	-0.958811	3.47905	2.58862	3.62417	13.7686	-0.87826	-2.71891	3.17008	5.31569	-0.460637	2.88074	0.665948	-2.3942	-1.37355	-0.819569
	5.71579	1.50505	-4.76226	0.0173372	3.47066	0.302033	-5.7316	1.63419	2.34212	1.70099	0.969681	5.14808	-0.645531	-0.193165	-1.04906	4.40853
	5.41392	3.95512	0.221536	6.09347	5.14115	3.51743	-3.78162	-1.60221	-1.37818	1.28912	4.60511	-1.71192	0.644052	0.133676	1.19966	1.17641
	-1.12317	-1.47607	6.90054	-3.74348	3.6003	-2.78633	-0.58072	8.67341	-2.13848	1.61259	6.51644	-2.82434	0.0961245	-3.32401	-0.494865	-1.64148
	-2.78588	5.65164	-2.68488	6.58492	8.67135	5.70772	5.69311	4.6831	2.46873	-1.44867	0.392157	2.57527	-1.79383	-2.6754	-3.99413	2.45503
	-2.41138	-3.04014	-4.77869	12.6614	5.03804	5.17537	3.19745	2.21617	2.04019	2.88977	2.49458	4.09591	-0.0946752	2.42155	-1.45436	-0.737934
	-0.185358	1.55976	1.30319	7.139	1.49233	1.20985	-2.18815	0.728408	1.13345	1.28295	4.2704	-0.663193	-0.993204	1.94219	1.35662	3.02657
	-0.878893	-0.178308	4.55606	0.220168	7.41994	5.22019	-0.838145	0.867912	0.041326	1.14537	-1.5082	1.70682	7.51822	-1.14995	-0.788293	-0.615961
	-8.4205	-3.73186	-5.84632	-3.60381	0.726465	8.35387	13.0124	3.17012	-0.236553	4.90162	-0.626227	0.331763	0.934384	0.937364	-2.37505	2.91008
	8.44572	3.39144	-2.2931	-1.70913	1.34676	-1.64312	5.66182	6.38747	-1.74713	0.682818	4.48744	2.1695	4.0664	2.41421	-0.383852	-0.600408
	2.69373	-1.90176	1.78223	2.23062	6.41268	8.60877	2.03274	-4.07289	0.841019	6.16271	0.65119	1.29158	2.95017	-1.79694	0.593414	0.3845
	-3.28694	-0.27882	0.330838	4.10211	4.47852	3.28874	2.54527	7.21702	9.45408	0.232905	4.40368	1.53544	4.51423	-2.10458	-1.33806	3.02603
	13.5031	7.24676	1.17038	-3.34083	-0.510343	0.142424	0.964952	4.44087	-6.22039	-0.256611	-1.60422	3.87475	-1.20339	-3.8625	0.722909	-3.62036
	-0.499329	5.69075	-1.51916	6.74494	2.4523	6.41994	6.67042	2.99965	1.60559	-4.16548	2.77701	1.56965	1.69306	0.864995	1.19364	1.78258
	-1.89141	3.69622	2.06311	0.785333	7.18206	2.71251	2.71571	1.34069	-0.854731	2.46894	4.44409	1.23053	-0.895318	3.05175	3.98318	1.35075
	-0.731992	1.14878	-3.77227	6.31116	-3.56497	-1.46275	0.114622	-0.110548	4.77029	-6.206	4.85735	2.14502	4.68309	-3.73411	3.41604	-0.356949
	1.41861	6.80213	6.16471	0.068642	3.69155	7.9978	2.36245	3.29391	1.50598	0.238587	0.426497	0.469437	1.17647	3.51898	2.78662	0.597187
	6.3251	-4.82643	0.994063	4.21867	-1.29066	1.5791	4.71311	-2.7965	-4.22652	0.266078	1.82212	3.03636	0.696035	2.1993	5.31787	2.54816
	3.51141	2.35538	-0.854899	5.13316	2.67083	-6.51729	0.189872	-0.57847	4.36219	2.56705	3.62658	0.774338	10.4325	2.23451	0.847298	2.41177
	1.25391	10.9125	6.03024	12.9326	9.23527	2.44776	1.81384	6.44393	3.54115	-0.0251233	0.196032	2.62176	-1.23626	-4.13216	1.65375	0.533359
	6.8656	-4.16635	6.88971	4.77091	5.14363	4.23575	8.38329	-2.66997	1.07407	1.62158	1.72231	0.880245	-0.295523	-1.54189	3.09736	1.50233
	-3.73433	4.51137	2.34905	-4.55009	1.47281	7.12881	3.3504	-2.54392	-1.15029	-3.92929	3.0093	0.504308	0.749187	-0.761576	1.13825	0.719068
	2.04448	2.31277	9.67858	2.1584	-0.371716	1.12373	-2.15986	8.41447	0.0553202	-0.917102	5.53391	3.14947	4.12272	3.30003	-0.251358	2.45515
	12.7551	3.21475	-1.6813	6.93692	-2.64299	8.61735	-3.4455	-2.77312	-3.20447	4.38592	0.921809	4.321	-0.843519	1.54332	0.0524157	2.27233
	3.498	5.87922	3.08069	3.34259	7.07349	-3.82679	7.58	0.149339	0.546878	-0.676464	5.35529	3.76735	2.23042	4.07003	-4.16928	0.128163
	11.9173	-0.960546	-1.46492	-5.65162	3.77737	4.28794	-1.44085	-2.71214	2.47692	-2.07672	-1.97661	3.52545	-1.57858	-1.28682	2.14374	0.265696
	4.58766	-1.21034	4.96194	0.00494625	7.48652	-0.273824	8.87535	1.96729	-1.90868	2.04588	2.18029	0.514372	2.91076	1.10887	-1.70716	-2.08736
	2.6585	5.62625	10.5234	0.520621	1.75175	-0.0610011	1.27	-1.9551	5.64181	-1.24947	0.382056	4.13695	1.61297	1.37168	-1.76198	5.08387
	8.70798	3.26868	-0.0359122	9.66622	-5.48349	2.06728	3.75722	1.04432	-0.207592	-4.85947	0.872368	-1.77945	1.84976	-2.82591	1.38398	-2.21566
	9.7962	10.4697	-2.67176	4.23487	6.43505	-1.36539	2.30202	6.75847	3.94669	0.414809	0.715705	-0.190002	2.17066	-1.84629	-0.651255	0.418051
	-1.24214	7.88895	-0.727331	3.34922	11.5503	-7.8299	5.8292	1.97171	2.59408	2.05698	0.700699	1.8581	-1.14235	5.92704	1.0554	1.9235
	3.69013	0.0469834	9.3385	-3.27315	2.07368	0.36099	-0.224569	6.24088	2.29845	4.97889	2.61939	2.3313	-1.36014	2.39125	2.97635	3.19427
	4.51786	1.52906	-6.41741	5.36197	6.32492	-3.27812	4.87364	2.04354	4.16854	2.5285	4.74078	-1.22922	2.28204	0.317017	-3.72957	-1.86105
	2.00622	0.348728	3.19011	4.36341	10.4705	5.4246	0.282805	-7.94267	0.593384	1.36925	4.00716	7.64004	0.82884	-1.00778	-4.66802	-1.74697
	8.3422	4.1016	2.32454	-0.648591	5.70794	2.6987	-4.21773	-1.40923	-2.38379	3.70242	2.13211	-1.65653	-2.31298	2.28546	-0.496631	0.5085
	6.0902	3.56132	-2.98754	0.305195	0.014893	2.53576	-1.22814	8.20972	-1.80138	3.80151	0.482939	-0.00755829	-0.963155	5.6975	3.58981	1.36508
	9.7004	11.1669	3.36094	-0.748088	7.66694	-1.48857	7.80746	3.65372	-0.430668	1.6669	4.19654	2.22235	3.11119	-0.446925	3.51026	-0.377166
	1.77363	-4.94653	-2.61554	6.01425	4.75241	-2.04694	1.09184	3.89643	-1.88926	1.30862	-1.1111	1.55104	2.90575	4.09968	-1.32858	6.1484
	4.07445	0.888838	1.70639	5.9151	3.85919	1.66631	2.29754	-1.05577	5.74365	-4.34105	4.84648	5.29196	0.104897	2.81208	-1.20783	-2.27657
	8.22836	-4.06208	8.53072	5.28136	-0.245289	-1.12206	0.56053	7.04904	2.74528	1.52896	1.36066	1.77728	1.67945	0.218712	2.72103	0.998819
	1.48768	4.89847	3.63311	5.20137	-1.99369	-1.68428	6.05865	-0.0466343	2.55253	2.01153	0.283058	1.71264	0.260917	-0.852252	-3.76738	-1.82893
	1.55505	2.83969	-2.20107	2.73845	2.75123	11.5685	-0.601176	6.40473	1.27128	1.70286	-0.315337	1.11628	5.45489	-2.88646	3.05294	4.50429
	-5.53993	-4.67347	4.47452	0.606424	-1.16763	7.82085	3.48387	-0.315322	6.51545	0.0684518	-1.17398	2.11439	1.76594	-1.59124	1.27673	2.77784
	-1.62797	1.74763	-3.30746	0.24957	-0.10639	3.23688	-3.8683	3.42041	2.13435	4.18957	-3.47014	1.29896	-0.252719	3.96998	-0.462898	-0.12672
	-1.6781	3.16981	-1.9598	3.25587	-1.83932	4.77413	4.35151	0.195347	3.67813	-1.02896	1.62183	0.952467	3.69536	0.385153	4.29404	-2.04338
	2.78955	0.702076	-0.19151	2.4565	-3.62742	0.159877	2.40893	-2.50955	2.62263	-2.69404	4.51171	1.02489	-1.68332	0.570657	-4.22449	-0.16414
	14.3372	1.10388	-6.91242	5.61965	8.72147	1.43254	-0.875955	-3.65622	-0.379531	2.34728	-1.06242	2.49239	2.42803	3.15954	2.33138	-1.06242
	2.05102	4.00442	6.29486	6.13927	-4.52452	6.37652	7.65861	4.28494	0.00176523	7.89517	2.05799	2.2381	0.312943	1.39813	-0.319959	2.765
	4.12247	2.83676	4.00338	5.22527	-2.45813	3.47435	5.33968	2.20734	1.85507	-0.357066	3.98671	6.35312	4.73325	1.43374	2.33659	2.50653
	8.07086	4.78092	2.02178	4.66304	-3.56052	6.44382	3.8838	1.75723	0.426112	7.00961	2.49802	-3.16801	2.08536	-1.28601	2.58923	0.644406
	2.94945	6.03372	-1.70205	6.21083	4.55346	-2.09755	5.54038	7.15563	2.34001	1.71414	6.569	0.0979255	-1.78176	4.27476	0.0748152	-1.00966
	0.575313	9.15169	8.01928	10.5823	6.02932	2.27708	6.64172	2.83002	-1.81279	-1.44323	1.76022	-2.89723	0.26804	-0.188415	-2.26102	4.10868
	8.02318	5.3989	-1.0633	4.21449	6.51866	7.09183	11.4159	3.24645	-0.360481	-4.51974	2.61951	-0.856758	2.51813	6.0098	1.44573	-1.28513
	-0.393675	5.48462	6.17829	2.76489	8.02839	12.1563	-3.92112	3.88508	3.04503	5.64902	7.61069	1.66896	1.57527	2.78128	1.63104	3.01495
	2.89161	-2.6892	6.44063	1.94248	2.40818	5.81383	2.68245	-0.310218	-6.48855	0.280407	3.37285	0.446093	-0.685731	3.67566	0.459134	1.47642
	1.39447	6.4872	-0.574839	3.01434	6.72694	4.14681	-4.29966	1.44926	-4.36477	3.42596	4.82833	-3.87046	3.24045	-2.32786	3.49927	0.73939
	10.1925	7.02349	5.75019	-2.89592	-2.3198	-0.601758	13.6229	3.52948	3.62671	-0.885413	-0.377501	1.4011	3.80516	0.489621	-1.47718	-3.72125
	9.85554	2.79715	-0.596677	1.20307	6.9246	-0.992034	6.6181	-0.331796	4.65686	4.32739	3.98669	-4.17133	0.299387	-0.552462	3.32635	1.33669
	0.0702555	3.33884	0.730885	-2.73323	-1.23921	0.428688	7.41371	1.00811	-0.819701	5.78781	0.680856	-2.25497	-1.13937	5.51944	-1.89976	-2.55265
	5.55125	0.0980205	9.75048	0.994344	2.62252	2.58554	2.32248	-5.72775	-1.70972	-6.56687	-2.34206	6.48036	3.36345	0.317975	0.788007	-2.59754
	8.78381	1.9143	4.60047	-5.30307	4.34825	6.03648	9.88963	-4.0483	0.347087	-0.712148	-4.27591	-6.93576	-0.803249	-0.116145	4.69706	0.430435
	4.21766	-0.632414	-2.32823	2.37893	1.17156	2.33098	-3.37631	0.966848	1.78605	4.32259	-0.567397	-1.14574	0.288005	4.13374	-1.35303	0.329974
	1.02698	3.17436	0.320572	4.06231	-1.68291	4.62106	4.09656	5.96497	0.632275	3.52772	5.55673	-0.862275	2.06081	4.71225	0.589445	-1.17861
	4.41102	7.85566	-3.40251	2.8222	2.21782	6.35638	-0.641216	1.25959	3.71112	-0.848619	2.57967	2.58805	1.9279	0.594065	-0.383209	-0.588666
	-0.393716	2.43841	1.39081	2.45015	3.48055	-3.72298	4.23592	-0.289239	2.65486	0.257711	-1.11435	3.86999	-0.655329	-1.96354	1.06584	-0.55191
	7.1386	-8.30322	-0.256969	6.33415	2.82575	-4.0529	1.47359	6.33525	3.79618	-0.142288	4.11345	2.14662	0.139448	-0.430877	1.98193	1.82037
	2.78287	-0.493117	9.2822	-0.204438	-0.952681	9.17854	3.0113	2.48833	-2.60317	-4.27481	7.22915	-1.17221	-1.72466	5.10687	1.6552	3.10233
	4.40785	0.916742	-3.17323	4.4549	-0.413598	-2.16244	0.383198	-0.255087	5.75423	1.55528	-2.75998	-3.92267	2.74555	0.86748	-0.162812	3.97497
	-0.66776	5.51137	-1.74974	-3.22606	1.41587	-4.46874	-3.01307	5.38313	0.619205	0.153126	-0.305051	1.94255	-0.0230777	2.52313	3.12288	-0.214384
	-3.02438	-1.6021	-0.0935898	7.11335	6.67532	3.38882	0.35379	-4.1039	3.0386	-3.70032	-2.82983	3.74307	1.0808	0.243393	0.981661	-2.35891
	0.78852	6.87844	1.02563	10.3634	6.41719	1.31678	4.58314	-3.66189	-0.573383	4.40073	5.60717	0.0984105	-0.198559	-1.44401	2.04348	-3.81518
	1.82537	5.27661	10.7889	4.07116	-1.45644	4.54099	7.51383	-5.1572	-3.36451	2.89125	1.02231	0.145486	5.44928	-0.955364	2.4548	0.58622
	1.64989	5.30158	0.708071	7.07735	1.36898	8.73751	1.80995	-4.61084	-2.62021	3.40783	-2.31109	6.58822	-1.35398	3.42372	2.302	1.96743
	6.66059	0.499511	2.1495	5.95105	1.57811	3.67402	0.941635	-1.39109	2.30414	2.95799	2.31484	-1.75069	2.72063	3.58617	-3.92878	1.59097
	6.94006	1.48997	3.70606	2.04593	3.52007	-5.77058	2.636	1.11475	-1.90689	-1.03353	3.88128	1.69803	-0.461449	-0.936315	0.0710097	0.0210382
	8.91079	2.67567	3.37408	0.35593	-1.41701	-5.58054	0.298749	-2.8182	2.96271	1.17037	5.24089	0.965572	-6.37193	-0.778687	0.183941	0.860597
	-7.33697	-0.59485	-1.29889	-0.908212	6.91157	4.4272	4.44851	4.69284	4.42628	5.46526	5.20983	2.69211	2.44475	4.89974	1.24283	2.21394
	0.606725	1.67507	4.16947	0.342129	3.71648	2.33488	2.81281	5.37976	-3.45663	-1.26079	6.76323	2.06925	1.71108	-1.12726	-0.375302	0.0683712
	8.0855	1.29765	9.49215	10.9852	-3.84905	7.64388	6.11607	-0.848638	3.39749	4.30378	3.90417	3.37303	-0.319579	1.16727	4.74054	-2.28678
	3.95141	1.14444	-2.7389	7.17313	-0.762199	4.93328	-1.77932	2.10801	1.02231	-0.610515	-1.53204	2.08313	1.90064	-0.717698	1.27243	0.0874161
	0.534186	0.775135	5.06618	7.39581	3.37409	6.00603	2.14262	-4.07946	2.50039	-0.571628	4.53333	4.31948	2.77399	2.00031	3.82638	-1.28565
	-2.35474	7.08176	5.81158	1.9329	2.52194	0.486709	1.15282	1.20923	3.89367	4.47566	2.08917	0.470428	-5.54041	-0.49143	-1.66228	-1.52774
	-7.81076	3.18553	3.65898	-2.54972	0.292576	7.4958	-2.64217	5.58609	2.02958	6.01939	0.914893	2.05908	-0.934245	7.11491	0.334461	1.38863
	7.12975	6.82625	9.8599	6.56947	3.00446	-4.96446	8.61063	4.30305	0.558828	6.0213	3.01743	-2.64591	-0.0801924	0.237646	0.595243	-1.51106
	-2.69681	-1.82543	1.69374	5.36289	7.24662	2.17592	-1.69343	0.140462	7.531	4.72135	1.38817	2.82959	0.874211	-0.35124	-0.836142	0.535996
	-0.5736	2.56829	4.74021	0.276989	-3.2662	-0.871059	3.16646	-0.719907	3.30834	5.33976	3.42383	-2.82634	1.25549	0.763997	-2.97474	0.541794
	9.64511	-0.00362498	6.51775	7.27783	0.814733	-2.14501	5.44471	-0.0622627	5.08957	5.68036	-0.874347	2.26218	-4.11387	3.68574	-4.96289	2.51681
	3.89232	4.84095	-8.94064	0.896687	8.44935	0.248954	1.21213	0.0381395	2.11747	4.81931	5.9196	3.78162	3.76989	3.34486	-0.16818	1.86584
	-2.54266	8.98922	1.94575	-0.462377	-1.15774	3.5519	2.22859	3.96847	4.97442	-1.94587	-2.4768	0.134157	0.00846744	-2.55782	4.25003	0.64954
	4.59961	11.9004	4.23715	-0.42864	4.58722	6.88973	1.07263	0.0990595	-1.33906	1.69443	6.55231	-4.57536	4.83962	-2.9266	-0.195882	-0.471542
	-0.743832	0.146139	-1.75163	10.3833	10.0963	4.16789	4.3982	3.88699	1.0993	0.923116	-0.0988392	-1.36795	1.85896	3.22953	2.30881	-0.305025
	-5.68304	2.13598	0.227237	6.4648	8.30126	2.99887	5.90812	-0.775432	3.69455	3.82563	3.24555	-1.18539	-2.68087	3.29972	1.33729	2.12651
	0.793892	-6.44438	0.958632	5.59602	2.92432	7.49839	-1.82055	2.74991	-0.802356	4.37656	0.908496	-1.8275	5.99381	-2.00964	-1.21606	4.62357
	-2.72346	3.3161	4.3142	8.37626	8.34436	0.582796	2.36669	2.228	3.65992	-6.05375	-0.479981	5.09975	7.09258	2.7766	2.44796	-0.335895
	2.12608	1.41847	-3.49065	7.1925	6.44349	-3.15636	0.697972	9.15519	-2.07421	3.63323	4.37567	-2.14423	0.370773	0.861933	1.43762	1.08971
	0.793739	4.41296	0.349729	6.26122	5.23107	3.61905	-1.5591	2.74553	3.91055	-0.552196	3.91793	1.19998	0.798492	3.79648	-0.0269969	3.17252
	5.79816	3.45955	2.41107	1.66193	-2.55115	-2.01114	-5.28508	-0.636017	10.4543	0.285965	2.13867	2.01097	-0.284412	-4.61649	0.0525555	-1.96897
	3.35398	2.90671	1.50432	0.656393	9.65459	-0.219772	6.30061	-1.25964	5.43333	-2.47072	-0.813592	4.04154	1.38037	7.84328	1.86829	-0.37002
	-1.30433	8.9938	-4.65297	6.74239	2.6935	2.80368	2.33853	0.244641	5.08877	2.05603	-0.581684	0.00663072	-0.576724	-1.45457	-2.11204	-0.936115
	-2.51221	5.52321	1.80605	-5.64345	5.51573	2.74448	0.677257	1.34385	-0.282926	7.33914	2.54561	-1.82699	-1.74603	3.67144	-3.15057	-1.15588
	7.99176	5.97933	10.6989	0.399863	3.18844	6.09074	-10.5815	-5.4943	5.24382	4.23205	1.16479	1.65725	3.28411	-0.516561	0.0883663	-2.07423
	4.0585	1.31239	2.03349	6.32121	6.73622	1.70358	-4.9717	2.3465	3.17805	1.04383	0.762134	3.78366	-0.170018	1.07847	-3.58939	2.24811
	7.72501	0.684753	9.144	1.82857	4.5987	-2.86458	5.23503	7.20181	2.55532	-3.48135	0.302867	2.68376	-1.10734	-0.82645	0.754706	-0.160104
	-2.45746	4.16222	-5.6733	0.396395	-0.406361	6.0714	-2.12235	3.58564	-0.0281588	7.80455	1.88533	-0.0615724	1.98908	0.533798	-1.10346	0.680795
	13.4323	-1.12527	6.05412	1.09008	3.66503	6.62041	-2.08345	7.38982	9.70312	1.61029	-1.43637	4.56216	-1.02037	3.48415	2.60025	-4.75169
	-4.11942	3.30715	4.96174	5.85892	1.55189	1.36031	0.511768	-2.00047	1.54192	-0.229874	6.49488	1.39317	-0.622508	0.347544	1.50498	0.57471
	-4.09945	6.17204	1.30999	0.175242	-6.11513	9.8972	1.55274	-2.35262	2.75105	-1.48993	1.27497	1.73987	6.98974	6.61957	1.36126	2.47994
	1.06431	-4.50437	3.55162	1.83426	3.99149	-3.49026	1.70884	-0.53403	3.73993	0.756888	1.93736	-1.44021	0.167585	-0.70009	4.42298	-0.846742
	1.76484	3.74532	4.49932	0.352965	3.56619	4.10784	-6.01424	2.19033	7.1436	3.82909	5.6773	1.22468	0.830096	2.32767	2.78291	1.41825
	8.83006	10.0071	7.28351	-1.09023	3.61101	9.1758	2.31562	0.4839	3.56713	1.12492	-3.61231	3.84623	0.817989	3.44307	4.53994	-0.371482
	10.1782	7.94919	3.73204	5.93574	1.20399	8.54486	0.859913	1.52485	4.76289	-0.218387	4.60143	1.78944	2.49602	-2.9815	1.40266	0.00844938
	11.1376	0.647441	-4.04386	2.39393	-0.623942	8.73734	3.67833	1.95178	3.90551	4.73563	-0.140431	2.76729	2.78967	-1.18938	0.731306	-1.34756
	1.01616	-3.8695	3.64993	4.2908	5.55733	-0.324463	0.980664	2.80969	6.25955	1.73592	1.52206	1.58117	-1.41684	0.634502	-1.96168	2.43253
	0.655525	4.68418	-2.49836	8.60344	2.67834	-2.50839	-1.35986	3.55408	-3.01306	1.91196	-1.55059	0.0656084	-1.95757	1.19109	-1.2115	-0.220049
	0.546033	9.94514	3.11378	-0.0984866	-0.461929	4.47435	-5.74709	5.64706	-2.37985	1.85644	3.03478	3.9247	5.60175	-1.71833	5.6146	2.83651
	-3.36617	-9.97314	7.59596	0.730188	6.3362	2.07054	9.9241	1.16046	-2.29729	-2.11359	1.82006	-0.226387	1.19054	-1.94191	-0.436776	-3.05588
	-0.201418	-0.47323	2.03135	9.88208	2.68376	1.85133	-2.70462	4.88801	5.04127	-0.00406721	5.51074	-2.02285	4.08729	3.71367	2.61639	0.0262684
	6.64391	1.43656	3.27977	-6.80807	5.26271	0.679249	-1.77161	4.28974	6.96218	2.16688	-0.689479	6.11477	3.0556	-0.491957	-1.79077	2.3585
	4.47251	-2.12809	5.73915	4.19719	7.87788	9.09454	-1.89191	4.35325	2.8154	2.4095	-0.835247	-0.694569	1.59194	2.28016	1.45653	1.87149
	10.0596	-4.21825	2.52952	1.92871	4.765	-2.03002	8.54485	-0.185868	8.01013	-1.41851	1.61284	1.37604	1.84508	3.09528	-2.83473	1.19546
	5.78304	3.47472	8.7246	1.16708	2.60622	4.28018	7.69093	3.6646	-4.77598	3.28464	2.40485	4.35982	1.07491	1.26673	1.54413	4.65404
	-1.03432	4.81641	6.39985	0.280621	6.94734	5.40779	4.27283	3.71663	1.06763	-2.3722	0.996657	-1.27646	0.83069	3.08587	1.855	4.15639
	5.74306	4.51953	-2.21627	0.867225	5.97969	0.103727	5.15461	-0.350948	-3.50394	4.43434	5.79929	-2.41639	-0.0923084	4.93043	1.75278	-0.882258
	-1.3625	3.18318	1.82619	2.3464	-0.360172	9.16469	0.371368	12.2401	7.76258	7.84724	1.09966	-4.03384	2.04081	1.77511	3.63647	0.328705
	5.6598	1.87493	0.809651	0.507956	0.287453	2.94121	-2.03025	-0.743708	3.09801	7.05572	3.86811	2.68207	1.06265	0.51524	0.589806	3.05348
	5.90103	5.88668	2.21293	-4.29107	6.77926	4.83913	1.86413	6.8941	8.04001	4.00575	1.05717	0.690208	4.87092	1.95442	0.0378068	0.114482
	1.92714	4.69799	5.84083	4.82909	-1.65381	4.69668	5.19929	1.93888	2.76253	8.864	4.96964	0.46512	2.81811	1.96978	0.0824314	-4.36399
	2.33377	3.12987	-1.34645	5.68127	0.263794	2.69387	9.79185	-3.17876	3.95611	-1.80735	0.581706	1.93908	-0.609738	-2.72221	2.69061	3.41234
	1.82918	-0.351152	5.27937	3.1085	7.4044	-0.289708	-6.01291	-1.86376	3.9931	4.69738	4.64277	-0.952525	-1.26226	-1.86573	-0.560267	-1.86343
	6.1384	6.99142	-2.80493	-1.35309	3.97602	-2.85178	8.8878	2.04006	-1.74239	0.373179	7.24123	1.70092	-3.14693	5.39537	1.51311	0.375499
	1.70387	5.47083	-3.82153	7.5189	5.39154	1.51555	8.81421	0.305002	4.49166	0.826869	3.49468	-1.02424	-0.0818444	2.3752	-2.3142	-5.7012
	7.02103	-7.87809	3.19035	-5.71405	-0.211878	-9.15599	-4.1386	3.80102	6.81374	2.58855	-0.883047	2.80808	-0.698027	0.779201	4.77914	1.3456
	5.86399	9.24219	-1.55849	8.29225	2.09261	-1.13299	-3.80233	2.6478	5.9677	4.95426	6.29888	4.40843	3.0186	1.06203	1.65114	1.04464
	-0.449508	1.29647	1.90876	-2.66836	4.28075	-2.53361	-0.826024	-3.7713	1.12433	1.57851	0.718908	0.504617	3.30667	0.8716	3.8034	3.3863
	-6.87612	-2.26945	8.43397	-1.50109	0.447364	0.820446	1.13648	6.33978	3.01036	2.82	5.47524	2.45355	2.00012	0.151042	-0.683089	-1.65327
	8.65681	12.3855	6.15793	-0.634072	0.106571	9.518	4.05117	-0.717266	-0.565053	4.72522	7.49783	-2.97962	-0.185711	-1.63691	2.70486	-0.99116
	-0.395241	4.66727	3.24589	9.17996	1.64602	-1.06017	6.64281	6.11541	2.30994	2.17834	-1.69689	5.93254	3.52581	-0.861914	0.160003	0.515004
	-0.810087	0.206461	7.34395	-0.506246	4.08386	2.73473	1.88899	0.844577	-1.75628	4.39537	4.55376	-2.19299	3.96424	2.80956	0.365985	1.53153
	6.09833	0.454705	4.8151	1.85503	-9.81818	0.878807	-3.03798	0.359187	2.7427	3.83912	-0.387435	0.784336	-0.707218	5.6001	-1.33059	2.52432
	3.92289	4.98964	10.9229	-0.68824	-6.7334	5.24642	-0.124552	12.7466	-3.67125	-3.48355	2.16799	8.49185	-1.69488	4.1414	-1.93925	-1.19032
	1.88745	1.05519	0.119912	6.5307	5.96199	8.21861	0.257781	5.49517	2.53117	2.84426	-2.45112	2.25574	-0.0125634	2.5275	1.26268	1.4623
	7.38755	3.99765	4.68938	3.03078	-1.25924	-3.37634	-7.01023	2.1412	3.04328	4.51886	-2.89663	-0.756958	2.92894	-4.55793	2.04341	2.74633
	6.07136	1.4922	0.0588474	6.43308	6.21762	1.29743	1.66249	-4.48478	1.3227	-0.801672	0.342982	2.81281	-2.58502	3.91707	2.33848	0.574749
	3.52783	8.7531	0.995944	-1.86556	-3.10078	4.763	7.94261	0.801418	-5.15539	2.27033	-3.98685	4.20456	-2.76696	1.6622	0.161323	0.347147
	7.88797	0.415358	1.05072	3.81671	5.79825	3.57338	0.374124	7.08299	8.70408	5.80186	-0.0937217	1.31442	-2.57224	-2.13747	2.29769	-0.334899
	6.07141	2.83495	12.9277	-0.929982	-1.47065	3.39146	-0.424398	4.07722	1.74114	-0.753986	8.17431	6.09837	2.09538	0.920044	-0.0973642	1.56197
	6.57786	8.93736	2.95266	-2.09635	9.19309	5.44533	4.86465	-0.799266	-0.529759	0.521673	5.49982	0.644116	1.29365	5.26596	2.64602	-1.20486
	-0.189502	6.66472	2.08394	5.22711	6.66517	7.97228	5.18345	4.72316	5.33172	2.0405	-1.38589	-0.267896	4.65365	-1.72679	-1.98957	1.95467
	1.31037	2.11276	-0.108866	1.83433	3.02611	3.86103	8.59031	2.9832	0.680532	1.8354	1.91123	1.20353	3.23819	3.94708	-4.0181	2.66521
	3.51644	9.70176	0.488086	3.96962	-1.02623	6.59013	10.8328	-0.771408	7.69281	-3.20976	-1.37675	3.44966	1.15541	4.54644	1.45766	3.5834
	5.84226	7.44518	2.54171	1.90659	8.94439	1.33953	-0.493658	1.10201	4.91034	2.78841	-4.9242	1.94868	5.05983	1.18167	0.983168	-2.41351
	6.2757	-0.202241	4.82627	2.88267	6.0212	10.2157	4.28585	5.9193	3.03982	-1.71126	-6.64166	-1.47191	-0.609998	-2.45947	-2.99668	-1.73273
	5.76242	-0.0371723	-0.691272	-7.21509	6.46301	1.27056	-2.37574	-3.7696	3.3598	1.23486	7.31706	0.451785	0.207041	-4.38194	2.00608	2.40042
	4.57435	-2.51208	3.64755	1.55898	7.33022	8.56178	1.39023	2.57116	-0.744048	1.05216	0.358409	2.37466	2.24505	-1.23689	2.36771	0.934926
	-5.17148	1.5391	-7.03171	-5.451	2.87649	5.50393	4.44267	4.70649	6.01416	5.05614	2.10021	5.49984	4.22176	-1.87406	1.94152	1.37115
	7.05081	0.778184	-0.428028	1.79503	1.05983	-3.83727	1.03362	5.80188	8.54965	1.25624	-1.69354	1.57872	1.85181	0.843961	4.62445	1.92251
	7.89516	12.6074	-3.1796	1.13189	6.67019	1.78548	2.61643	0.171912	2.28965	2.47047	2.57214	4.0871	1.14355	-2.66901	-1.01073	-0.156292
	-0.00571756	9.32096	-0.0736095	4.44068	5.36074	-2.66892	-3.06084	-2.81564	3.03177	-1.24838	6.23247	5.18216	5.86483	-4.3812	2.27361	6.45374
	5.11355	0.92194	8.38115	2.64649	-1.29772	10.1247	8.5874	-0.225414	-0.662699	1.83491	-2.27863	5.44247	0.170844	1.21591	-0.151915	0.473138
	10.4978	8.79725	6.56667	3.26705	8.81714	-1.48279	2.04693	-2.65882	3.19891	-0.237336	3.62651	3.93772	-2.15746	1.91431	-2.83004	4.11405
	-4.84495	4.47868	-1.45876	6.01087	0.537005	2.55431	1.73413	1.49257	-2.33256	3.96519	-0.808133	-0.931932	2.05158	-5.02124	5.74546	-0.490124
	-3.40479	3.22165	-2.0005	-0.749575	2.24603	6.45585	-1.20943	3.51718	-5.60513	2.28949	-3.22562	6.82162	-1.80284	4.5036	-2.29696	-0.26176
	3.07728	3.19431	0.336274	-0.160017	2.40337	0.231434	3.18905	-2.24627	1.01175	0.920609	-1.2341	2.64916	5.54341	7.69938	-0.171452	0.667831
	-3.86657	3.29325	-0.464743	-4.28166	7.17981	3.02128	-1.5412	-1.68752	2.4392	2.67363	1.09568	4.6327	-1.33372	2.32868	4.36093	3.35968
	7.96192	7.6041	1.14404	2.83795	-1.20568	2.26982	5.48175	4.35083	3.21944	8.02507	1.50758	-4.06428	4.78584	1.94986	3.66677	-2.18649
	-1.96486	4.96964	2.9127	11.1769	0.497935	9.15676	4.00419	8.93248	-2.18974	-2.42917	3.83811	0.932798	-0.0898932	1.73477	-1.36274	1.87555
	6.85518	1.97496	6.70127	7.02882	1.71559	-1.45777	-0.321008	6.63328	1.05891	4.39166	0.227207	0.917095	-5.01385	4.75954	3.59782	1.31916
	4.66089	15.1923	0.39046	1.1617	-0.0575271	3.61113	9.77251	9.86656	0.0399723	2.69177	1.26871	1.2349	3.31589	1.7537	2.29807	0.22456
	5.0459	5.17242	6.42619	-0.909331	2.7822	-2.34036	7.14771	-7.20024	6.83941	8.01448	1.69577	-1.88395	1.73263	0.799839	-0.50253	0.288925
	-0.707681	2.12212	4.2279	1.83549	3.07758	3.28546	-2.10299	0.94066	-5.20987	-4.14032	5.20854	-1.78414	-4.64952	-0.684603	2.98515	-2.09008
	1.31071	2.35682	2.69796	12.5999	-0.945714	0.257611	3.9113	0.269478	0.891424	-3.0875	0.767454	2.71815	0.526519	1.81279	-0.581031	-0.279771
	-2.59015	3.30679	5.97214	10.8982	-1.89813	6.39116	3.97256	-3.74153	-2.39131	1.36495	-0.573975	-1.86744	-0.200353	0.925326	-4.22088	-2.93667
	-5.96382	-0.464921	-6.33174	7.5547	2.28927	-0.267418	-6.10153	2.30894	1.46401	2.00892	-0.358899	1.57492	1.3284	-0.220934	2.81272	3.62121
	11.5772	3.61413	1.855	1.58206	2.46249	1.85565	3.3952	3.07155	0.498528	3.18844	3.61379	4.56558	1.42788	3.08451	1.48542	3.3739
	3.78431	-1.09842	-3.33379	4.38603	2.88775	2.09983	4.6245	-2.17438	7.29219	-2.14651	1.99741	-1.71875	-2.66856	-0.0349066	2.16853	-4.99686
	-6.5354	-1.24195	4.65511	8.95529	4.06838	2.24803	-0.46196	1.54042	1.30899	0.200977	3.0763	3.21099	-1.93577	4.23264	4.17021	-0.578587
	6.82611	7.64254	3.0195	-0.219705	4.78458	9.13588	3.37222	1.48339	6.23488	-0.604465	3.25321	0.514201	-4.37735	-1.47286	-1.82973	-4.19577
	5.09939	-0.957208	5.4712	-1.83482	9.10813	0.0723871	4.65079	2.78635	2.44537	0.885949	3.16174	0.920151	0.727612	0.219302	-2.27537	1.72675
	4.37713	2.94214	2.35955	4.05036	5.35822	10.2512	3.82505	1.00066	-1.31797	3.49489	4.92014	3.68187	1.06896	3.08408	-1.4707	0.993577
	1.40117	7.49148	-0.931163	5.78716	8.77799	-0.575586	4.4531	-6.14724	0.927733	1.29904	1.49585	6.15467	1.54395	0.707723	6.35459	2.17701
	-0.860592	-2.68442	-6.66723	4.25434	11.867	1.57166	3.20999	5.92029	7.73318	-2.48564	-0.0573659	-1.22759	3.39467	1.74689	3.51609	1.79498
	-4.44819	6.55889	6.71642	4.44016	2.33683	6.36869	4.63303	-4.25604	-0.937938	8.63808	-0.0381908	3.31015	-2.93354	1.39956	2.11651	-1.58299
	-3.87896	0.476143	-0.826948	3.67675	1.34858	9.60847	3.32578	4.22302	8.67038	5.19454	0.480246	-0.716933	1.66671	1.39317	4.29577	-1.73968
	0.63894	5.10814	5.22917	-0.343077	2.92334	2.70517	5.85165	-1.39415	3.63945	-7.48877	1.12672	6.78034	-5.08849	0.103532	1.16023	-1.93218
	-1.09163	-1.92151	2.97843	5.32628	2.64312	10.6938	9.07513	0.690431	7.4028	-2.48869	-5.79434	5.07909	0.988323	-0.935454	3.20049	3.33783
	7.14746	2.93714	8.19227	3.73712	2.55322	5.76215	8.26776	-0.549071	1.31114	1.58693	-0.664517	-1.24345	3.88918	0.529869	0.892166	4.28297
	-2.18065	9.35014	1.20493	3.97265	-6.47723	1.49158	2.91189	3.75148	2.45827	3.3691	1.64707	2.22605	3.89982	1.3056	1.15287	-1.9076
	-1.66786	-5.45206	1.46701	5.66956	-1.64076	1.36378	0.0066167	-1.82785	-1.28306	5.82817	-6.03634	-1.71078	-1.43114	3.60752	-1.41154	1.37041
	5.80315	0.481982	3.87048	-1.01246	-0.965048	3.5335	4.17973	3.11518	3.20576	3.79045	-0.20919	-2.74765	0.80846	1.48794	0.636425	0.877528
	2.44809	-2.04417	6.80148	-1.14878	0.331614	-4.18461	1.56282	5.38368	0.643087	-1.0883	-2.09645	0.27839	2.69173	4.1168	5.80368	1.73545
	7.16616	-3.28065	-0.573725	5.685	6.40022	2.76774	-6.83318	1.6059	5.17907	3.8266	5.816	0.499571	-2.68334	3.6688	2.61557	2.15364
	6.20311	3.05476	2.93884	2.28259	0.308124	0.944549	6.65852	2.46915	7.15277	0.826472	0.916007	-2.52038	-5.34296	0.471115	1.58581	4.00271
	0.536546	1.29467	-4.07487	6.86456	2.18885	-1.47133	1.1838	0.61186	-0.83781	1.33884	2.29175	3.27913	0.15252	1.21716	0.532011	3.11292
	0.145441	-4.55081	0.0311807	4.12455	2.90764	-0.298544	0.22596	-0.808367	4.27502	1.22777	1.28223	3.51325	-2.78287	-2.24208	3.36227	6.66517
	5.98296	4.35342	8.91465	5.2	0.0203881	0.62695	1.89166	7.86673	3.40811	7.58222	4.60584	3.02164	-0.598889	3.55174	0.917075	1.0622
	-0.225588	7.71965	2.41698	-0.549931	-2.82575	8.89347	6.54048	2.72085	7.29691	-4.54759	1.90091	3.43017	2.90824	2.40946	2.50773	1.01275
	-8.3222	-1.32875	0.933833	4.86553	-2.90644	2.64114	6.90198	3.14975	10.1467	3.603	-5.0473	5.36234	2.74534	0.844745	-1.71164	1.79107
	0.375229	-2.71308	6.96572	3.23537	5.68961	9.09044	-5.33238	6.02929	3.01475	3.28564	-2.15809	3.61837	1.47117	3.52059	-0.916472	4.49615
	3.82857	-0.218084	0.993237	0.178685	1.02768	-3.13391	5.9718	2.52896	1.71462	1.92804	-2.1783	5.27706	-1.15414	4.92504	0.261753	-1.13776
	9.15092	2.8752	2.27396	6.99334	1.48551	6.41921	2.19216	3.02604	5.4013	4.9326	-0.0469512	2.31254	3.60692	2.95067	4.76158	-3.3831
	2.68372	5.01075	-0.928576	3.30837	0.703513	5.68354	0.975623	5.4263	-5.33736	2.35199	-3.62357	-1.30788	-0.973922	1.62117	1.42256	-2.07624
	6.1525	1.86229	2.35581	0.438389	0.53034	-4.40464	1.67944	2.59529	-1.60831	6.55683	3.35412	2.43611	4.29193	-0.98628	1.25093	-1.20866
	6.41418	1.99222	4.06049	3.84394	3.79339	0.301942	6.29493	2.40246	0.543628	0.161523	6.02161	4.04986	0.0285999	5.64381	1.77594	5.0661
	5.13054	5.96857	3.44645	5.17995	1.331	4.94521	4.01152	6.68901	2.49185	1.52682	0.745137	3.97255	2.79313	-0.968106	3.42183	0.400753
	11.4741	0.451831	-2.79187	7.71941	1.97787	7.61103	3.45165	2.60865	4.73526	0.0208501	-3.01495	-0.413304	-0.353744	-0.251933	1.93825	0.896833
	-7.01171	-0.267456	13.2307	6.53454	8.24728	0.825406	5.20494	3.23863	-1.6985	4.7758	1.85072	-0.241238	-1.06083	10.9077	5.08284	0.540442
	3.16966	-0.0660268	-0.876096	-1.45379	-2.68785	-2.45333	4.10322	6.10799	4.78184	2.37858	7.44388	-0.769408	3.67392	-0.904111	2.26874	-2.46151
	11.7862	3.0621	1.73535	7.00615	2.03023	0.139072	-0.514346	-1.39519	-1.54912	4.3044	3.94807	-0.431228	-1.71279	5.00025	-4.00785	-3.16717
	-1.54164	1.48951	6.85197	-0.227288	5.5084	11.7498	1.30607	6.13729	7.42093	5.10774	0.676218	7.7549	1.14357	-0.886925	-0.822898	0.860343
	7.4279	6.69904	8.16915	-3.41318	7.9881	3.28653	3.1031	-1.2365	3.17367	-1.95432	1.32228	-3.0667	2.92795	-1.69266	-0.126949	4.76572
	5.04944	4.08926	4.1799	-5.50829	-1.26481	2.69387	-0.88828	0.904272	4.49509	7.22753	0.334038	2.4184	-2.92804	1.10808	3.8865	4.50645
	9.92323	4.39893	0.785969	-6.50442	1.39956	1.83184	3.18048	8.85188	-4.46491	0.524153	2.42497	2.08172	-0.280269	1.92937	0.634367	-0.460667
	4.73829	5.59101	-2.22043	6.13853	5.23497	-1.18984	1.23487	-1.66261	2.11104	4.54665	0.582533	-1.01512	1.91259	-1.96616	2.38135	1.78156
	10.1119	-4.1966	3.79077	-1.55067	-7.03545	1.20945	1.22997	4.13641	-6.01943	3.84413	6.24262	3.86475	1.89662	1.89727	0.414846	2.05912
	6.36936	2.68385	2.78022	3.18596	3.02544	2.4146	6.86652	-2.63018	2.86505	-1.40106	2.93005	-0.891131	-0.925725	0.825559	3.94049	-0.423533
	2.84537	6.26896	-4.80502	3.17877	5.16763	-2.80631	3.00993	-2.53006	2.11385	1.22512	4.44011	4.41064	-0.359294	4.09541	4.99067	5.88076
	12.152	-6.66342	6.63294	2.59405	4.80801	-0.20686	0.0831477	7.58778	-1.23078	11.0179	-1.02176	-0.506991	-3.22248	0.67511	0.6238	2.68438
	2.88862	1.27846	2.96101	4.16181	-0.827048	-3.20442	8.64213	5.25695	3.22701	1.32231	-0.157236	2.40008	2.52751	4.87342	1.23565	-0.675633
	1.28487	5.8622	4.55309	-2.58541	4.93308	2.28899	2.05748	1.70889	4.72618	1.43385	0.868014	1.72523	3.1138	1.81126	-0.822886	1.58888
	-5.41419	5.02432	-1.40293	0.377184	7.10661	2.591	-4.66178	-4.30679	1.12892	-0.794284	-0.772789	4.99576	1.53253	-0.281393	3.87407	-1.82829
	-0.454337	9.89219	2.72091	4.98782	-1.94904	4.77518	1.8269	3.94675	7.41647	-0.659768	4.11968	5.28258	1.38636	2.05542	0.739401	-0.466691
	-4.67721	3.3882	2.79184	8.65438	3.17103	6.09218	4.31488	-1.87672	4.27257	3.94904	-3.28659	0.21059	-1.57418	-3.26517	-0.911065	1.27819
	1.20816	6.06984	2.91178	2.50795	3.31113	7.80132	11.9892	0.605071	-0.853072	-3.82854	4.90763	1.2556	2.42585	3.40776	1.87778	1.74739
	1.40889	-0.251008	3.66884	3.8075	-2.84244	5.2763	2.46421	-0.916234	1.30336	5.14756	2.24289	-2.07116	5.9192	-0.161525	3.20168	0.286048
	-0.462851	3.62848	4.64523	0.159479	3.07287	-3.27377	13.9816	0.31499	6.05244	5.67744	-1.1063	-2.44193	1.62887	-0.209386	3.14849	6.11836
	3.14026	6.92718	-4.55919	9.3493	-1.98112	4.32958	3.21186	-3.77466	6.38215	-1.57472	3.97677	4.89321	3.19659	3.58547	0.947743	-0.253055
	2.30082	5.65213	-7.45491	4.50626	11.9624	7.34769	3.02344	-4.74985	-1.00736	2.66532	7.39476	0.71154	0.560197	-1.81222	2.92132	-1.54156
	-5.45377	3.28885	4.77008	4.15752	5.1321	-0.419288	-5.88543	1.32714	2.05977	0.897458	0.372476	-0.973066	-3.72678	6.9908	0.317455	-0.622366
	3.90852	8.3876	3.76844	11.256	-3.95106	7.11688	-1.07627	-1.71765	-0.520257	-0.263126	1.12073	2.51263	2.25208	-0.829307	3.69792	2.79993
	11.0267	3.20691	4.40179	-2.39771	4.35506	0.984027	4.1793	-4.9143	9.15546	0.583927	-3.7118	-0.457874	1.31649	6.18387	-0.690334	1.78344
	0.362405	0.720766	6.73565	3.09856	5.40475	6.49088	3.80973	2.61057	-2.99335	2.13863	4.4949	2.2839	0.806462	-0.0868878	1.46096	1.73364
	-2.24657	4.01173	7.80659	6.36937	2.71118	0.458259	-1.6983	-2.70706	5.07286	1.24229	-0.231888	2.43883	-0.772568	-0.433648	1.7372	3.38617
	2.42378	4.76467	3.32334	-0.703814	-2.17677	5.05772	4.31566	1.66713	3.122	8.65632	0.770853	1.95579	2.18536	-1.44592	0.241663	-1.48557
	8.7787	3.92483	4.26433	3.85652	0.179856	3.63106	0.707224	-1.48633	-5.21479	-3.12805	-5.27305	-0.520636	1.12296	1.52983	-0.0536702	1.057
	4.09381	4.65043	3.6003	4.43949	0.879704	1.055	-8.6021	3.4096	0.51283	-1.2409	-1.79973	-0.209986	3.98203	1.48413	0.941055	1.57585
	16.2397	5.97633	7.07199	8.76147	4.30298	6.87772	5.99735	0.217858	1.32172	4.5681	2.34651	-0.597685	-0.997525	3.92191	1.03593	5.28239
	4.65406	1.08873	3.30003	-1.78423	-6.70408	1.30162	9.36326	-0.131138	7.32055	2.16862	1.83611	-2.72177	0.824577	1.48502	6.17792	3.63969
	7.783	7.58209	7.53842	11.8878	7.0227	2.23266	-0.952268	1.36726	2.57666	-0.642977	3.31926	-1.07524	4.54251	2.49132	-0.495447	0.710066
	-8.82908	5.67565	9.08645	6.21724	2.83202	5.44175	7.30241	4.4657	0.689776	-1.50428	8.38529	-0.164411	-0.657537	1.55722	0.872303	4.3955
	5.10667	0.888313	7.03741	6.3829	3.97968	5.90967	-1.24894	5.40898	4.34365	3.01388	-0.575401	0.383969	2.30726	-1.51645	0.412355	2.40773
	3.65586	-0.504033	3.59337	3.26318	-0.00282946	1.21627	-9.16825	1.12847	3.41294	1.60478	3.80792	2.6535	-2.35556	4.47789	3.155	0.481267
	3.52779	1.57181	7.809	5.15227	3.65549	4.41692	3.76975	0.246382	0.504635	1.24298	-3.73289	6.30405	-0.236081	1.69397	1.1986	4.89045
	10.2601	7.10917	6.98674	2.18452	-2.05569	7.43663	11.1857	6.12099	8.3401	9.92516	3.12758	1.06195	4.05655	2.48962	0.453164	3.11808
	5.00931	5.25543	2.71542	-1.66011	-3.18389	3.54622	4.09961	9.64903	-2.04509	1.44116	-0.824166	-4.08713	3.8784	-0.397065	4.02528	1.47508
	5.86507	4.13011	-8.70623	-0.511897	-2.46662	-1.69326	-0.882444	-0.680603	5.14552	4.95927	2.03245	1.56158	3.73363	-4.21328	1.20393	-0.152828
	4.43593	-2.44558	-1.8881	-3.47478	4.88113	5.35241	-6.55027	2.62019	5.98479	1.88341	1.3076	7.58032	1.27605	-0.82324	1.68326	2.1044
	4.66102	8.43638	1.61742	-2.34748	-3.58861	-1.75859	2.62486	2.3773	4.778	1.62613	-2.72947	1.07331	-1.09827	5.47195	0.7511	3.16975
	2.21356	3.68131	-1.57217	-3.24401	-3.06204	4.17088	2.19428	0.624929	4.9938	2.17881	2.31591	4.70856	-0.0802681	2.64952	2.45809	-1.64928
	6.98985	4.7208	3.65504	4.39259	-4.20266	-3.16168	-1.78177	-2.76769	-0.546852	-2.56852	0.842775	5.30654	2.36929	0.0231776	0.547984	-2.27205
	-2.15279	-4.72395	-5.38348	3.3262	8.74549	-6.37111	-2.29397	7.14888	2.65856	-2.70242	9.90854	1.72248	5.82727	1.47941	4.78893	-3.43795
	3.93315	-0.817498	4.16026	2.4296	3.9262	2.85609	3.69958	0.58819	7.6053	-0.78777	0.904704	-0.416865	3.89278	1.38964	-1.64662	6.74142
	9.13013	2.30279	4.31864	1.08675	-1.28814	3.30399	5.70271	1.71266	4.79995	-1.98187	-3.78651	-1.03438	-1.64783	1.40569	3.0965	-0.338055
	2.01946	7.31608	7.01372	3.45745	-0.68348	3.02599	3.28008	9.36417	5.73571	0.896	0.694987	4.58896	0.717392	-5.57272	-0.626869	-1.30278
	5.05328	4.52106	5.65028	5.78488	2.86938	7.1513	10.9106	-1.11708	3.35218	-2.29512	0.248808	0.00948627	-1.34567	1.78316	3.04361	0.533642
	7.29627	6.72895	-5.06697	-0.916891	3.28743	-1.11195	2.60528	2.95385	-2.56837	2.07224	0.382315	-2.08678	-1.24601	-2.08937	-0.609179	-1.52935
	3.80369	-2.60185	1.27216	7.21345	8.26499	6.06198	-2.22307	2.72327	4.19885	3.31921	2.16713	6.0182	-0.365187	-1.35156	-1.1153	0.856408
	2.83721	1.14396	4.43597	9.07499	5.42615	2.92368	-1.47925	1.66475	2.84598	-2.79095	0.504565	1.91857	4.17219	2.31126	-2.71565	3.12165
	-0.493286	4.97424	2.55559	8.49468	3.50362	9.57708	0.306956	1.2326	0.932487	-2.82616	0.0775153	0.0501243	2.8808	4.10978	-1.25616	2.63562
	1.30631	-0.699406	8.35155	7.21527	-0.718202	14.052	1.74958	-0.120089	-4.6875	-0.272244	0.532534	-5.80219	-3.17629	3.11461	4.24239	2.69158
	7.80728	2.46937	2.60788	7.17644	4.48446	5.99869	1.02026	-4.1313	2.91851	3.13803	2.04102	0.409549	1.11422	1.56733	2.26388	2.39507
	6.53888	3.20891	1.63196	-6.75318	-7.91579	0.774115	3.09938	-8.60966	-1.90721	2.85778	-1.89469	2.13503	4.65627	-0.0822214	-0.0150318	-0.478962
	-2.24692	-7.2056	0.225098	3.62143	3.35972	8.82674	6.59927	6.62387	-6.66492	1.80489	8.11635	-1.23653	-0.895254	1.04321	-0.737727	-0.0532802
	-0.33498	0.833301	-1.72598	1.7755	6.01947	4.14797	-0.0856717	-1.13492	8.96648	1.11346	-4.97762	4.0262	-0.397387	-3.00082	3.44393	-0.0358855
	-3.83852	2.40179	-4.46431	3.15984	3.77057	8.6966	2.99074	9.83537	4.87541	1.21773	-4.14783	-2.65918	0.970128	-1.10904	3.97969	1.50916
	-1.87544	1.40388	4.37832	0.630202	5.25093	-2.01952	-4.09762	-0.349884	-2.52088	1.45353	0.32147	-2.63242	2.06541	0.96736	-1.16812	-0.0287471
	6.73828	4.96626	-12.0784	0.630288	7.00611	5.17972	3.71461	1.85828	2.09438	1.0889	5.38198	-2.713	-0.133907	1.99777	1.74384	-0.731767
	2.068	0.141906	-1.24943	6.98037	2.55041	4.59661	-2.73182	-3.32502	0.983916	-5.33017	2.69732	2.99999	2.46796	1.47485	1.13499	-2.09439
	4.36989	8.63613	9.61907	2.77585	5.17066	3.54822	7.16873	5.54717	3.96463	6.18289	-0.0401965	-4.43125	1.71385	2.07056	-0.019635	0.580687
	-1.13326	7.91495	-1.50024	5.18547	-2.94314	-2.91644	-2.81133	7.30302	1.49023	4.03755	4.2082	-1.47055	5.16535	0.331432	0.960775	3.66123
	7.95521	-6.26458	-0.963368	6.97266	-0.39588	6.40491	3.97345	3.22354	4.7865	4.4787	4.75044	3.71941	3.56909	1.65139	0.162701	3.43039
	-3.37088	1.60617	-1.47046	5.259	6.44716	0.871828	8.80681	-2.98586	-0.353579	0.239403	1.86978	0.882787	4.02652	-2.33664	0.959114	-0.19637
	7.9083	7.10901	-0.673942	-1.81097	2.59483	1.56238	3.12825	5.28325	7.48687	6.65071	-1.10957	3.0536	1.21233	2.85409	2.30032	0.840467
	0.704114	2.63944	8.48311	5.45328	-0.0907011	0.615363	3.1991	-1.01983	6.50854	-1.74842	4.45438	-5.67839	-2.47681	5.22564	-0.801879	0.565186
	0.905908	3.51922	-1.94547	1.70869	2.59633	2.79166	-7.10658	-2.65374	5.96488	3.57152	-1.44604	1.65241	3.47418	1.64873	1.48233	0.547559
	-1.14819	1.19491	6.92146	5.39743	-1.32344	3.39636	6.13162	4.16456	4.11151	7.74735	1.58465	1.51285	-0.311183	1.42265	1.50053	-2.162
	6.91049	-2.61697	3.21296	0.91476	10.4566	-3.85517	6.21799	5.02907	-2.12153	2.3037	3.27823	-1.33545	-2.85188	1.94071	-0.609893	0.858683
	-0.265449	5.11877	2.31134	5.6297	7.46216	2.73317	3.98658	3.57431	4.78768	4.62519	3.14658	6.13858	1.27238	1.31288	2.61812	-2.51069
	4.00493	0.191405	6.00548	4.45938	7.44463	1.21906	2.16656	8.4263	1.78578	-1.70074	3.26846	6.24549	3.55171	4.95937	-0.613944	1.76678
	10.5125	-0.6061	7.00836	6.49869	8.00326	-6.87996	1.48642	1.3478	3.04985	7.23925	2.69535	-0.282086	5.34003	0.250163	-0.00129735	-3.6687
	2.7266	-1.57099	-3.42812	7.26319	3.98056	6.55463	1.4816	-4.50546	2.36255	4.57454	0.000393833	8.69172	1.01329	2.06117	3.43493	6.07763
	1.05824	8.11292	8.41182	10.0708	0.279274	4.83022	4.80879	0.129334	2.7745	-2.37226	5.94216	6.40325	-1.75841	0.14159	-0.598941	1.57692
	2.13072	9.8828	9.57607	-1.82578	-4.92946	2.63123	0.705606	-1.30624	-0.297664	7.1518	-5.41159	0.588129	1.52884	3.20059	0.347158	-3.16932
	2.22309	-1.58993	0.721603	-1.28556	6.98341	4.34995	7.35806	8.69128	6.83698	1.2564	5.61762	-2.84894	2.39155	3.98172	-4.83419	-1.71602
	3.156	1.35898	11.898	4.45211	2.89179	4.5279	-1.00522	-2.17034	1.8001	4.14428	-0.745191	-0.855174	-3.71048	-0.835345	0.663252	4.442
	5.0551	1.71237	2.84727	3.32785	5.79176	1.84859	0.77047	1.11659	3.49591	4.74073	2.33715	2.63404	-2.58068	5.06288	3.65129	2.34021
	0.221737	7.81035	1.84253	2.19302	1.6198	0.128596	0.736216	-2.7954	6.62454	3.07262	-1.53151	2.3132	1.89973	1.63531	0.428612	2.22311
	4.26618	9.80324	12.915	2.2213	5.07922	7.43722	-0.34943	2.53914	-9.01306	4.91991	6.26013	2.58073	3.51043	0.32674	0.172505	-1.57578
	5.09737	-1.35994	2.85244	1.14222	7.41807	-1.33428	-2.6095	4.49206	3.52495	-3.21722	3.12393	-1.49108	-3.66367	-0.697746	2.73304	1.95716
	-7.40427	2.60845	9.19015	7.40916	2.55327	3.56422	-3.8688	-4.08906	1.14791	3.93418	0.904727	3.02466	4.72592	-2.21697	0.21846	3.01216
	2.45051	0.159541	0.707914	0.589372	8.26279	0.0074118	-2.58145	2.36571	0.623823	-0.0619483	4.23035	2.2914	3.29845	-1.3745	2.54368	1.33574
	2.20676	-3.50681	0.760416	-0.27996	-0.685943	2.08832	-2.51316	10.9969	7.48277	5.29418	-0.671623	1.72305	-0.297086	1.85905	3.58614	2.4527
	0.935572	1.63969	5.29296	1.55792	-0.828827	5.83729	0.985325	6.27393	5.38737	0.3339	3.34526	-0.754543	1.60325	2.3546	0.617003	2.18262
	2.34818	-4.5891	-6.42045	6.69937	-1.13138	0.2161	3.7624	0.325526	-1.7587	1.33633	0.423288	4.6516	-0.647575	3.64428	-1.01812	-1.31805
	5.07335	1.53906	2.15807	2.96022	-0.647143	2.59932	3.53194	8.54566	2.3466	1.3397	2.88683	-0.477979	5.92062	2.01336	0.299608	-1.80092
	8.12125	4.37758	1.47487	4.16918	7.7376	0.18802	0.226604	5.99571	1.91265	4.11518	-0.838002	2.19217	1.75793	0.558515	4.1625	-0.417312
	14.915	0.0806852	10.4071	3.51566	-0.945779	-0.708733	2.68031	1.66946	4.20424	1.50207	4.65109	5.01216	1.79835	7.3742	0.595805	0.0135766
	0.42897	-1.5722	-4.68939	-3.6524	0.411136	5.46658	5.64177	5.53447	3.41569	3.63941	1.55487	1.65609	3.2662	-0.299121	-0.366414	6.1628
	3.45861	5.35554	6.23932	-2.4528	-0.995412	-3.57214	4.63009	3.21077	5.88576	1.6581	-1.05887	3.92037	-4.19841	0.783817	3.97111	1.21505
	1.19421	2.12923	8.23651	8.22524	-1.80023	9.49917	2.46861	1.06273	7.15448	-3.02319	1.71133	0.0285182	3.29279	-2.76306	0.680744	6.68166
	6.6037	-2.74594	7.45956	-0.192204	5.12102	0.735538	-5.99424	9.25912	3.33205	2.83681	3.54601	-5.17811	-1.32101	-5.57016	3.80424	-1.73136
	4.61012	6.60186	1.36984	3.85195	2.33689	3.65624	4.53501	1.34704	-0.897256	0.456138	-0.472301	0.381847	2.97254	0.905504	-0.119493	3.304
	1.73428	6.83227	-5.55693	3.72341	3.33007	-1.56224	1.99182	6.36967	8.90817	-1.05399	-0.38288	-3.87306	2.48475	0.938883	3.34259	0.40466
	5.77322	5.2397	1.08889	7.50771	7.52893	-3.12522	-0.552538	4.14523	2.66404	2.88584	2.15725	1.00697	5.54628	3.94053	2.33755	-2.3336
	-3.01346	2.14815	-0.570428	-1.11875	-2.78398	1.26566	4.59237	4.00161	3.74029	5.95002	-4.23612	1.16242	-5.07463	3.57779	0.193409	-0.307759
	-1.74464	8.24633	3.49249	5.15218	-2.54569	6.63035	-0.379399	7.26992	-0.486991	7.33433	-1.29588	2.89239	-2.0384	4.86543	3.04153	2.39457
	0.271852	3.80558	-1.11585	5.181	4.13103	3.4749	3.49067	3.46243	2.67436	2.92696	-1.3132	-3.11101	-1.43389	-1.79347	-2.98792	1.77657
	12.036	7.43976	4.30691	-0.177627	10.5964	-5.21076	2.61359	-3.32385	-1.30146	-5.83119	-2.07493	1.78029	1.09056	-0.367108	2.74467	-4.86332
	9.73024	-1.43918	11.5391	-0.783017	3.29708	1.80359	3.51632	8.56616	3.75433	2.29033	4.71111	2.14579	0.441212	2.366	5.46218	2.36427
	6.39077	-0.334031	4.40466	9.54448	-4.28898	5.18002	6.6747	2.40721	3.64207	0.846864	1.90164	0.518042	2.52777	4.4294	2.77975	1.79194
	5.41876	-2.20803	-0.445077	9.43047	5.73346	4.46256	3.22242	-4.08419	3.72314	0.949561	1.68799	-2.85633	1.96611	0.885029	4.3689	4.00297
	4.67915	5.5963	2.94805	3.17074	-1.03379	3.36591	-3.31031	6.45808	3.97009	-3.424	-0.0522618	-0.501217	1.38765	-1.00821	-0.881975	-5.24906
	3.42334	-3.83207	9.78972	2.70775	-4.83815	1.19104	7.39656	-2.152	1.91587	-1.77541	-0.0010413	1.70176	-3.15469	-1.17521	0.84531	4.85743
	6.96599	-2.38082	3.85173	0.946812	-9.13033	-2.25088	-1.20019	7.135	1.1949	2.35631	-2.32864	-0.514253	2.38282	1.37275	3.34094	1.78183
	5.00899	0.026015	3.80155	4.62142	1.36687	4.97552	9.30597	2.44527	3.29991	6.42383	4.1654	0.75443	-0.543805	2.71617	2.57104	1.21942
	1.98809	6.48743	6.06404	3.9008	-2.67977	3.12909	1.60916	2.77673	2.69942	-1.23114	-0.0434614	1.83699	4.73089	7.22519	0.661045	0.316972
	3.48238	0.812507	7.29118	10.2697	5.89056	4.70316	5.40897	-1.97133	11.8726	2.35908	4.16588	4.76953	-0.694481	1.37912	1.37798	3.9086
	4.91762	5.64582	-1.71802	-3.52528	7.17624	-6.54458	-5.82051	-1.5065	-1.84168	-0.471909	1.63062	-2.0309	4.06504	2.47636	4.74981	-0.164514
	4.38811	5.35374	5.75653	7.89341	3.53138	-3.45951	9.62978	-2.86705	4.14921	0.340042	1.39328	1.27055	4.70725	3.06724	1.88793	-3.20929
	10.1613	0.120813	3.33769	6.97439	9.21072	9.10157	0.346203	0.77416	-0.776513	6.9623	10.3931	3.35569	-1.55145	1.43968	-0.929451	2.61501
	11.6604	-2.67034	0.185801	-0.398901	3.61569	3.04332	3.37145	2.46871	-0.43388	-2.31493	0.472232	2.37064	1.09025	-2.1068	-0.017266	2.03572
	2.02118	-2.65877	2.91625	5.80936	10.1854	7.02134	0.239657	9.03747	3.10492	0.775181	2.49577	0.769755	0.597505	5.14754	-2.39977	-2.55479
	5.86751	0.107479	10.1389	6.36811	-1.2856	1.87191	6.60248	-3.91531	-1.12936	4.72305	2.62005	-1.32907	-0.925683	-0.273437	-0.887399	1.91123
	-5.30638	-4.21727	1.53312	3.82132	5.30604	-2.90914	-2.15649	5.18352	3.89604	2.12296	-3.25463	6.67831	-1.77722	0.78795	1.15671	5.83366
	-4.27742	2.45119	5.18112	7.57804	5.53805	2.55168	-2.70837	-4.00753	1.77539	0.853468	4.09662	-3.97483	0.236728	1.72319	0.47438	3.87148
	7.43487	10.4683	5.2947	2.26009	1.48789	3.53786	-1.35619	1.36449	-0.796536	-0.0544366	2.99571	5.02251	-0.375932	1.64538	0.189443	0.281902
	15.5284	1.05512	-3.07952	-0.955695	-2.95491	0.889476	-1.20841	-0.0124846	-0.762216	2.85047	-0.52303	-0.528112	-1.17584	4.05219	-2.22039	1.81789
	7.72583	7.31596	8.13578	3.28408	-3.8143	-1.14973	4.42275	-5.77446	3.74829	4.86661	-0.600338	1.20419	-1.28937	-2.39753	-3.96991	1.12516
	6.13165	2.5328	3.63232	-1.5117	10.617	0.675057	5.14762	4.01825	1.94654	0.745927	-3.52135	2.18624	1.63837	2.38053	4.71182	-0.438367
	-2.5147	7.08186	2.08737	0.726214	7.87973	-0.314534	6.10567	-0.0243016	8.30618	-0.727136	3.79039	1.19024	-1.74757	5.86904	-1.03688	1.43211
	3.23171	-0.756178	4.47528	3.87393	1.47039	-5.45912	-0.192126	1.18149	-4.25633	-2.00717	1.2303	0.612303	2.77453	-0.875846	-1.64093	-0.538016
	-3.25989	0.8008	8.13673	-0.313504	2.96992	-0.578502	-7.85713	4.8774	2.91078	5.35074	6.06465	2.87761	3.0779	4.02485	-1.79696	0.753894
	2.15265	9.15151	3.74061	3.77581	3.4819	7.50112	-0.169002	-6.96301	4.46135	0.508094	2.10842	-1.09026	2.47597	1.93344	0.459783	-2.11471
	2.15926	6.30604	6.35952	5.867	5.86808	1.258	-0.362611	6.18477	4.73023	3.16965	1.82085	0.412369	1.67237	1.88194	-0.946031	3.7307
	-1.0471	6.28753	0.396666	4.49852	-2.24842	-3.23177	-2.09805	1.46466	-2.1623	2.99594	1.42118	-0.325828	0.580041	3.08811	0.659125	1.94564
	4.69456	0.648055	0.828871	0.408653	0.596487	-1.1341	3.21578	1.12415	2.55011	-6.53264	6.13625	1.47743	-0.348554	-1.11911	3.32564	-0.998401
	4.18216	4.15544	-3.92713	3.22509	-1.05747	-1.88117	-0.463461	9.48297	5.24857	1.21912	5.56289	4.62979	0.622184	1.53023	0.131832	-2.70623
	1.48175	3.11895	4.15153	2.06752	-6.81353	2.5666	2.22511	1.25718	2.2527	-1.39981	7.12027	2.69718	4.97785	-2.63011	-3.07472	0.732067
	-9.08192	7.75539	-0.900779	4.80577	-0.320812	5.45937	13.0411	-5.01374	5.58048	4.77347	-3.08737	4.9382	3.51962	-0.777714	3.51437	0.254513
	3.42963	5.02658	-2.64819	-0.0740791	6.17967	-0.125793	-1.28605	1.99293	-0.171136	-1.33075	3.62023	6.5797	1.93606	0.507646	-5.44549	2.14879
	8.23273	-1.90482	-0.251284	3.85207	10.5585	-4.8248	-1.47634	2.19374	1.70962	7.08901	2.2592	1.40256	-2.96669	-1.05223	1.19725	1.72847
	1.23109	0.557936	0.926319	2.96869	4.38442	0.722726	-3.47667	-0.248714	1.73992	12.9613	-0.548457	5.47831	1.73712	0.503244	0.913663	-0.514379
	3.44998	0.539579	2.77518	-2.30491	1.74255	0.851375	1.44708	-3.22345	4.85747	0.355864	1.46778	0.425806	3.4335	-0.898673	-0.135202	5.74601
	5.93548	7.1944	1.88704	5.28905	4.34443	7.09577	5.73697	-0.47879	1.47512	1.31454	-1.73206	4.47207	5.32498	-0.757031	0.339234	5.39004
	13.3227	3.4552	5.74167	-4.0793	2.31732	3.78782	-4.90487	-1.98559	12.3804	6.21762	1.1533	3.1696	1.81737	1.60139	2.03625	0.205583
	1.70922	10.8073	-0.0343485	1.28324	-0.0989019	-0.854703	-6.30191	6.30901	3.40845	0.986543	1.81176	1.66238	1.43424	-0.661906	1.16403	3.29864
	-1.86145	2.63357	4.96077	-1.27103	3.94111	-1.35105	-1.93751	8.32762	7.17125	9.14581	3.49425	3.20424	2.4883	2.67161	0.547854	-1.08211
	8.06243	-0.575766	2.83334	3.91233	10.0952	-2.8609	2.42588	-3.61425	2.66856	-2.92861	-0.0505455	5.60954	-0.802839	0.483298	-0.340889	-2.5303
	5.0994	-4.46444	3.2277	7.60225	7.58641	4.44207	-0.413615	5.16199	2.06336	-1.7217	-7.22749	-1.10978	2.85092	-1.03803	3.20909	-4.75538
	2.25714	6.08536	2.37324	0.532234	4.12218	3.70487	9.49007	2.41478	-1.16004	-2.17698	-3.97733	2.86057	0.890456	-0.0161611	-3.53412	5.65744
	5.90962	6.38821	1.6243	1.36254	5.89578	0.715361	2.69234	0.969745	0.58545	1.97713	0.631472	-2.16883	0.932184	1.8921	3.10633	1.19824
	-3.13971	-1.88309	5.52454	-1.28764	2.86133	1.03485	-2.01237	6.22244	4.05082	-1.7854	-0.259777	1.66688	0.47962	5.55402	1.04731	0.72147
	2.23289	4.28858	1.23246	0.47247	10.2963	3.14569	3.32245	1.71956	5.38873	-2.46252	2.94534	1.9184	0.985329	1.97433	1.07202	-1.55742
	-2.11988	3.82741	6.74192	-0.934828	0.0627354	0.226003	-2.3349	3.27686	5.40942	-3.52171	6.93429	-4.55929	1.33526	0.279044	2.68783	-0.805306
	3.78948	4.03498	1.22198	3.3018	5.30628	16.711	5.55998	5.4981	-0.907982	5.77399	0.882974	-0.649236	3.03375	6.83676	1.5558	-0.206627
	3.1266	1.20296	8.45518	10.402	2.5605	9.67635	-4.56076	1.0715	4.79747	1.60106	2.18157	-2.86351	2.77105	-0.400665	2.38197	0.0945656
	1.18325	6.52129	8.54921	4.3153	1.57285	7.55203	0.932038	2.08062	4.21776	3.81706	1.1674	0.106112	0.994871	4.82215	-3.01257	0.571171
	-0.699716	3.47744	6.42198	1.36053	3.24488	-2.8898	2.06509	3.76346	2.49801	7.43546	0.977542	5.35568	-2.13065	-0.382935	4.03114	0.0858768
	1.6077	-1.05679	7.65094	5.63148	-7.33233	6.83316	-4.56456	5.30373	1.54664	5.16418	6.57273	4.74212	3.84266	4.45903	3.07124	2.14413
	1.93011	4.13888	4.46706	-2.36007	-5.85233	4.60732	3.86213	4.11975	0.270787	3.215	-2.97147	2.62605	1.68268	-1.94471	2.75624	-2.12731
	4.90109	1.22555	-1.63	1.35347	4.93349	10.5395	3.61608	3.60356	5.10328	3.9577	0.914411	-1.58955	2.50436	-3.90639	2.51355	0.889311
	4.58715	0.619594	9.82735	2.48465	-0.551698	1.82266	0.343601	-3.28657	2.92586	0.471558	1.40477	2.72137	2.21489	2.90918	-0.275716	1.87261
	2.84833	5.15973	6.55254	4.67808	7.49785	2.60624	-2.23677	3.3851	-1.78613	5.97547	3.94444	-0.133965	2.61137	-0.870682	-5.08343	1.27608
	2.63648	12.0557	5.66731	1.63395	0.583543	5.69955	6.6624	1.9668	1.10873	6.46638	2.75064	0.678289	6.44506	1.06424	-2.30602	-2.08442
	-0.92002	5.39631	10.4757	7.60109	4.68325	4.45197	-0.372674	-2.89065	3.00642	4.73974	-1.95685	-5.31856	-3.14751	0.501146	-0.70975	-0.794691
	5.08396	4.04254	2.91403	6.29258	0.0931525	0.445335	3.00942	-5.19279	3.9718	-6.81934	1.26314	7.61178	5.91663	-1.84434	-0.797217	-0.524793
	2.31	3.08977	0.0716488	5.38376	5.87488	3.71928	-6.11528	1.87976	9.55846	0.543573	0.603237	-1.63307	-2.1815	-1.33158	4.20269	0.0275593
	4.44132	5.33978	1.46684	-3.65404	-5.13415	0.89202	5.22496	7.38244	6.59034	0.30877	2.22236	-1.06238	0.430006	0.590956	-2.83913	-0.398666
	0.232002	5.95978	6.59757	1.71435	3.57201	6.42782	0.0951082	-0.771246	-3.5438	-3.4432	5.38257	3.7075	6.07957	2.78927	-4.07536	-2.55225
	0.723295	2.81499	0.512653	5.08969	0.759213	9.8525	3.01029	3.71122	1.69651	-0.157535	-1.78659	-0.572305	0.234876	-0.311114	0.783276	-2.11051
	5.67049	-1.74224	1.40112	4.46068	5.08266	6.17192	3.88758	4.50784	5.44006	5.66715	1.42645	-2.90473	0.40929	3.34176	3.75822	-2.55372
	7.3375	8.72855	-1.50833	7.04912	-5.44978	10.2532	6.2301	1.82492	-3.18479	8.80618	-5.95528	-0.606703	2.99043	0.927002	-2.24998	4.63403
	-3.18334	7.78696	3.54303	-2.75324	-4.89493	3.90115	-1.15078	0.984735	1.72173	4.71522	4.70589	-2.89764	-0.425105	-0.186723	2.43122	2.34035
	0.480364	1.16538	3.74563	11.2351	-0.00809293	5.90914	-4.44646	4.57473	4.04033	2.51382	0.966987	2.75367	2.32983	-3.31859	-0.685225	-1.72974
	-2.80434	1.01724	-2.70292	2.02953	4.64544	2.14656	4.43211	1.02	-0.66748	-1.30654	0.565233	-1.27121	-1.04721	1.06704	0.986368	-2.25621
	3.58391	-7.65175	5.22599	-1.18739	0.978665	1.3159	4.38987	2.01887	-0.226346	1.57561	3.04876	2.56145	4.86505	0.705706	-4.1064	0.492197
	-4.31738	-1.33653	0.0550119	1.02248	7.37623	2.51995	3.31885	2.05018	4.17415	3.92455	0.95586	1.07327	1.35114	2.0116	1.28471	0.52203
	-2.2613	7.79213	8.90371	3.46271	-4.2405	4.00657	1.85563	-0.660445	10.3562	5.76735	-2.82402	-4.03768	-0.260916	1.52785	-0.993296	4.28094
	0.987314	0.866735	1.30255	-1.08313	6.21317	-1.25686	4.32964	1.23247	4.54314	-1.11254	3.03059	1.82198	-3.13526	1.34495	-1.62554	4.86222
	6.53401	2.04619	3.39276	2.79452	4.99053	3.40372	6.20575	-2.42039	5.88938	-2.20573	0.837169	5.47565	7.56444	2.6294	2.74585	-0.463582
	2.10001	0.649272	3.62189	2.18838	-1.636	0.662598	3.00929	-1.2934	-0.255151	0.780034	3.99655	0.821441	-5.04194	-2.03742	-2.62653	4.15192
	5.77888	10.0614	-0.172861	-2.88999	-0.416378	0.542078	3.83257	-4.59051	2.31512	2.37407	0.430845	1.8916	-1.3337	3.15608	-0.636569	-1.50634
	5.68559	0.102249	9.35245	-2.53829	9.13655	-0.971324	-0.175344	-4.30884	-0.84991	0.347119	0.522733	2.78592	1.38747	0.238733	0.54406	0.957424
	2.94497	4.79841	-3.73717	-1.40099	7.20296	0.313002	7.4916	1.70254	7.96847	-2.36853	3.14804	4.87196	-2.05251	6.15188	3.53925	6.79292
	0.270267	4.47504	-3.00464	-3.44732	8.49349	3.10262	-0.622579	4.87693	4.18662	4.76371	0.824984	-2.15251	-2.1357	0.942771	0.285385	0.895554
	1.24771	8.66166	3.6029	-0.920884	4.71078	2.68477	2.61023	-1.88298	0.376966	0.808148	2.35463	0.529787	1.96114	2.66798	0.235327	2.21199
	5.57609	8.31888	-2.17866	-0.578417	-1.33304	1.69698	4.59392	-1.29298	3.71263	6.13819	-3.7289	0.296275	0.810623	-1.3232	1.59742	-1.28066
	2.7467	-2.28391	-2.55136	2.64582	13.8119	1.86659	4.68184	6.32907	6.48099	4.32121	1.28262	-1.31655	0.104544	4.08703	-0.77123	-2.83736
	2.67341	1.41271	1.9973	1.40679	0.291558	2.58461	3.1206	6.63093	-0.0165801	-0.666084	5.20513	-1.2036	2.53024	2.042	3.43232	1.37507
	2.10877	4.57854	6.8974	1.67659	1.435	-0.573089	3.79005	2.93516	-0.912718	-0.215903	-2.42386	2.27122	0.855645	-0.702493	1.35518	1.24528
	12.3619	-2.65282	5.04175	4.51265	-2.02156	4.28331	5.63085	0.0956017	-0.36552	3.73489	1.24016	-3.12232	4.22519	6.7706	0.073162	0.872584
	-0.714715	-0.647923	2.81822	1.77869	3.27386	-0.766354	1.68087	4.13824	2.44261	3.86286	-0.842395	0.61635	0.967462	1.47711	0.4725	2.70636
	9.28357	0.673136	2.20861	8.48321	8.43198	4.19289	-7.01421	3.04477	4.19442	3.60766	5.92711	2.39695	3.70844	1.71651	2.25541	-1.96362
	2.21095	-3.15067	5.18598	-4.69481	5.01356	7.9315	2.90759	7.91509	5.21877	1.26684	0.236552	1.32938	1.3402	0.317303	2.34175	1.18977
	1.7556	2.67075	-3.67984	-0.115454	9.93429	5.23429	-4.89503	-0.939169	-3.2373	1.50866	0.0557051	6.14153	-3.14988	-0.151789	1.63723	-0.149227
	6.32891	7.85768	7.68211	0.807967	1.32992	3.17159	6.80564	6.11704	-1.33819	2.95647	3.46295	-0.00820761	1.98363	6.08554	-1.04971	-0.452913
	7.40709	7.92986	5.62203	12.1644	-0.437793	8.12549	7.19545	2.29171	7.01019	1.15513	1.26747	4.86027	3.46255	0.00377293	4.02844	-1.83981
	6.44956	1.78901	2.02073	-1.93583	0.726663	5.66263	5.67268	1.18012	1.30234	1.90178	1.57739	1.92242	2.63876	-1.55305	0.576688	-0.956228
	-2.64361	1.11319	0.704538	-0.454202	4.31826	1.95896	8.23852	3.2065	-1.78112	2.21899	-1.56413	5.54231	-2.04804	1.46683	-0.886467	3.37145
	2.17385	-3.58978	-1.05326	4.20505	4.31477	5.99074	2.47487	-2.74193	1.13655	3.14852	0.0972506	3.87812	1.41462	-2.72924	2.69785	-1.77421
	1.10098	5.68543	6.7115	2.23009	5.64294	6.91063	4.1796	4.72712	5.25653	-0.810249	4.41402	-4.58411	2.28051	2.30235	-0.439827	0.0983781
	4.69685	9.5921	6.96556	5.21902	6.95984	3.19287	1.83158	2.15302	-0.113547	2.6244	3.17782	1.48771	0.799646	4.23827	0.293773	1.72487
	2.03785	8.66156	3.71219	1.32109	5.23773	6.30856	5.30331	-1.38556	-3.43811	0.23512	2.6171	-1.27815	-1.07811	3.78465	-0.467982	0.359487
	0.819984	1.30254	2.88735	-2.4588	1.69994	1.58572	1.18552	1.81202	2.95517	1.31028	1.0064	-3.41376	0.1462	3.68279	-0.852522	2.62854
	-9.43859	2.24602	1.89294	9.69753	-1.3263	7.07916	8.43196	2.54131	5.03322	0.645749	7.22144	4.8081	0.113173	-1.28161	-0.895636	2.80673
	3.79713	0.0663766	6.01067	-0.808437	0.315214	4.39255	1.22479	5.01989	9.92965	-1.03631	0.888239	-4.03501	1.5982	1.87491	0.806969	2.76407
	6.13541	3.33938	2.03545	-2.51685	-0.493184	7.79342	3.44501	0.997031	5.39949	-4.56477	4.27502	-0.584644	1.07684	3.08569	0.0174331	-0.18278
	5.87092	3.08242	6.08329	6.35641	4.6435	5.53986	0.416351	-6.4739	-3.95628	3.44257	1.23818	3.14194	5.8445	1.60824	0.667674	0.628482
	2.98883	6.48856	10.2844	6.53808	4.33717	4.12678	2.45998	1.05138	3.31988	4.32551	-2.19884	-1.95732	3.54561	0.2665	1.79171	0.145688
	5.80816	10.2631	4.19107	1.65509	-1.51192	9.68111	2.67811	0.789486	2.36337	3.05749	0.205116	0.49	-4.05977	2.57486	0.734038	1.12814
	6.07059	1.44268	-1.4091	6.56015	6.2726	-3.70218	1.87233	0.315229	2.34151	3.00362	-1.65684	-0.930109	4.40241	1.99354	1.59172	0.254974
	7.47109	-2.57682	-0.25152	-2.17981	5.7237	7.53282	-1.25066	3.45713	-0.151447	4.32046	1.59595	7.10086	2.51698	-0.671843	1.71388	6.76783
	8.71317	-0.186482	0.130984	-3.17498	3.40656	-0.131365	5.32012	1.03982	2.57204	-1.01978	5.20071	5.81361	3.50111	1.11711	-1.58095	1.5071
	2.57227	3.56335	5.21853	-0.216386	1.24117	2.08976	3.34512	1.60129	1.86579	4.26927	0.0933224	-5.09419	5.1932	1.15914	2.6192	2.35348
	-2.0181	-0.248592	5.25243	-3.8782	2.0507	4.4553	6.36638	5.24726	4.55889	-2.52922	4.95487	1.59228	2.75914	0.629142	2.47643	6.59602
	4.13573	7.78493	4.66378	8.37403	-3.32363	4.32576	8.86482	-0.642829	-2.2661	5.10068	4.91997	0.743175	4.11182	0.464567	3.17991	2.50012
	-1.85678	-0.286053	-0.538247	0.607016	2.54609	6.64802	-2.90532	3.29745	5.22105	4.73902	1.20103	3.64899	0.542151	-2.70832	-0.759136	3.65371
	2.19552	4.34692	4.16118	-2.81611	3.8637	2.15548	2.55782	-3.88848	4.27828	3.14169	2.04927	3.49469	-0.0451491	-0.249892	0.986932	5.61388
	0.876095	3.94212	3.65	-0.107221	-0.468	4.21738	-1.06185	3.03102	0.354456	6.11416	0.436758	0.920895	2.84782	3.80838	-3.02604	-1.50473
	1.41897	2.64611	-5.82426	0.590115	3.653	2.61617	-3.1958	-0.0542036	1.75065	7.01596	3.16472	1.45992	0.59508	1.72384	3.96275	1.64916
	4.29389	6.39633	-1.71235	5.6261	-0.97087	-1.73632	-1.92043	1.20147	6.31908	-2.95769	4.23979	1.78599	1.64454	5.96578	2.4955	2.50289
	1.48064	2.92637	5.83547	2.26768	-4.66986	-1.00453	-2.37034	7.0935	-4.7387	8.28798	5.04736	-0.42229	1.95649	2.79619	-0.646854	2.41592
	7.06561	1.78419	5.53386	0.927388	1.06382	6.30484	-3.82426	1.09837	1.20199	2.97153	4.33422	5.24216	-0.253304	0.31112	1.51358	1.63558
	3.81849	5.04008	3.73006	-3.89793	-1.77845	3.21882	3.3495	-0.162522	6.14586	-2.1221	-1.80594	-2.17293	2.68581	0.39249	0.683731	-0.698182
	-2.91986	1.99951	5.07423	2.71936	1.3939	0.989405	4.99579	-1.89776	4.46699	-3.44011	1.88848	3.09043	1.46854	2.41302	1.58387	0.856693
	4.81505	8.94705	12.442	5.19909	4.07065	0.277643	3.65909	1.13992	-3.90182	-2.38507	2.41482	-1.33117	2.98984	-0.329164	-1.06933	0.28812
	3.78314	4.4619	9.06624	-1.2986	2.95112	4.89773	4.57925	6.35296	-1.71696	-2.76853	1.02542	3.77871	3.6857	0.166898	-0.221051	1.7355
	-3.61692	-4.41164	4.62291	0.30025	3.42394	2.85889	5.27344	-3.76991	4.35668	7.56696	-2.37998	-4.31911	3.65975	5.05819	-1.97388	5.07927
	7.0908	2.28433	5.21502	-3.08592	2.98949	1.4828	-2.81259	-0.337212	-7.22391	-1.55555	0.60696	2.68573	2.7976	1.18528	2.31022	-0.0816333
	4.11008	-2.05672	6.9296	-1.70903	2.83253	3.01478	5.592	4.68711	1.79641	2.66187	-0.613362	-1.26387	7.08264	-0.458636	0.151589	2.1969
	10.4364	4.18919	-1.25017	-0.379154	-3.71006	-0.0616833	-0.531991	6.55244	5.47749	0.706386	1.36917	0.101078	2.5414	1.78964	1.67282	-0.884446
	-4.90298	4.14138	4.30477	4.54842	1.57129	0.956679	2.77347	6.59211	0.535399	-2.37329	0.603098	2.82539	-4.31359	5.49087	-2.05107	1.40206
	1.1281	6.55555	0.516661	3.10527	-3.38704	11.338	0.634982	0.271478	5.14459	-0.183029	1.21979	6.7858	3.17703	3.5077	3.89634	-0.654267
	-3.21457	0.653042	-2.98883	-3.88028	10.942	8.40114	5.75795	6.48565	3.20127	0.470797	-2.79259	-1.9069	1.79586	1.9715	3.08188	0.356142
	4.52135	-1.66671	-5.13856	6.22517	-4.1604	2.15908	2.04969	4.91839	4.68276	-1.4248	0.0907854	0.0912517	1.39189	4.44737	1.71298	3.72646
	4.63989	-0.86069	-1.7094	2.54592	7.99234	8.66175	1.80581	3.40459	3.30198	-2.40375	1.34742	-0.62708	-2.10368	3.34562	-1.75389	0.465267
	2.8881	9.19898	-1.04842	-1.69599	-2.51557	1.61481	1.0744	0.872555	2.98207	2.75031	2.74498	5.24714	3.64978	0.186154	1.18139	-1.11961
	6.11445	3.34996	1.79356	3.93955	4.02761	0.382162	-2.8991	1.3222	-4.70475	-0.929765	-0.969063	-2.53257	5.13309	-3.25116	1.35929	-1.73715
	7.45857	0.48256	-1.78681	0.301051	0.33264	5.39522	4.85714	-2.70619	7.02342	3.11018	1.15896	2.42401	-0.0377539	-1.63386	0.90298	2.76743
	-0.232317	6.52827	4.71381	-1.50908	-4.89976	5.91141	6.03216	-2.54385	4.66374	-2.83855	-1.20017	-0.236556	6.92451	0.731974	1.49301	-3.15962
	8.35913	2.11062	9.15588	6.04994	2.33459	9.25914	1.5724	8.48213	-3.47297	4.92354	4.30309	0.816154	4.9155	0.465677	-1.5101	-5.08868
	10.116	0.0881152	3.31968	4.07779	4.76126	4.52957	0.939251	10.2822	4.18725	3.9727	6.85426	-0.75915	-1.83549	2.55819	-1.00766	0.499926
	6.9585	0.339271	-1.00748	-1.55047	4.83065	2.31596	10.2437	6.51705	3.4908	3.55009	0.334876	-0.605772	0.296475	0.163546	0.165623	0.393751
	9.69811	11.0011	3.06268	2.74875	-1.56299	9.73305	0.852616	-2.8758	0.792974	3.76339	0.407705	3.65256	-0.55572	-2.77153	0.0353938	0.761676
	8.16437	-3.18803	0.281503	7.08282	7.13719	7.51458	4.59043	-1.35345	2.06396	-0.535963	2.93091	4.14921	0.742546	0.855872	-3.67151	1.46521
	10.249	6.73906	-5.15826	0.0942385	2.93351	2.87618	0.101157	2.90108	-1.37895	1.13435	-2.00266	2.17543	2.88254	2.13543	-0.367245	2.02108
	6.25144	-2.19935	9.02485	4.01043	8.46879	3.05882	0.759443	1.31037	0.722455	5.49283	2.40508	1.74626	-0.488419	-1.93258	2.96541	1.18198
	-2.59672	-3.04829	1.37212	1.34275	-0.574284	5.65911	5.12146	3.02498	3.33995	3.03764	-0.952927	-1.57723	5.45508	-0.0665792	5.24102	1.19089
	-0.18866	7.86569	-0.375065	6.68265	0.777862	1.85337	-2.20222	4.82693	-2.87956	-2.67119	1.91937	-3.87349	-2.08327	-0.870563	6.34732	-0.931835
	-0.188176	1.93616	5.53851	3.45384	0.266722	5.66326	-4.49129	0.736594	6.05579	1.57922	-3.00016	3.07519	-2.18549	1.98792	-1.48666	0.788353
	1.54633	6.78636	9.02092	4.22544	4.53723	0.484742	5.04905	-1.18014	5.69774	-1.1211	2.39139	-4.04886	-0.328521	-1.55197	-1.75378	1.61547
	-0.550949	6.75565	1.82444	-5.15636	0.735559	-0.442191	3.25577	-2.35779	7.62287	-2.3644	0.500649	0.142749	2.81366	3.33658	0.235944	-2.03967
	4.48269	4.9137	4.68257	11.4946	2.89361	3.24631	4.58553	-0.250191	-1.19343	6.032	4.51009	-1.10874	-0.0876611	3.738	3.64894	5.93507
	-2.12877	2.29205	10.2286	-2.84533	-6.5479	-1.51916	1.19948	6.99808	4.90291	-2.1232	1.98993	-2.0471	2.51543	-0.416342	2.26094	2.866
	0.328964	-3.86968	-0.35646	-1.48962	3.43012	-1.68659	4.26231	5.30993	5.02407	2.85966	6.90102	1.26917	1.37958	-2.62715	0.51941	1.20727
	3.96353	1.91677	12.0198	9.6763	-2.99758	3.31139	5.79883	-1.18891	4.64749	6.20746	-1.65723	0.397871	-4.79006	3.80932	-0.910707	2.15709
	1.50143	2.06237	2.52199	-1.37676	-1.86846	-3.07531	6.26383	3.46551	-0.400887	2.83068	0.68402	4.74378	0.572186	-0.235457	0.339034	-0.181037
	2.49015	0.924132	2.49394	0.366922	0.153852	-3.39051	-0.976285	2.2742	-4.90396	-0.495182	3.4801	1.59052	4.30348	-0.918896	-2.29375	-0.499773
	-0.933991	-2.66308	8.75849	-3.9377	2.57368	-7.67967	8.12742	2.67166	8.76073	4.83521	-1.53346	1.33162	0.799819	-4.5399	2.9155	1.32792
	10.0098	-3.75944	3.79655	3.9784	-3.56188	0.817343	9.5165	-2.21566	3.62111	-3.31759	3.44648	0.925538	-5.22232	1.66326	-1.16064	2.36433
	-3.66109	3.14902	5.56485	2.46232	4.005	8.7092	-2.4001	-0.203618	-5.8025	5.59803	0.964348	3.76755	-0.691687	-0.125544	-2.46901	0.725281
	0.828518	-0.690999	2.25505	11.4237	3.98578	3.32671	3.24607	4.09165	8.11263	0.285052	1.48159	-1.40287	1.70346	1.40245	0.53322	-4.10253
	-9.06362	0.197954	6.29876	0.644385	-2.87246	3.77573	1.88562	5.00786	-2.26258	3.42402	2.05278	0.130384	-1.4618	1.42223	-2.83522	-1.47353
	2.30361	-1.27721	-0.312715	4.45157	-0.469858	-5.37875	4.60113	3.91435	1.75629	0.237297	-1.98001	0.824312	2.47019	-0.313836	-1.98853	-0.690352
	3.67161	2.89934	9.12285	0.668251	0.415902	4.43302	3.52972	2.98027	4.56973	0.295145	0.472828	2.30206	-1.57455	2.13522	-2.69899	0.11713
	-2.31267	5.41518	1.33932	-1.07094	13.3265	3.99025	-3.12362	-0.606048	-1.99264	-2.29368	4.98409	0.280201	1.75162	-3.99011	-0.310508	1.03611
	1.12548	9.56527	-2.3851	-5.01643	5.982	2.23563	3.05698	4.55705	-3.47595	1.78626	4.09112	3.16004	1.44424	0.964518	1.91508	0.368759
	4.01578	5.06591	8.3614	6.40818	5.03863	2.81733	4.76293	-1.85111	-0.828212	5.94759	-2.29341	3.63434	1.15282	4.43671	-0.627494	-1.29413
	5.1894	2.8165	3.64778	-6.06979	5.38207	5.27511	-1.70279	3.10605	0.295551	4.28067	1.52733	1.90926	0.408146	1.28437	-1.62624	0.484476
	-1.60293	1.85641	-1.73282	-3.29693	-3.94353	1.71305	-2.09028	3.91541	-3.11609	1.71911	-1.82822	8.17363	3.95607	0.970161	-2.27921	2.83193
	-0.431553	4.16574	4.36623	5.86601	9.20648	0.974649	1.02102	6.37323	2.98491	2.21233	-0.671306	0.445211	0.934543	3.55393	0.634724	0.353153
	1.60002	-6.02854	-3.77358	5.19996	-1.04353	9.27222	-1.7487	-1.80992	5.00899	-2.20488	-2.03989	2.83734	0.0199769	0.702371	-0.205677	3.26865
	-1.25993	4.70938	5.89027	5.59667	8.29114	5.37147	3.15358	11.2597	-3.70705	0.553665	3.8333	-1.18473	3.87513	-0.203911	1.87401	0.737483
	-6.97866	5.69179	3.36479	2.68436	8.45751	-0.359689	-2.31756	2.87595	9.22965	-1.54868	4.15041	0.177967	0.712573	3.50766	-2.52883	0.884535
	2.62996	-1.30268	7.24942	-1.94654	7.66742	0.862737	2.84533	3.30669	2.37788	3.69231	3.89549	-3.30043	-2.41874	0.0684898	-0.842972	1.76813
	3.59134	11.9975	-1.47937	4.24577	3.62168	1.11621	11.8272	3.70921	9.39584	0.405849	1.61966	-1.22001	1.63485	0.483745	-1.73927	1.42012
	7.46399	-1.24516	-3.11262	6.48123	6.69069	-1.21955	3.27857	2.65603	0.377586	4.16555	4.38332	7.1367	5.68577	1.27076	2.91046	-1.2454
	2.02881	6.07226	-0.771161	2.24869	-0.763004	4.69589	-3.90887	2.46865	2.35003	3.64814	3.21627	2.79202	0.114698	3.59624	2.08283	0.480399
	7.25166	-0.330266	2.07485	-0.0162029	-3.3688	5.96699	-6.11102	2.64226	1.25091	-0.223454	4.5079	-0.530719	-2.00385	3.5757	-3.46422	3.52478
	3.95125	-3.67277	5.63918	3.40642	2.17979	5.58185	3.84923	2.50487	-3.21204	-3.19935	6.72739	-0.911482	2.19491	0.715733	2.26521	-4.12734
	5.25711	5.35857	2.66954	5.68555	5.01137	1.76866	-2.42428	-2.78439	2.73365	0.740856	-2.30578	0.809232	0.0286506	2.60564	-0.127429	1.22261
	3.93031	0.524124	-1.06468	3.99	4.0678	0.830988	3.97892	2.50584	0.128513	-3.06632	1.24767	3.91756	-7.48431	4.67043	2.6831	-0.923474
	-1.22157	4.7055	-5.39899	4.93172	0.402237	-1.82151	-0.586452	10.1049	0.974172	10.7565	2.66307	-0.708815	0.85586	0.0510694	6.87845	-0.0854471
	2.58	2.67583	0.29971	0.62167	0.640507	12.6809	-0.29713	1.3959	-2.20479	8.20897	8.97187	-3.79009	2.80987	-3.68488	-0.300518	0.239646
	-0.293567	6.69863	10.907	3.23912	12.3848	1.86328	0.128881	-4.91849	8.32321	-4.43076	-2.39426	-1.29368	0.134587	-1.88085	1.79993	0.662844
	4.95348	8.14678	1.0272	-3.26347	2.48164	8.35821	2.59258	2.75714	-2.45503	5.6932	1.88173	-1.22113	3.08491	0.19595	0.485132	-1.80485
	-6.14254	4.26727	3.73057	6.55819	1.70092	1.13597	3.54897	0.433863	-4.01181	4.34051	-3.35391	0.621266	-4.40535	-1.33611	-1.73504	2.77094
	-5.20932	0.369313	-2.21157	4.9392	4.86691	3.6577	-4.08887	3.27452	3.43247	-1.13101	3.77821	5.45769	-0.397685	0.00980103	-4.64958	-1.49958
	2.10648	12.5114	-1.2612	12.5107	2.77652	2.6304	-0.975216	8.4639	-1.2476	2.94533	-1.62795	1.80733	-2.67082	0.124123	-2.67463	0.828492
	3.79259	2.0068	8.74053	5.67693	-2.47344	3.65757	6.72278	2.98488	-0.229323	2.85459	-1.93949	0.179272	-0.711163	0.466611	2.36783	3.08093
	0.833427	-9.43067	2.64626	-3.47167	5.36579	5.71755	-0.434605	5.51976	-1.64321	2.02839	-3.96148	0.0487311	3.31221	3.00071	0.768341	2.29997
	3.75369	-0.180822	8.0493	-0.763074	5.86088	-3.08519	2.21486	1.90258	5.57128	0.690538	2.14246	-0.267695	-2.57031	-5.40308	0.284238	-1.13744
	-5.70187	-0.76197	0.916339	4.34993	4.64386	5.41658	8.59481	0.140014	-0.450941	-2.49953	5.01209	2.85806	-0.996457	-1.43971	-3.60741	-1.20647
	1.97249	3.25699	1.40148	1.77518	4.6181	3.23994	-0.373118	0.950355	6.62969	1.57838	-0.197432	7.56063	-1.6676	5.28004	0.540866	0.723195
	4.63361	2.78096	-0.932986	8.16504	-3.42843	4.30277	-0.73147	-1.66639	-2.67962	8.69663	-3.23566	0.580066	0.135513	0.421705	-0.266476	2.37577
	2.01937	-5.34112	1.2772	4.71377	3.49055	-2.14383	6.3761	-2.28043	-3.5536	4.06649	5.99599	5.12452	2.24951	-0.691473	2.91575	1.83059
	0.441531	6.78385	-2.07791	2.50763	2.01534	-0.473708	6.61795	2.91469	4.44218	1.62312	1.95237	1.78355	6.32869	1.66082	5.76906	0.805596
	0.352728	4.28987	0.0321434	3.11978	4.41972	8.01799	6.28289	5.98821	8.3549	-0.447469	6.00988	0.430608	4.46824	0.935122	-1.89362	2.27934
	3.65037	3.64395	-9.72631	-3.24771	2.58221	-0.0715262	3.81581	4.82677	1.48056	0.463559	-0.5769	3.71949	3.61758	0.410897	-2.53294	4.43087
	4.44125	-1.08706	-3.50237	10.7438	-3.96722	-0.386095	7.7923	6.91314	2.41218	-2.49601	0.39418	6.52031	-0.495406	5.85508	-1.67825	1.60428
	5.89094	-0.139143	9.16747	3.68645	8.02826	4.01736	-1.13494	-2.91663	0.979563	5.77564	1.96075	2.72165	2.26559	0.409277	2.16936	-4.1198
	1.03945	-3.41722	7.76901	3.83986	-0.554684	3.44189	10.246	5.38637	3.22417	4.84141	2.79952	1.38725	-2.99671	0.733255	-1.84228	0.374641
	3.52445	6.00917	5.4429	7.79422	2.07031	-0.0467791	8.40677	1.48045	0.404555	1.36102	0.973385	-0.976974	1.5952	1.52973	-1.24627	-1.82065
	-6.56611	0.152381	6.08809	2.77339	-1.16908	2.13593	2.78954	4.98507	-0.728277	4.94104	-4.44154	4.34541	4.90948	4.81254	2.80261	4.23601
	3.9267	6.69128	3.83558	6.07119	0.599726	5.0951	7.44165	-2.44384	1.92844	0.233921	-1.9426	4.39706	0.808342	-2.51332	0.554641	1.76404
	8.77722	-1.68747	5.67942	-0.723001	-5.69495	7.42251	5.79345	1.77089	0.958765	1.41785	1.59277	0.256645	-2.19954	-0.22665	-4.61894	-2.60415
	4.03187	0.232827	-2.64568	-3.24544	-3.87138	5.53312	-1.72972	2.24252	-1.39004	6.52691	5.71916	6.11734	2.89411	3.51699	4.09022	-1.97789
	0.890383	10.9687	-1.85883	6.32767	-3.37784	2.91166	-4.70357	8.42575	2.83692	-1.43059	2.55023	2.59642	0.882519	-1.70402	2.53849	-2.64449
	3.42346	9.99215	1.63513	1.16966	4.59998	-2.28869	-3.94876	3.46712	0.994362	4.68167	0.772227	1.53214	1.7449	-0.152245	0.279861	2.06627
	1.17107	6.9557	11.766	1.7209	9.61161	3.49873	-1.73276	4.42429	4.51975	2.03181	2.50291	1.86241	3.35651	4.60752	5.20024	0.630406
	-1.67109	2.47693	7.94506	5.5891	7.87079	10.9911	-0.528091	4.35343	-2.24266	4.9531	-2.73837	-0.418207	5.02287	0.23637	-0.729794	0.959695
	8.05863	6.86259	3.50178	2.32847	3.80996	-1.81179	-0.362028	-2.53638	-1.47709	4.1566	-1.01429	0.500998	-0.313344	-1.41794	5.74613	1.27001
	7.87386	-4.36219	2.12758	7.19901	-6.91881	0.643167	7.32446	6.23868	-0.923928	4.72182	1.27262	-1.29246	3.43909	2.70853	1.22677	0.335713
	5.82409	4.9478	-5.28581	3.44001	1.40639	5.94286	5.41289	-1.95677	8.76458	6.16259	3.82518	2.50352	-1.35614	-2.5388	-2.22484	-0.424329
	-0.520669	4.388	3.02114	7.09333	2.70977	-1.11984	4.28271	-0.0727223	2.7973	1.95607	1.54503	0.61149	0.836174	5.37408	2.41416	1.03033
	-0.43955	1.8963	-3.31619	8.35575	7.12659	2.28714	2.91965	7.7803	5.21597	-0.4521	-1.04997	0.510209	-1.58242	2.79719	-0.224968	1.88465
	2.13711	3.96849	3.52472	2.73683	-2.78118	4.28249	2.75084	3.51255	3.63081	0.29784	1.87711	-0.687796	3.91943	1.2386	0.483162	3.00232
	2.64236	-4.81998	1.05916	1.07941	-1.13966	1.10856	6.31248	2.05792	-1.32613	1.74072	5.62121	1.87383	3.85666	-2.88533	-0.703147	-2.42595
	-3.92837	0.641985	0.584127	2.46686	-0.301933	5.16792	3.49217	5.81286	0.408107	7.99595	-1.49405	-1.15489	1.23118	4.27628	1.17596	-1.03705
	12.3866	8.27746	6.34298	5.06928	0.831756	6.13541	9.14492	-2.73772	-0.723557	2.09812	0.975726	-2.46638	3.46717	4.31565	4.07371	-1.65664
	5.60515	6.34739	-4.72542	-3.40521	0.75126	1.73483	-2.31786	1.26312	6.22024	5.64342	6.77123	2.81332	1.63936	-2.4171	-1.18399	1.15517
	4.15257	-1.48897	7.9657	1.51457	0.856423	0.121874	5.65941	-1.98785	2.1208	3.83764	-0.0197642	2.80376	-0.0544217	-4.04395	-1.4211	-1.25967
	9.78191	3.51352	2.05606	0.952269	1.13447	7.58804	2.43358	1.39131	5.31993	-0.760982	7.37464	5.25673	-1.11432	0.931212	-0.223762	1.48791
	5.45427	3.2043	-4.51752	3.5788	4.10205	4.09686	3.93695	1.75524	6.5845	7.8049	-2.82532	-0.195886	4.10347	-4.99027	3.15245	1.84818
	10.0216	2.9561	-4.59541	6.30953	-7.19198	7.07015	3.84171	3.96493	5.87713	1.1139	3.3349	3.2348	3.27682	3.13766	3.41449	-2.86695
	10.0501	-1.22496	5.8533	2.72915	2.84671	6.03963	-0.846672	4.01737	1.55991	1.50963	4.89311	-0.555335	-1.1635	-2.69234	3.57725	-0.709757
	11.5237	0.394655	9.767	8.00925	4.83938	4.57302	0.28098	4.4285	3.40105	-0.170317	-1.24135	1.40792	5.7528	0.815444	2.16854	4.5236
	-0.238274	2.03496	-1.80763	2.8665	4.44705	-0.709045	-5.20462	1.03163	3.42672	2.43025	4.38861	-3.16646	-0.146195	-1.31745	1.99085	0.440633
	13.0405	-5.28943	10.5572	6.62472	-3.07941	4.69279	-11.23	1.08902	-7.48825	1.15033	-3.6525	6.07506	5.61012	3.48613	4.58869	-0.257598
	6.99667	11.6411	3.66295	1.42831	3.0625	1.0103	5.49177	-2.98554	-0.677637	-0.896336	5.52946	1.39014	4.29497	2.9331	-1.63173	2.9882
	8.22983	4.81802	3.97079	7.09433	-1.65893	5.47668	2.69048	4.02466	2.54762	3.90555	0.49843	1.58856	0.228377	1.26943	0.964511	1.14979
	1.20474	2.09335	4.65951	11.2246	4.83029	-0.023262	4.0438	6.48272	3.08487	2.40101	10.5241	2.75939	2.09293	1.82184	-4.01832	-0.617416
	4.19921	-1.09881	-0.0313106	-0.709433	7.52507	3.63253	3.16606	10.6307	0.397804	0.914814	4.98211	1.21913	0.260297	3.12804	0.838235	0.717286
	-2.418	10.1714	14.1955	-2.98589	1.24122	0.293184	-2.73248	2.6631	1.57452	5.97538	-0.0491433	-2.27017	6.49788	1.6973	4.30585	1.40591
	1.81123	-0.228504	6.08881	5.4471	10.036	3.24965	2.41329	-3.92155	8.18993	8.85945	5.5349	-3.40314	1.63775	3.70382	-2.18388	0.147316
	-2.12585	7.03148	2.66383	3.99328	1.73597	3.61195	2.818	-3.74975	0.482869	-0.362951	1.71232	1.49981	6.52883	1.12328	0.434471	1.63893
	10.0846	1.44166	2.42845	-2.10923	5.77579	4.30914	1.54354	6.77825	0.253064	4.40799	-0.942445	0.962288	0.76254	3.92488	2.35537	3.43113
	0.89667	0.0626011	4.55811	2.49943	4.75439	-2.30255	8.14165	-1.99863	-0.0647287	-4.44971	2.87628	-0.734445	-0.46043	4.56372	-2.13955	3.96278
	-2.64238	0.793217	0.89492	-2.75383	1.2681	4.67422	2.47323	7.78855	3.99341	2.03693	0.300095	1.33571	4.8092	2.12889	-4.21018	2.69415
	1.77683	7.68292	6.49416	1.96126	-2.99101	2.07034	2.00905	5.39974	5.74582	1.79777	2.32307	5.23595	-1.17355	2.00602	-0.777055	4.65476
	3.01317	5.96398	-0.570628	3.53565	9.75164	7.07135	2.13738	6.83967	-3.54123	11.0717	0.815584	0.0404118	-1.2378	-1.25222	-1.36782	-0.889145
	3.06111	7.96804	10.2375	8.36054	6.92208	0.819742	4.63612	0.652255	8.63031	5.21609	2.5967	-0.0406063	0.547873	2.55385	-0.683639	1.17887
	-2.51608	-1.61412	7.26334	-0.126378	-9.16636	3.94756	1.19701	0.68755	-0.612463	3.38208	2.81705	-0.490904	-4.42276	1.0983	4.30541	-0.843746
	7.5152	12.9994	-0.65589	0.780404	2.14787	1.71397	-6.35753	2.82938	-1.69917	1.2198	4.30057	-3.20627	0.247577	2.31878	8.95139	3.3999
	1.97954	-1.65024	8.36002	-1.84279	4.87768	-0.435865	3.34244	8.70751	0.772359	1.2243	3.27886	1.91005	4.61724	7.25591	4.05225	-0.249116
	-2.99086	5.15242	2.95698	1.51662	-2.66647	6.02184	10.6289	4.35291	2.6445	2.73683	-8.17471	2.95424	-0.124463	-2.37429	-1.41289	2.93665
	12.6008	-1.68614	-2.52456	6.35649	-1.64967	5.83262	6.7791	-3.50948	-0.511576	-2.35772	-0.640178	-1.13325	1.92895	1.48556	2.85085	3.24302
	7.36572	-0.733419	6.91574	-4.92296	3.13404	-4.18487	-2.26533	-0.236926	9.89523	5.51979	3.14651	0.577449	-1.31488	-3.31359	-0.728467	2.10352
	-2.77528	4.04671	6.71411	2.63368	-1.426	1.16744	-0.622658	6.41864	3.54118	-0.382031	0.950557	-0.976135	-2.13219	-2.30024	-1.69459	2.92774
	5.03909	3.91554	5.66664	9.27167	3.90341	-2.29607	1.04229	1.4812	2.60191	0.90412	3.07503	3.43838	0.552362	-0.545824	2.38742	1.10329
	-1.22194	2.37652	-2.83663	0.413528	-1.42288	7.54112	-1.8952	2.05199	3.93495	0.651888	-4.08235	-3.6108	0.959349	0.530281	5.09531	0.297097
	-0.393658	3.63078	2.31449	3.62601	0.368577	-0.320191	3.75407	6.9595	2.70912	-0.967974	-0.0319797	2.99511	1.72277	-5.32586	1.24669	0.594789
	0.18156	5.29241	2.3482	2.03786	-1.58593	-0.85839	1.62236	1.80872	1.23259	7.55878	-0.17556	5.18352	4.92132	-0.899555	-0.30428	-0.422478
	-0.712168	4.25135	-4.55613	3.32146	4.74108	2.50731	6.43987	1.26805	-3.66078	3.94197	-1.69172	1.64651	-0.64911	-2.13038	4.68775	2.95244
	5.40837	8.96743	-0.536683	3.07036	-0.271267	6.43479	7.95686	4.76953	2.24392	-4.86711	3.65955	1.65225	-2.64037	4.84759	1.44706	-0.565043
	2.25655	9.14321	0.714941	-3.81395	2.73355	7.25342	-0.64127	-5.16907	1.39202	4.96237	4.35384	0.374355	2.76482	2.44204	-0.468166	1.14596
	-1.86352	1.94424	3.49174	-0.675816	10.1472	2.83051	3.21324	0.332465	1.60668	-1.12046	3.46987	2.34815	1.59556	1.21893	1.0786	-1.40148
	2.27429	-1.79209	6.25651	-2.04997	0.147024	1.91983	5.50259	5.10443	6.1482	2.03485	4.95453	-0.729179	4.78694	2.15856	0.301365	2.50042
	7.738	6.58523	-3.28678	3.40003	3.50848	1.43132	3.37794	6.21538	1.16316	6.16223	0.647222	3.67227	-0.131043	-1.1457	0.133152	2.77869
	6.62498	5.26323	4.32825	5.1895	10.7112	-0.311988	-0.954609	4.69644	8.44861	-5.09236	-0.665289	-2.19487	5.30352	1.86844	4.00108	-1.55754
	-1.78028	8.91342	1.55709	3.16366	1.56559	1.96159	5.3233	-2.18213	0.316804	2.1208	1.2529	0.949496	0.0807166	2.36148	4.66183	2.50001
	6.27772	8.96085	10.2738	7.77322	1.32303	5.78108	1.23914	7.0865	1.85376	-1.53253	1.71645	-3.83712	2.47068	-3.50328	0.297876	-4.82564
	-5.55289	7.95803	1.01292	0.57087	2.23901	0.894858	-2.52486	2.10201	0.0883303	1.32284	-0.524184	2.1623	-0.668639	3.46056	-2.26834	1.10296
	9.78266	5.61562	2.9836	7.18004	3.59865	1.55313	8.08605	5.51879	-7.6879	4.18835	3.99429	1.03973	1.18372	1.01196	-1.293	-0.0219272
	-1.64551	-0.344099	13.6663	2.16683	6.34297	5.48108	-1.95832	0.0845111	2.1804	-3.37499	-3.86616	0.0682954	1.79731	1.34387	-0.39507	-0.39608
	0.18611	9.89662	6.35381	3.69668	6.72235	0.569267	0.752172	0.0675106	4.00595	3.0979	2.029	4.39149	1.66702	-1.43661	1.05578	1.41508
	9.69802	6.22514	0.605241	9.70974	-4.34383	7.40864	2.34551	-1.8503	-0.559752	-0.310649	14.1884	-1.05189	1.99115	-0.144925	0.283959	-1.73107
	4.21523	-0.634535	3.48477	10.7198	0.610087	1.39313	7.01831	0.536327	0.944714	-4.74712	1.18288	-1.83293	5.50185	1.09536	-0.931369	-0.0161427
	-5.17176	-0.367927	2.90919	7.21616	2.45721	-2.48012	1.70038	-0.401635	0.133461	6.70032	-1.84433	1.02238	0.998575	-2.47267	0.53499	-0.0576996
	-0.961027	6.99593	0.866318	-0.200395	-1.98017	0.521368	6.71441	-1.0179	7.89761	3.76579	2.44789	-5.30853	2.98925	2.16742	-1.01478	1.36139
	4.63255	6.64639	0.393275	9.54851	-6.06829	7.76554	0.126961	6.65849	-4.18922	-0.503803	1.48807	-2.89553	2.97477	-4.28384	1.45929	-1.84952
	-1.68611	5.10111	14.2837	12.7708	7.38598	0.18011	2.421	3.73797	6.11849	9.14734	0.644176	0.518882	-0.342947	3.44251	1.08888	2.28488
	-3.53553	1.96888	1.0959	3.21815	5.2317	3.20235	1.20762	-0.949563	-3.87292	-0.846153	-0.781048	0.480368	-2.14154	0.486362	0.601834	-3.71431
	3.44407	-2.53939	7.17695	4.20682	0.579823	-0.346552	-7.74495	8.44922	-4.87442	0.64063	3.75242	1.70474	0.841531	-1.26858	-2.15664	2.00815
	-6.31388	4.86975	-4.20898	-3.50961	-3.42319	-1.79776	0.999297	-1.74307	2.03273	1.96644	1.68687	1.3539	-3.00684	1.2134	0.459038	1.40914
	4.0747	4.14291	-0.185363	0.298219	1.62996	1.90623	2.60024	-1.15607	0.317577	2.23068	2.77791	-3.60797	0.719185	2.96715	-1.80581	-1.65845
	2.34732	8.07183	4.77767	3.81141	-3.47821	6.484	1.56589	6.8815	8.17546	0.812442	-3.77388	2.7773	-2.59984	-0.510722	0.980141	0.51267
	7.56924	7.10414	2.79032	0.361341	5.90385	8.38064	-5.79563	1.0675	4.16824	-2.03526	4.18238	0.650312	-0.551086	1.88015	-1.94114	4.20598
	12.5034	5.78726	-4.87114	6.55769	-0.167425	-7.54966	4.66931	1.46064	-1.30742	-1.20505	0.726644	2.15264	-0.52597	-0.788251	0.146018	-1.04107
	3.31585	2.89226	5.42939	1.6158	8.87974	7.13604	-1.07557	-10.9728	1.35637	8.62196	-2.43702	3.03863	-1.5473	2.43553	1.93917	1.97173
	15.036	6.89507	-3.66266	-0.952849	3.90693	5.09195	3.49413	3.98458	2.48361	-1.00415	3.2873	-1.40543	0.17494	4.08109	4.24749	1.30167
	7.97551	3.66547	2.51284	4.58403	-1.26499	1.93834	2.4845	1.60238	3.46878	-2.33266	-2.79776	3.06548	3.4472	-0.540319	1.08777	5.20715
	8.85879	-3.58801	-0.94782	-0.928809	7.51585	7.75327	0.006961	-0.835292	2.73009	4.87082	-1.05068	-6.40138	4.14207	-0.0947798	-0.824276	-1.55633
	4.24673	5.69592	5.24503	-10.6731	6.55489	2.64786	0.1786	-1.39568	-0.42363	4.69728	-0.426576	-6.02667	0.424934	-2.42758	-2.78707	-0.15355
	2.84346	1.96677	6.60825	-5.90064	4.6123	6.62887	-6.40517	5.4577	8.39585	-1.34789	2.69199	2.59469	1.52299	5.61904	-2.30368	1.26306
	4.18574	2.06388	1.134	4.05664	2.20596	-4.65318	2.1694	-1.49025	6.43041	0.316127	4.07112	-3.79657	-1.53944	-1.54874	1.16332	3.14608
	7.57886	3.0472	-1.80065	6.76672	7.79758	7.56188	6.9399	3.17087	10.4439	3.28618	5.85386	-4.17945	3.22064	-0.713944	-2.43874	-4.85499
	4.30198	8.66622	-3.85402	5.94039	3.4456	11.4369	5.77583	0.219451	-4.76907	7.12725	0.632891	2.35925	-2.40851	-1.50488	2.22084	3.22757
	-6.14055	3.87522	-3.61175	-4.15432	7.79179	2.13239	4.20902	5.52168	4.46849	-9.60182	2.49304	-2.06614	-3.62549	4.59284	2.23264	-1.60114
	-0.607032	3.16226	5.56397	0.343159	1.06821	5.6787	5.33679	5.41967	0.840713	-3.14502	0.198704	3.79555	-0.667809	-4.99458	2.38604	0.300447
	5.57861	3.29032	9.02591	7.70009	5.96933	7.80874	-5.0847	6.85722	-0.691863	-1.30982	2.80532	2.28231	2.82867	2.6169	5.82733	2.35179
	1.31211	2.42357	6.48232	5.83265	-0.675393	5.01084	-1.91177	6.91797	0.403854	9.23525	3.74264	0.883305	-0.218085	0.173821	-0.436647	1.74772
	-3.4511	5.22314	-1.86832	-0.691731	1.54352	7.80764	2.89059	0.878932	3.05326	1.00411	6.86613	-2.50077	3.0521	4.73114	2.26966	1.45541
	6.81774	7.89879	1.59769	-0.984247	4.19218	4.05841	-2.75665	3.98998	2.22252	-0.0270602	5.7577	0.128531	0.213511	2.80007	-2.22123	-0.326159
	6.15775	5.51257	8.05896	-2.94898	4.22462	5.56165	1.89856	0.256243	7.25521	4.59792	1.16048	-1.12958	1.15907	-0.307236	2.9789	1.54305
	2.24834	-0.885404	-4.59545	6.50058	-1.56159	-2.72242	0.949653	7.37902	0.87361	5.03165	2.88372	4.79685	1.52904	1.30494	7.30156	-0.25395
	4.90553	5.37622	-10.4586	5.41629	3.00667	5.42802	10.1023	-0.207088	-1.5674	1.00065	2.11755	-2.36822	2.32975	-2.4616	1.46202	-1.89877
	10.7166	2.7229	2.50251	4.36173	7.43863	-2.31126	9.80602	-2.42176	-3.21341	-0.577036	3.33092	4.12785	6.76511	1.39205	5.18353	-0.209673
	7.09056	-1.05253	6.62436	2.74976	6.22454	8.29377	3.74701	5.45384	9.51852	0.57634	-1.91329	0.275104	1.06363	4.28508	-1.08617	3.2416
	7.31288	-0.053665	7.58923	2.92035	3.11352	1.11247	2.32738	-0.834598	2.6164	-1.0843	-1.84747	7.08405	6.13946	-0.301781	-0.00684071	2.74039
	3.23165	2.0564	0.518139	-0.312872	3.87892	1.72043	0.900908	0.574142	-4.26742	1.16217	1.83047	-0.991945	0.892882	-0.729403	3.37111	1.24511
	5.94915	-1.66652	-1.78347	1.35043	7.1421	4.33014	7.95759	3.81412	7.17224	9.04118	-4.25236	0.852511	3.47775	3.35506	-0.619282	-4.47615
	2.37112	-4.18999	7.31548	-2.99613	0.431035	2.88331	4.72313	-2.13824	-4.9229	-4.9133	-3.91996	1.18268	-2.55996	4.16551	-1.32116	-1.12222
	3.21874	2.90879	2.16766	8.7625	7.05076	10.165	-0.47373	4.37447	0.86265	-1.2168	-1.28125	-3.14449	-4.37559	-2.34239	-1.18545	0.0495231
	-3.28115	-1.92573	2.73713	-5.44857	0.331486	4.41681	-0.853963	5.64105	-3.18524	1.25017	-2.09791	-2.91906	1.77155	-0.359267	0.534357	3.88259
	6.92003	6.59161	0.496303	3.78036	-2.79184	1.8814	0.981578	3.65363	6.241	0.982908	-2.1327	1.08737	0.875497	0.855698	3.75726	-3.33924
	2.46838	6.34854	-2.43614	3.99176	4.49119	7.72669	-0.146294	3.15653	4.20288	1.63882	7.48604	1.33827	-0.096267	-1.12661	1.08945	1.80763
	-0.997377	4.73798	-1.67279	4.97234	10.2357	-4.25455	2.12166	-1.5975	0.915347	5.29249	3.71717	-2.56373	-3.62779	4.16208	2.88033	-0.213372
	3.24499	-4.56877	1.09993	1.23061	4.99516	1.84013	2.6464	-2.15676	2.82786	2.2575	-0.504103	-1.41245	1.48097	1.7068	0.873261	-1.8174
	-1.5042	8.3585	-1.44004	2.46624	4.0787	2.13357	5.81473	-0.2359	0.522944	2.30073	4.15521	-0.272529	-1.28059	-0.856508	0.364691	-2.05163
	-4.72869	2.53689	2.93703	1.26109	5.97804	-1.39274	0.834474	2.65201	-2.09683	10.274	-4.18645	-0.315293	-0.533001	-0.158338	5.65376	0.386648
	2.03227	9.47163	0.6267	1.08144	9.57321	-2.59198	-1.73058	1.73176	8.74224	-4.06665	3.17633	0.705196	-0.587685	-0.13706	3.35824	0.862479
	1.59445	-1.8342	4.29217	0.291579	3.48121	-3.84782	-1.74332	3.82289	-0.125367	5.00578	-0.643598	1.0193	4.92827	2.9982	4.36641	-2.34396
	5.57739	3.5447	0.655537	11.053	3.6048	1.57468	0.786114	1.38373	-6.25	4.74315	0.82047	0.318597	2.84602	-3.1674	5.28969	-4.6942
	3.33909	0.858432	-2.01941	-1.77762	-0.213444	-0.689348	3.24566	6.91179	-2.53207	0.678143	2.47439	4.02581	2.76921	-0.881282	1.57754	-0.872135
	2.57296	-0.914017	-0.109374	2.55194	-5.52483	11.9406	6.3438	0.337304	0.0847846	3.37046	1.34684	-2.93118	3.4438	0.810719	-0.0871731	0.84752
	7.86574	-0.73889	-1.49953	6.47961	6.35935	2.74869	-5.61403	6.49371	3.50839	-1.89027	6.16353	0.970328	0.664448	-0.653294	2.73499	3.43272
	-0.126224	5.23137	0.206807	11.827	6.08711	-2.55629	3.18452	-0.0825104	2.98025	0.453958	2.03788	4.93703	1.7764	3.87235	0.0954642	-0.565899
	-1.19149	7.52939	7.75775	3.6394	1.93157	2.91335	6.47061	7.24342	-0.820628	0.39377	1.85363	-0.116725	-0.380662	-0.300537	3.41784	2.42742
	-5.05894	-0.0457505	1.18644	-4.10053	11.6563	-2.95635	-1.39088	-0.288742	6.7854	1.20903	-1.8385	2.0599	-3.1555	0.0800206	4.80517	-2.3885
	8.00595	-0.669787	8.74164	1.17791	2.34931	1.74706	4.45054	-6.53264	1.73735	1.18719	1.76172	4.5721	2.83071	2.75803	2.64753	-4.71877
	10.9587	3.28973	6.61385	-1.94712	5.557	5.19651	6.50482	8.12187	3.06026	-2.80048	3.47249	2.49872	-0.781954	1.49449	1.98941	2.91544
	6.0712	-0.992461	-8.77513	5.91012	0.68155	-6.26689	4.61633	9.85562	-4.89095	1.70532	0.259767	4.91615	2.20644	1.22165	-0.192866	-3.98177
	4.85039	7.61693	2.7021	-6.38895	2.9258	9.44886	3.54802	1.01581	1.6195	-3.55534	5.31403	1.82125	0.69087	-0.775246	-0.695752	-1.34081
	-4.77615	-0.216903	4.85439	10.9232	-1.90207	5.62879	4.66341	0.330736	7.10005	7.92717	2.50705	3.20133	3.76275	0.880303	7.21683	3.76935
	-2.83295	-0.95852	5.29883	-0.181386	0.461401	4.24739	2.2224	4.57586	4.77633	-1.23358	0.958993	0.62083	-0.441203	3.93937	-0.00733769	4.40971
	-2.416	-0.704659	6.40101	1.56953	4.5775	-1.80632	4.35314	-1.12629	5.52593	2.27131	3.71246	4.1078	0.454065	0.729426	2.43224	3.33869
	1.845	3.44531	0.906509	-4.34543	-4.08878	2.53416	2.00373	2.47238	8.98649	7.41124	0.26746	-1.58545	0.999676	-0.0275495	3.62826	1.19622
	2.27056	9.81787	-2.48249	3.06443	4.14293	-0.889554	3.9221	4.73364	2.38239	0.538357	-3.78525	3.039	0.697213	4.70991	2.00302	1.93737
	-0.686437	4.63474	5.69213	5.86169	-5.42689	-1.21094	5.06938	-2.07127	0.913693	2.0391	2.09339	0.49708	-3.80404	2.12411	-0.604327	-1.33572
	-4.21579	-3.4381	0.417572	7.89406	-1.05727	8.10796	-1.15378	2.86219	3.5384	2.22319	1.62255	-2.01058	-5.15298	1.90921	0.529472	2.12948
	2.90868	2.89324	2.29957	2.36661	-4.05041	-1.19098	-4.19334	3.18693	-2.23527	0.872754	-2.09123	1.76231	-0.475765	-1.22114	-0.115041	-0.0402504
[truncated: 116 more rows]

## Sheet: Fig_2Cleft_purple_curve
					Each row is a repetation of the curve plotted in the panel
[truncated: 1,500 more rows]

[truncated: 7 more sheets: Fig_2C_blue_curve, Fig_2Cright_orange_curve, Fig_2Cright_brown_curve, Fig_2Cmagenta_curve, Fig_2Cright_red_curve, Fig_2C_inset, Fig_2D]
