# Supplementary material for: Donut-like organization of inhibition underlies categorical neural responses in the midbrain
Source: Nat Commun. 2022 Mar 30;13:1680. doi: 10.1038/s41467-022-29318-0 (PMC8967821; doi:10.1038/s41467-022-29318-0)
Supplement: Supplementary file 2 — Supplementary Dataset [file 41467_2022_29318_MOESM2_ESM.zip › Fig_3.xlsx]

## Sheet: Fig_3D
The row x axis represents the time of the individual spikes in the plots. The values in yaxis indicate the repetition number and the azimuth/elevation value. A simple plot command in Matlab between the xaxis and yaxis vectors can reproduce the plot in the figure panels. Then the reader can infer from that plot as to which yaxis values belong to which repetition number for which azimuth and elevat…
					Left panel
	yaxis	0.0167598	0.00558659	0.00558659	0.00558659	0.00558659	0.00558659	0.0111732	0.0111732	0.0111732	0.0167598	0.0167598	0.0167598	0.0167598	0.0223464	0.0223464	0.027933	0.027933	0.027933	0.0335196	0.0335196	0.0391061	0.0391061	0.0391061	0.0391061	0.0446927	0.0502793	0.0558659	0.0558659	0.0558659	0.0614525	0.0614525	0.0614525	0.0614525	0.0614525	0	0.00558659	0.00558659	0.0111732	0.0111732	0.0111732	0.0167598	0.027933	0.027933	0.027933	0.0335196	0.0446927	0.0614525	0.0614525
	Xaxis	418.609	-38.7509	68.2776	215.979	310.597	414.84	-127.019	-52.1445	144.382	-120.22	-86.551	-57.961	360.65	21.1327	584.374	225.154	316.659	452.441	528.259	537.843	185.587	234.78	441.956	482.015	337.385	380.68	118.986	167.278	471.898	-26.3398	-24.6603	94.0826	223.475	407.468	296.097	268.982	388.421	204.265	235.19	410.581	494.794	-118.008	395.999	484.431	330.791	546.404	185.383	435.976
					Right panel
	yaxis	483.039	502.372	531.249	363.968	249.034	29.8162	199.472	305.887	160.642	202.995	212.334	287.946	290.076	473.003	476.485	560.289	597.153	548.288	65.3696	124.803	244.119	445.315	466.819	559.593	562.051	-146.394	-95.808	366.548	246.413	449.001	-77.6217	9.58204	29.7344	43.7429	346.191	441.751	550.5	183.703	398.088	-97.0778	70.2028	266.729	308.426	72.8652	162.24	-65.047	-92.9408	334.927
	xaxis	0.0391061	0.0391061	0.0391061	0.0446927	0.0391061	0	0	0	0.00558659	0.00558659	0.00558659	0.00558659	0.00558659	0.00558659	0.00558659	0.00558659	0.00558659	0.0111732	0.0167598	0.0167598	0.0167598	0.0167598	0.0167598	0.0167598	0.0167598	0.0223464	0.0223464	0.0223464	0.027933	0.027933	0.0335196	0.0335196	0.0558659	0.0558659	0.0558659	0.0558659	0.0558659	0.0614525	0.0614525	0	0	0	0	0.00558659	0.00558659	0.0111732	0.0223464	0.0223464
[truncated: 1,840 more columns]

## Sheet: Fig_3E
Fig 3E Black curve
1	-4	6	26	36	6	21	6	-4
11	11	6	11	21	41	6	-4	-4
6	-4	11	11	51	1	21	6	-4
-4	6	1	51	31	66	-4	1	1		Each row represents a repetation. On this data, we run outlier analysis to remove points that outliers and take the mean and std of the remaining points to obtain the plot in Fig. 3E
-4	1	-4	31	61	31	1	1	-4
6	11	6	21	41	11	11	1	11
1	11	6	-4	31	31	-4	1	6
6	1	11	11	31	-4	1	-4	1
1	1	11	36	56	56	41	6	1
-4	-4	1	26	-4	21	-4	-4	-4
1	1	-4	11	21	6	56	1	1
6	6	6	16	36	11	6	-4	1
Fig 3E Red curve
16	21	26	36	86	41	11	-4	6
26	21	41	31	71	46	36	36	1
-4	6	16	16	66	76	26	21	11
1	11	11	51	46	26	16	-4	-4
1	11	41	11	11	126	41	16	6
1	16	16	51	81	111	26	21	6
-4	1	1	16	121	151	16	-4	11
6	-4	26	151	96	1	51	-4	1
-4	1	1	56	146	191	36	26	16
-4	6	26	76	26	186	46	6	-4
1	-4	1	1	171	141	1	-4	6
6	11	-4	81	131	136	16	1	-4

## Sheet: Fig_3F
Imc Intact	2.25	3.08333	4.75	20.5833	34.3333	23.0833	8.72727	0.583333	-0.818182
Imc Off	1.45455	8.08333	16.8333	38.7273	87.6667	102.667	26.8333	8.91667	4.33333

## Sheet: Fig_3I
The row x axis represents the time of the individual spikes in the plots. The values in yaxis indicate the repetition number and the azimuth/elevation value. A simple plot command in Matlab between the xaxis and yaxis vectors can reproduce the plot in the figure panels. Then the reader can infer from that plot as to which yaxis values belong to which repetition number for which azimuth and elevat…
					Left panel
	yaxis	0	0	0	0	0	0	0	0	0	0	0	0.00393701	0.00393701	0.00393701	0.00393701	0.00393701	0.00787402	0.00787402	0.00787402	0.00787402	0.00787402	0.00787402	0.00787402	0.00787402	0.00787402	0.011811	0.011811	0.011811	0.011811	0.011811	0.011811	0.011811	0.011811	0.011811	0.011811	0.011811	0.011811	0.011811	0.011811	0.015748	0.015748	0.015748	0.015748	0.015748	0.015748	0.015748	0.015748	0.015748
	Xaxis	-132.261	-79.8733	-50.0545	17.6524	43.4163	122.469	126.319	160.48	183.131	365.034	461.044	-134.596	-118.744	36.0027	131.644	546.61	-21.9148	0.0807435	67.5828	103.259	147.25	259.603	277.421	326.04	361.225	-107.439	-74.6715	21.3388	22.5266	57.2197	152.042	208.403	275.864	443.841	451.583	480.787	569.588	571.882	575.937	-140.125	-96.5849	12.6145	232.57	301.833	306.421	354.385	519.29	522.566
					Right panel
	yaxis	0	0	0	0	0	0.00393701	0.00393701	0.00393701	0.00393701	0.00393701	0.00393701	0.00393701	0.00393701	0.011811	0.011811	0.011811	0.011811	0.011811	0.011811	0.011811	0.011811	0.011811	0.011811	0.015748	0.015748	0.015748	0.015748	0.015748	0.015748	0.015748	0.015748	0.019685	0.019685	0.019685	0.019685	0.019685	0.019685	0.019685	0.023622	0.023622	0.023622	0.023622	0.023622	0.023622	0.023622	0.023622	0.023622	0.023622
	xaxis	-113.42	107.887	183.581	227.572	495.738	-124.847	2.90683	92.6911	235.355	330.013	360.406	397.024	442.08	-147.416	-142.87	-141.19	-65.4962	41.9828	167.894	334.601	445.357	521.379	550.501	-134.432	-9.79066	119.11	136.969	172.195	401.898	473.783	542.637	-36.1281	80.6489	210.41	366.632	433.069	500.366	599.817	-129.558	-50.0543	-25.765	86.2606	89.4555	202.751	283.073	456.457	543.128	546.364
[truncated: 3,346 more columns]

## Sheet: Fig_3J
Fig 3J Black curve
2.54545	-8.36364	-12	-1.09091	24.3636	89.8182	115.273	148	97.0909	38.9091	-4.72727
-8.36364	-4.72727	-8.36364	-8.36364	-12	64.3636	60.7273	-12	97.0909	57.0909	-4.72727
6.18182	-4.72727	-4.72727	-8.36364	2.54545	118.909	42.5455	93.4545	24.3636	42.5455	-4.72727
-1.09091	-4.72727	-1.09091	-1.09091	6.18182	89.8182	97.0909	118.909	20.7273	-4.72727	-8.36364
-1.09091	-4.72727	-4.72727	2.54545	-12	115.273	122.545	111.636	17.0909	38.9091	6.18182		Each row represents a repetation. On this data, we run outlier analysis to remove points that outliers and take the mean and std of the remaining points to obtain the plot in Fig. 3E
-12	-12	-12	-4.72727	9.81818	82.5455	108	100.727	86.1818	20.7273	9.81818
-12	-1.09091	-4.72727	-1.09091	31.6364	97.0909	64.3636	133.455	93.4545	42.5455	-4.72727
17.0909	-12	6.18182	6.18182	-12	133.455	53.4545	-12	53.4545	17.0909	13.4545
-12	-4.72727	-12	-1.09091	6.18182	126.182	122.545	71.6364	86.1818	17.0909	-12
-12	-1.09091	-4.72727	-8.36364	-8.36364	75.2727	93.4545	111.636	75.2727	-12	-1.09091
-1.09091	-8.36364	-1.09091	-1.09091	-4.72727	68	115.273	126.182	49.8182	20.7273	2.54545
-12	-12	-4.72727	-4.72727	-1.09091	57.0909	38.9091	78.9091	75.2727	35.2727	13.4545
-4.72727	2.54545	-1.09091	2.54545	6.18182	71.6364	126.182	68	93.4545	49.8182	-4.72727
2.54545	-8.36364	-4.72727	2.54545	-12	75.2727	111.636	108	49.8182	57.0909	-4.72727
-1.09091	-8.36364	-4.72727	-1.09091	-12	57.0909	64.3636	78.9091	53.4545	38.9091	-8.36364
Fig 3J Blue curve
-1.09091	2.54545	-12	-1.09091	13.4545	122.545	49.8182	137.091	53.4545	49.8182	20.7273
-1.09091	-8.36364	-4.72727	9.81818	9.81818	-12	20.7273	115.273	-12	20.7273	-4.72727
-12	-12	-8.36364	9.81818	20.7273	108	180.727	144.364	64.3636	17.0909	-1.09091
-4.72727	-1.09091	-4.72727	-1.09091	2.54545	108	53.4545	93.4545	64.3636	13.4545	-4.72727
-1.09091	-1.09091	-12	9.81818	9.81818	-12	78.9091	151.636	64.3636	9.81818	2.54545
-4.72727	-1.09091	-4.72727	6.18182	-1.09091	118.909	53.4545	126.182	60.7273	2.54545	9.81818
2.54545	-8.36364	2.54545	20.7273	6.18182	118.909	100.727	78.9091	60.7273	13.4545	6.18182
17.0909	-12	-4.72727	6.18182	2.54545	78.9091	133.455	151.636	82.5455	-12	2.54545
6.18182	-4.72727	-8.36364	17.0909	17.0909	71.6364	82.5455	111.636	82.5455	53.4545	-1.09091
13.4545	-1.09091	2.54545	2.54545	31.6364	82.5455	126.182	108	89.8182	24.3636	9.81818
-8.36364	-12	-12	-4.72727	28	71.6364	-12	122.545	68	20.7273	-4.72727
9.81818	-12	-4.72727	-12	17.0909	126.182	111.636	144.364	-12	46.1818	-4.72727
-12	-4.72727	-1.09091	20.7273	49.8182	93.4545	148	-12	-12	46.1818	9.81818
9.81818	-4.72727	2.54545	13.4545	2.54545	-12	-12	100.727	64.3636	24.3636	13.4545
6.18182	-4.72727	2.54545	6.18182	-12	108	104.364	140.727	97.0909	-12	6.18182

## Sheet: Fig_3K
Imc Intact	-3.27273	-6.80519	-5.76623	-1.81818	0.848485	88.1212	89.0909	103.804	64.8485	30.6667	-0.848485
Imc Off	1.33333	-5.69697	-4.48485	6.90909	10.5974	100.727	81.3333	123.325	71.0303	21.2121	4

## Sheet: Fig_3L
	Other		Self
	-0.739449		-0.0716285
	-0.362857		-0.0501493
	-0.120538		0.0261198
	-0.28314		0.0261198
	-0.139866		0.0261198
	-0.139673		-0.22742
	-0.544918		-0.247874
	-0.445064		-0.226425
	-0.551905		0.144817
	-0.194495		-0.0980224
	-0.292148		-0.0141996
	-0.498319		-0.0585206
	-0.479776		0.205119
	-0.57359		-0.0832779
	-0.403571		0.000229258
	-0.305047		0.000229258
	-0.549917		-0.0255591
	-0.595782		0.105044
	-0.469596		0.105044
			0.0896863
			-0.0547841
			-0.132365
			-0.22325
			0.17189
			-0.0981912
			-0.145198
			-0.0568917
			-0.131053
