# Supplementary material for: Donut-like organization of inhibition underlies categorical neural responses in the midbrain
Source: Nat Commun. 2022 Mar 30;13:1680. doi: 10.1038/s41467-022-29318-0 (PMC8967821; doi:10.1038/s41467-022-29318-0)
Supplement: Supplementary file 2 — Supplementary Dataset [file 41467_2022_29318_MOESM2_ESM.zip › Fig_5.xlsx]

## Sheet: Fig_5D
	Each column represents CatI values from 50 model runs
	Donut+FB+Ipc recurr	A+self-inhibition	A+Ipc off
	0.682699	0.137053	0.0312896
	0.706477	-0.213623	-0.0395168
	0.66239	0.0767938	0.0534824
	0.648819	-0.0381775	0.0415251
	0.648639	-0.0769277	-0.0117127
	0.715092	0.0606348	-0.120045
	0.730363	0.00581217	0.183101
	0.501796	0.167297	0.0143722
	0.693314	-0.147949	0.0872474
	0.683231	-0.0222803	0.195247
	0.660157	-0.175637	0.00176587
	0.754296	0.0649701	-0.199887
	0.676093	0.120606	-0.042926
	0.687279	0.0207109	-0.0116
	0.7167	-0.0131619	0.0207377
	0.665667	-0.00611496	0.086663
	0.652415	-0.101963	-0.056694
	0.633651	-0.309969	0.038345
	0.736003	0.0714697	0.117068
	0.640103	-0.012504	-0.156427
	0.770072	0.10022	-0.134588
	0.736419	-0.244771	0.0206595
	0.68055	-0.0754713	0.12507
	0.587623	-0.11082	-0.169132
	0.674892	-0.166315	0.0302577
	0.720055	-0.0184099	0.182745
	0.660005	0.0180873	-0.133549
	0.708446	-0.266123	-0.193153
	0.700251	0.159416	0.125924
	0.733633	-0.0632441	-0.109678
	0.667288	-0.22794	0.186787
	0.730087	0.097043	-0.119364
	0.674166	-0.0579194	-0.0119558
	0.742339	-0.0123002	-0.241889
	0.72532	0.27382	-0.0337691
	0.720296	-0.348131	-0.0984742
	0.799849	0.0131103	-0.0384864
	0.731001	0.249344	0.0602035
	0.66313	-0.100317	0.0925762
	0.711164	-0.175001	0.0446845
	0.683295	-0.0364277	-0.0835002
	0.681723	-0.0118547	-0.105544
	0.679675	0.11574	0.158311
	0.655347	-0.062554	-0.0503929
	0.633099	0.241619	-0.260867
	0.67464	-0.185948	-0.279368
	0.741022	0.0594281	-0.110701
	0.65406	-0.11793	-0.0668499
	0.656698	-0.0679596	-0.0771523
	0.711194	-0.120662	-0.133899

## Sheet: Fig_5F
The row x axis represents the time of the individual spikes in the plots. The values in yaxis indicate the repetition number and the azimuth/elevation value. A simple plot command in Matlab between the xaxis and yaxis vectors can reproduce the plot in the figure panels. Then the reader can infer from that plot as to which yaxis values belong to which repetition number for which azimuth and elevat…
					Left panel
	yaxis	0	0	0	0	0	0	0	0	0	0	0	0	0	0	0.005	0.005	0.005	0.005	0.005	0.005	0.005	0.005	0.005	0.005	0.005	0.005	0.005	0.005	0.01	0.01	0.01	0.01	0.01	0.01	0.01	0.01	0.01	0.01	0.01	0.01	0.01	0.015	0.015	0.015	0.015	0.015	0.015	0.015
	Xaxis	-144.59	110.058	130.62	156.794	158.964	172.154	188.497	190.176	196.115	279.305	396.41	426.925	463.011	543.62	-138.937	-102.647	56.4827	193.985	227.982	289.545	335.666	390.102	394.567	399.768	421.764	435.322	442.49	462.396	152.329	257.228	314.776	317.48	396.86	411.114	433.97	444.415	464.69	481.238	501.8	567.5	594.41	83.4751	114.523	133.528	135.249	208.731	343.366	432.249
					Right panel
	yaxis	0	0	0	0	0	0	0	0	0.005	0.005	0.005	0.005	0.005	0.01	0.01	0.01	0.01	0.01	0.01	0.01	0.01	0.01	0.01	0.01	0.01	0.01	0.01	0.01	0.01	0.015	0.015	0.015	0.015	0.015	0.015	0.015	0.015	0.015	0.015	0.015	0.015	0.015	0.015	0.015	0.015	0.015	0.015	0.015
	xaxis	-36.4966	225.197	260.3	263.372	274.062	277.667	363.396	580.033	-135.497	27.4829	293.518	486.931	502.537	118.619	142.13	191.814	252.107	310.189	315.104	337.222	415.906	418.118	420.043	432.536	462.601	510.196	565.861	595.885	598.015	-127.797	30.6777	131.03	152.82	160.234	164.084	166.051	194.927	246.987	261.283	263.904	310.23	319.241	361.184	367.983	379.329	380.968	391.74	463.789
[truncated: 2,644 more columns]

## Sheet: Fig_5G
	Each row represents a repetition
Black curve
29.3333	-4	19.3333	49.3333	59.3333	59.3333	72.6667	99.3333	62.6667	69.3333
19.3333	49.3333	46	22.6667	49.3333	92.6667	56	39.3333	56	-4
12.6667	26	56	19.3333	49.3333	62.6667	99.3333	46	49.3333	32.6667
12.6667	32.6667	32.6667	62.6667	86	46	122.667	86	76	62.6667
19.3333	49.3333	32.6667	29.3333	56	82.6667	116	49.3333	96	129.333
79.3333	39.3333	-4	52.6667	42.6667	119.333	-4	99.3333	32.6667	102.667
66	-4	42.6667	22.6667	59.3333	76	49.3333	56	112.667	52.6667
62.6667	29.3333	-4	49.3333	92.6667	89.3333	76	62.6667	119.333	99.3333
46	46	29.3333	-4	29.3333	29.3333	66	119.333	112.667	69.3333
-4	39.3333	42.6667	39.3333	39.3333	69.3333	59.3333	56	32.6667	62.6667
32.6667	49.3333	39.3333	69.3333	32.6667	52.6667	46	-4	86	-4
59.3333	46	52.6667	39.3333	79.3333	119.333	89.3333	89.3333	76	79.3333
Magenta curve
16	56	32.6667	36	29.3333	6	56	29.3333	9.33333	59.3333
-0.666667	26	2.66667	49.3333	12.6667	52.6667	22.6667	22.6667	82.6667	19.3333
19.3333	56	39.3333	22.6667	6	42.6667	49.3333	69.3333	56	32.6667
49.3333	6	12.6667	22.6667	32.6667	12.6667	76	29.3333	66	-4
-4	6	9.33333	26	-4	6	72.6667	22.6667	96	56
-0.666667	12.6667	2.66667	9.33333	22.6667	62.6667	26	59.3333	29.3333	22.6667
6	9.33333	42.6667	26	26	16	49.3333	19.3333	49.3333	16
2.66667	-4	22.6667	9.33333	-4	52.6667	9.33333	39.3333	52.6667	26
6	6	16	62.6667	19.3333	19.3333	22.6667	29.3333	52.6667	32.6667
2.66667	12.6667	22.6667	9.33333	12.6667	26	52.6667	22.6667	32.6667	39.3333
26	49.3333	9.33333	29.3333	12.6667	39.3333	12.6667	49.3333	22.6667	16
12.6667	32.6667	12.6667	12.6667	19.3333	56	2.66667	29.3333	42.6667	39.3333

## Sheet: Fig_5H
				Top panel
Black points	0.408703	0.632235	0.285521	0.48047	0.0797228	0.115	0.554816	0.35554	0.201691	0.223569	0.480415
Magenta points	-0.495498	-0.0472025	-0.294723	-0.297318	-0.0170302	0.0618164	-0.588503	-0.020314	-0.0333234	-0.0479185	0.0713415
				Bottom panel
Black points	1	1	1	1	1	1	1	1	1	1	1
Magenta points	-0.495498	-0.0472025	-0.294723	-0.297318	-0.0170302	0.0618164	-0.588503	-0.020314	-0.0333234	-0.0479185	0.0713415
