# Supplementary material for: Donut-like organization of inhibition underlies categorical neural responses in the midbrain
Source: Nat Commun. 2022 Mar 30;13:1680. doi: 10.1038/s41467-022-29318-0 (PMC8967821; doi:10.1038/s41467-022-29318-0)
Supplement: Supplementary file 2 — Supplementary Dataset [file 41467_2022_29318_MOESM2_ESM.zip › Fig_6.xlsx]

## Sheet: Fig_6C
Each column represents CatI values from 50 model runs
	Donut	Normzn	Normzn w/ donut
	0.283183	-0.0393113	0.142444
	0.478112	-0.0853003	0.314325
	0.414688	-0.0920698	0.380257
	0.293783	-0.0192562	0.268687
	0.240339	-0.0572929	0.155141
	0.377589	0.106499	0.176776
	0.405071	-0.0986229	0.275533
	0.338766	-0.134662	0.236297
	0.221441	0.0606034	0.393273
	0.349078	0.0472878	0.271475
	0.206634	0.0392644	0.264984
	0.366207	-0.033096	0.0464123
	0.213331	-0.139311	0.245967
	0.380412	0.060722	0.352965
	0.372996	0.295457	0.377411
	0.315293	0.0283963	-0.0115678
	0.33052	0.0905563	0.347983
	0.290562	-0.167953	0.416801
	0.436008	-0.0722304	0.534384
	0.344868	0.186121	0.349319
	0.182566	0.0119258	0.136575
	0.351984	-0.0955771	0.255259
	0.180598	-0.25151	0.419354
	0.630178	0.0485876	0.3264
	0.439684	0.260457	0.338235
	0.445077	-0.0914191	0.277084
	0.0624482	0.159161	0.366666
	0.364952	0.0896645	0.231353
	0.170481	0.0333429	0.414388
	0.343953	0.0322125	0.180126
	0.36887	0.0293309	0.229641
	0.381602	0.250033	0.294788
	0.256517	0.0777893	0.20286
	0.418845	0.143879	0.246046
	0.155432	-0.15271	0.418944
	0.589886	0.102719	0.280451
	0.434876	-0.0432497	0.405826
	0.243888	0.25439	0.334026
	0.205341	-0.190033	0.358107
	0.118951	0.233617	0.250593
	0.336725	0.0928852	0.335786
	0.361278	0.00375349	0.282536
	0.390496	0.0337044	0.271912
	0.300539	0.0665728	0.265358
	0.375148	-0.158124	0.191513
	0.383686	-0.140602	0.292172
	0.27386	0.140599	0.260635
	0.41968	0.0427234	0.176936
	0.34793	-0.0225732	0.0535553
	0.353787	0.157139	0.2991
