# Supplementary material for: Donut-like organization of inhibition underlies categorical neural responses in the midbrain
Source: Nat Commun. 2022 Mar 30;13:1680. doi: 10.1038/s41467-022-29318-0 (PMC8967821; doi:10.1038/s41467-022-29318-0)
Supplement: Supplementary file 2 — Supplementary Dataset [file 41467_2022_29318_MOESM2_ESM.zip › Fig_7.xlsx]

## Sheet: Fig_7C
Each column represents CatI value from 50 model runs
	Donut+FB	Donut via reverb route
	0.521873	0.321324
	0.518274	0.195428
	0.549178	0.193757
	0.565867	0.277544
	0.464831	0.415158
	0.554611	0.347897
	0.499505	0.330557
	0.563645	0.247421
	0.350906	0.355305
	0.46549	0.321512
	0.564637	0.370959
	0.505402	0.260701
	0.508992	0.402331
	0.585094	0.358747
	0.405911	0.319693
	0.431275	0.228845
	0.565917	0.380679
	0.501578	0.0731746
	0.570433	0.0961509
	0.556653	0.370021
	0.524582	0.197944
	0.549584	0.286119
	0.595633	0.324339
	0.56512	0.168166
	0.418114	0.279089
	0.481651	0.43867
	0.542385	0.312197
	0.551793	0.339025
	0.463269	0.393992
	0.557644	0.256104
	0.471929	0.4052
	0.525579	0.271157
	0.531952	0.245414
	0.4913	0.296146
	0.408179	0.417173
	0.609583	0.114869
	0.533813	0.294745
	0.48963	0.317398
	0.502267	0.347004
	0.500655	0.49808
	0.539074	0.241913
	0.527813	0.263361
	0.553731	0.209465
	0.627663	0.0641299
	0.621296	0.218804
	0.543852	0.381258
	0.408139	0.394151
	0.43819	0.322626
	0.496138	0.253622
	0.5114	0.267933

## Sheet: Fig_7D
Each column represents CatI value from 50 model runs
	Donut+FB+amplif	Donut via reverb route+amplif
	0.42191	0.327207
	0.505756	0.348731
	0.567187	0.373982
	0.556429	0.304813
	0.504313	0.233936
	0.583674	0.365151
	0.586457	0.284588
	0.585838	0.287785
	0.530171	0.176061
	0.522443	0.309404
	0.566859	0.365383
	0.522783	0.427085
	0.579815	0.251168
	0.554369	0.186008
	0.561658	0.409386
	0.517144	0.42839
	0.513318	0.325105
	0.554954	0.206027
	0.526901	0.43885
	0.520345	0.360646
	0.546503	0.436977
	0.54109	0.281862
	0.536744	0.240979
	0.508152	0.32809
	0.565625	0.453389
	0.570322	0.326177
	0.533674	0.347413
	0.588984	0.25048
	0.551622	0.364264
	0.576086	0.346158
	0.580638	0.346259
	0.471138	0.387866
	0.549742	0.291256
	0.497434	0.46911
	0.583859	0.398854
	0.519622	0.348119
	0.460326	0.283157
	0.507438	0.388689
	0.572123	0.336211
	0.4881	0.476554
	0.596787	0.4054
	0.575063	0.276478
	0.476964	0.302795
	0.616592	0.352954
	0.57355	0.321726
	0.517763	0.40596
	0.52972	0.371667
	0.53517	0.301789
	0.463551	0.354257
	0.615214	0.424248
