# Supplementary material for: Donut-like organization of inhibition underlies categorical neural responses in the midbrain
Source: Nat Commun. 2022 Mar 30;13:1680. doi: 10.1038/s41467-022-29318-0 (PMC8967821; doi:10.1038/s41467-022-29318-0)
Supplement: Supplementary file 2 — Supplementary Dataset [file 41467_2022_29318_MOESM2_ESM.zip › Fig_S1.xlsx]

## Sheet: Fig_S1Aleft_red_curve
		Each row is a mathematically generated ‘neural’ response profile as a function of continuously varying input using a fano factor of 6. N=1000
	66.921	36.7285	59.8579	59.3434	63.0161	36.7043	64.8661	42.9921	57.8205	65.9997	39.9493	20.8461	13.0306	7.63591	12.0451	5.63425	3.77702	-2.08299	1.068	-3.12169	5.18888	3.05146	3.73626
	6.42136	52.9095	38.9525	60.2639	42.8265	38.6104	79.2992	46.2308	63.4404	19.1941	48.2645	34.715	21.6526	13.221	7.91309	11.8452	2.65417	3.71873	5.30814	7.24544	5.7845	5.63022	2.3747
	41.3696	62.5597	76.1774	33.8654	72.5527	58.8797	19.4912	29.4577	48.2456	27.2273	21.0524	24.2348	14.0925	-5.10021	4.33446	2.64958	0.835377	4.62659	0.743235	-0.980221	6.92303	-1.01962	2.94068
	38.1967	25.4541	21.1803	67.2673	46.0141	51.7844	65.9331	58.3557	49.9389	78.5916	34.0351	22.9853	5.03628	6.03959	5.06006	3.57794	9.00565	-0.108846	5.28742	-0.0330443	0.375907	2.30535	10.475
	43.9914	31.4245	50.4277	33.1805	61.1737	35.7304	37.0092	21.7053	17.6969	26.012	55.6844	33.875	25.6891	-1.14744	1.63082	0.78738	1.6884	5.44146	4.36122	2.42898	4.59816	6.0805	-1.01114
	20.7615	58.3644	56.9708	50.7821	54.224	65.0927	57.6045	66.9387	48.4738	53.6838	45.0705	40.9476	12.4765	19.7465	7.15299	-3.93849	1.83931	5.01397	-6.39638	7.53983	1.83564	6.28886	1.4975
	66.7505	25.5783	62.8227	40.2268	39.7563	64.6638	41.1317	40.4723	59.2014	37.388	23.4135	32.2011	-1.30972	11.3497	12.8099	17.9796	5.95914	3.38633	3.15517	2.06818	-0.79192	6.49581	-0.310915
	34.0024	35.9621	59.0064	35.849	61.2651	54.5766	30.1742	59.9058	52.9396	36.0244	32.0068	8.20671	36.4026	-4.20903	15.2384	4.19881	0.7289	2.86675	13.1854	1.7862	1.82856	-2.90084	2.09556
	53.6197	47.2015	57.0232	40.9067	25.2456	55.1714	44.7561	38.5608	76.4531	58.483	43.9136	47.3483	14.1541	5.87985	3.85656	11.7979	10.6857	12.1093	2.53468	-2.17202	0.406859	8.3042	-4.22356
	52.7137	57.0577	35.4688	55.3758	33.9878	43.2331	55.9027	64.5388	38.5899	13.9963	44.329	23.001	20.3533	2.33381	2.4899	8.73801	2.02361	-1.38842	10.4329	1.60337	4.18025	2.61635	2.26903
	44.2176	45.9674	38.9119	39.0717	67.9912	60.5843	70.5495	55.5951	55.7058	33.0177	59.4711	54.9233	4.20738	6.73233	-0.955936	-1.17182	-0.458971	6.94869	-7.87666	0.566562	-0.546147	13.2059	2.52113
	60.7551	3.83965	53.5045	25.9947	54.6246	53.116	39.5494	55.7553	55.6897	47.208	13.6656	39.6232	5.3853	23.5472	1.28205	1.00167	8.1013	-0.0108619	4.62477	2.25055	-1.79141	4.625	-0.738899
	36.7591	32.1925	30.0407	45.967	77.2236	41.4952	20.4764	67.7654	54.6174	59.1586	46.3814	25.3932	24.5949	4.94706	5.54315	0.477743	1.59696	-3.33157	5.78078	4.83617	9.57605	1.14992	1.59102
	40.9309	69.9239	62.4243	40.4754	40.9925	69.1639	27.8971	43.9497	31.3839	29.2588	47.3681	57.4113	-7.69205	0.319136	7.94684	8.53704	-2.13348	1.74417	10.1216	-4.03511	1.29226	3.04016	1.86031
	40.5336	37.2006	71.6141	22.5238	64.9652	61.8076	41.6449	25.4339	35.6724	37.3137	15.612	20.7355	19.0159	0.13102	7.47376	5.6478	1.46689	-3.17411	0.412352	2.92135	3.62172	2.58408	9.72822
	35.2835	55.5463	2.53453	36.9187	45.5372	53.3118	37.5493	43.6072	56.3281	32.4755	54.9714	42.7036	23.0894	19.0216	-6.3496	-1.72739	-2.13712	3.22135	1.96512	3.04186	0.991784	0.103757	0.62822
	57.0201	25.9673	58.4712	54.831	25.761	63.3976	28.2196	52.9468	35.362	40.8856	40.6813	30.19	12.838	14.447	17.7014	5.63742	-4.96208	9.60072	13.3979	4.27888	10.1742	2.14902	-0.969628
	23.3809	23.9704	29.4743	54.9144	58.6917	37.7101	57.7603	43.8586	62.6525	43.5441	48.7436	28.7688	15.0558	5.19197	10.1398	12.3162	-1.32444	4.12738	6.14359	3.34195	4.33275	8.20565	-3.40976
	57.8459	38.0785	41.0876	38.5482	14.1525	50.8103	64.3262	28.2907	42.0458	43.2691	40.6818	23.4514	17.4179	-0.537757	-3.97148	-1.57595	0.743504	5.03369	14.9449	-3.37141	0.568803	3.65478	0.182945
	25.3734	14.4929	57.132	57.552	38.8236	60.9286	54.352	26.2892	73.9991	50.909	29.1846	5.38272	25.7793	-2.23828	7.9936	6.80281	5.4952	1.88082	5.80298	5.70989	-2.24904	0.430694	1.80313
	42.7834	59.9121	30.9923	53.7499	80.7195	43.766	50.0752	24.2171	30.2363	20.5476	36.9721	41.9572	27.4917	12.1852	13.0172	-1.07489	4.21709	1.73317	-3.79181	-0.330998	-3.35449	3.17821	7.30042
	36.7293	5.38435	50.9293	48.7312	41.6883	66.6401	47.7914	73.7407	52.5948	34.9487	54.6344	45.033	8.46585	7.36273	11.0734	8.56721	6.0767	-3.80445	3.53928	-4.18156	6.97564	8.2089	10.0727
	44.8845	51.9414	25.6894	54.5714	59.6552	72.3265	42.4524	60.8515	66.2282	43.0172	28.7885	19.9328	30.3981	-1.14308	9.63373	-2.05533	5.90774	9.98415	6.07127	11.3768	1.62446	0.0494988	-2.83855
	47.1723	45.1216	68.0325	19.7139	45.886	50.7842	16.8039	48.2882	72.5284	55.2748	20.1779	25.6475	-14.2748	15.7995	9.18384	-0.544299	3.3832	2.55913	-3.19483	-2.09209	8.7728	0.975514	7.05447
	24.8548	58.9331	46.8708	39.7888	27.7099	56.275	49.9652	64.7644	33.9936	43.9394	65.7721	28.858	13.278	11.5226	9.1685	-4.29963	10.1915	12.1466	5.81283	4.29329	6.61295	4.87095	1.1618
	58.5812	61.0203	35.2978	39.1386	59.897	56.7335	26.2422	33.4203	32.4821	20.9159	48.5181	6.37211	-9.44129	5.78679	2.58022	2.86636	-0.51027	4.82491	1.1708	9.01773	4.53451	6.93112	6.08736
	39.5554	38.3033	48.2296	17.7669	72.9545	36.5488	16.0687	51.5865	61.8004	71.9451	58.9229	35.4915	23.9848	7.01356	2.75989	2.798	9.16491	7.3389	3.45522	0.551535	7.22116	-1.94466	8.29477
	25.3408	39.0771	53.488	49.745	90.076	52.9891	50.1079	32.363	0.474261	41.2986	58.0632	26.787	10.3658	9.13965	-0.217389	8.51142	2.59176	0.335394	8.03247	-5.16223	9.30134	3.68489	12.1482
	47.7805	48.2903	45.0228	43.1591	32.3352	55.915	54.3286	68.7278	60.7515	61.0852	26.4452	26.5287	36.8789	5.07792	2.42256	-0.0790518	8.04348	0.531037	3.67775	-2.6612	5.95172	6.61177	5.48384
	54.15	73.1872	44.2188	72.96	42.3322	63.3297	38.8968	38.7089	21.0153	35.9873	43.4887	51.6027	7.77072	-0.926887	12.974	-1.13558	4.45329	1.66208	5.50663	3.50986	2.92319	6.97943	11.8402
	65.2264	50.3604	67.7743	56.0983	68.3336	45.6655	65.9136	26.8054	60.8781	33.6172	46.5984	30.836	20.2548	2.69812	12.3793	11.7974	5.98837	7.15307	3.70239	9.50978	14.5882	-1.18021	-0.945864
	39.5824	23.3961	0.433087	47.7833	76.4406	45.2198	48.4699	17.7181	57.485	38.0908	23.6859	13.4657	27.2341	8.11662	17.28	10.452	5.07531	6.48796	-0.252432	9.19816	-1.46983	10.2844	5.58368
	32.7831	23.8791	58.808	54.3173	51.4645	38.8334	62.0903	61.0506	45.86	55.5435	13.3362	12.0124	27.7806	10.1934	9.84865	5.01969	6.56752	6.41635	4.58876	2.55721	0.635782	7.36063	6.22793
	68.799	35.6575	65.4548	45.1129	59.2664	39.9567	53.7888	56.6109	41.3376	58.6401	58.5205	27.8437	4.68991	15.2759	9.47778	4.64906	4.58219	8.1133	-4.11501	5.15605	4.66721	-2.20717	1.13682
	70.1788	24.1733	35.7381	47.1119	33.3042	52.0049	41.7341	35.1088	31.3102	38.063	32.7024	19.0052	-6.75739	16.8424	14.1918	2.31686	-3.38014	-4.10804	3.69354	1.93721	7.10151	-5.24255	-4.14776
	51.0904	26.8086	31.5673	43.6736	45.8268	35.7155	32.9331	46.3969	30.1392	32.4557	42.9436	11.809	10.5386	20.7608	0.580356	5.75301	11.253	-5.24442	2.56154	2.05831	7.41213	8.07387	1.07976
	45.3952	32.4681	36.41	70.9125	50.5012	31.1432	59.7023	47.135	32.3897	47.9777	28.4201	18.0989	28.9316	-2.13296	9.85889	7.95168	1.4453	0.368822	0.900457	-1.65746	4.28078	3.72432	7.06674
	80.8945	49.0427	49.5373	37.8123	52.3844	30.4442	61.233	20.3957	44.403	27.4452	45.0753	20.9391	8.92694	17.6594	4.01646	4.89398	2.42192	6.39248	1.92574	7.45762	3.31401	4.57242	3.52833
	28.461	45.1539	47.6766	50.5428	53.4013	32.2716	18.0211	64.0805	36.3182	26.0785	30.5337	31.9758	17.0492	11.0953	0.450835	-0.613101	-1.88225	1.28491	-3.05443	-0.662812	-1.76782	5.17404	1.78105
	35.8529	56.5844	71.8433	30.6156	73.9875	48.3253	41.0196	34.1681	1.52131	75.3176	51.3487	17.6857	27.8207	12.4888	10.9832	2.61094	8.56015	4.09263	3.89412	5.13735	0.688484	2.24644	4.83516
	40.9621	85.9988	89.8919	59.9312	26.1961	37.4511	18.9034	80.5112	58.7399	70.6127	44.2648	50.1212	7.71826	3.66162	9.84704	7.04698	9.54197	-5.0598	8.49846	6.69724	6.4571	5.61726	-0.791251
	59.2455	58.8924	42.1792	69.4512	34.3719	69.4482	29.8697	38.5809	52.1984	56.1671	28.979	21.1653	13.308	6.44485	1.66477	3.63101	0.838079	2.68643	2.92738	1.4105	2.67724	5.97283	8.44274
	82.8514	56.6663	54.819	54.298	44.5525	53.7245	58.7884	28.8119	29.4258	90.6903	39.889	15.2758	16.1078	10.1564	5.02888	17.6167	-4.6334	4.10666	-1.04569	-5.77823	-0.757037	8.25604	-4.62532
	40.5841	57.8996	29.2813	50.7566	49.4955	26.5366	48.8548	39.566	50.2713	46.2768	40.5553	20.3826	15.2833	9.36937	11.4715	3.61414	5.21408	0.98963	-0.514173	4.58809	0.539786	-0.311599	2.21271
	9.81175	26.8375	39.3353	47.1113	67.0284	31.0236	38.8009	38.9855	37.2957	12.3118	17.1163	31.3356	11.8047	7.93077	9.55476	13.5329	2.04599	8.84892	9.3575	4.71183	10.1033	5.09215	0.054051
	48.5712	31.8559	41.7123	50.9523	31.6812	36.0948	45.7741	24.7185	31.2808	28.0514	40.3794	48.2856	9.98907	11.7319	0.386566	6.25999	2.63606	3.30391	-5.10532	11.9975	7.44458	-0.0223799	-1.34045
	59.1998	74.3613	80.2911	62.0276	41.4692	57.9023	59.8658	32.0646	47.339	51.1398	33.2495	-3.25287	18.0447	5.18954	0.0983122	5.9385	7.09123	5.89272	9.0076	5.53024	0.204644	3.41687	10.5441
	6.32803	72.8674	46.3386	80.9204	16.3428	40.2696	30.9709	45.1595	38.0003	42.6964	24.0394	-5.41689	-0.441235	5.93977	6.59944	-1.25652	4.88502	3.79762	-5.2206	8.64159	4.73175	12.0009	2.89402
	49.3855	61.6838	19.3134	29.7946	37.603	60.1048	35.3379	39.5412	22.616	27.2451	20.9576	30.9219	13.0199	11.4358	5.24869	13.3937	4.551	-0.112379	5.27425	6.48207	-2.96779	-1.57627	4.38097
	45.7486	51.2258	43.2255	39.7473	52.0568	32.5663	42.4063	25.1947	50.3447	53.4039	21.3782	5.98041	14.5726	-5.36606	7.0405	7.77759	4.25868	2.43729	9.10783	5.8719	2.75595	3.79131	3.14684
	46.2988	58.0978	38.2447	46.671	37.659	85.7268	54.6071	51.7898	45.4073	67.0611	44.3419	23.2438	17.1558	1.83196	1.79468	2.76041	-0.351465	-2.30396	7.40929	11.5167	4.34123	6.77574	-1.64897
	-7.91333	49.064	36.5172	37.5581	38.2396	54.9018	58.053	55.8137	17.1803	57.5722	34.249	37.8755	23.6246	-11.4989	2.77679	8.64823	0.931452	3.40197	0.530211	-5.04141	-0.488685	3.29926	5.75371
	41.1033	56.0046	46.9497	35.1104	70.7801	46.6468	40.3327	42.4352	29.6791	41.0462	34.0425	24.9695	15.4788	21.0899	15.4513	1.14331	7.31817	-1.42443	2.86149	3.67744	0.456515	2.21058	1.78079
	54.9553	29.2403	37.8983	51.0716	86.3343	36.8736	57.5036	50.7701	32.053	65.3312	34.0035	36.3406	32.5072	14.1755	5.33694	5.95741	3.05238	1.52404	-3.34343	2.49273	3.20928	-3.39901	-0.813156
	42.0873	83.827	45.5621	46.5159	42.6768	79.604	65.1509	47.6911	78.258	50.9168	34.1933	28.0615	5.08298	16.0549	-1.7569	0.428553	-2.51255	-1.07168	2.65516	13.1718	4.85119	1.98518	3.65395
	64.2174	64.2524	64.0859	42.4072	52.8339	37.073	54.2807	68.4017	59.6841	60.7265	14.01	17.6473	15.7677	7.23566	2.98	-2.29123	7.5795	10.1264	4.80454	-2.6715	9.7357	-0.116597	1.51179
	39.89	23.889	47.8591	56.542	53.2535	53.2652	41.2576	14.9069	57.0823	51.0434	38.5221	17.962	14.7895	17.2628	9.35874	0.24083	7.72932	-1.718	3.02607	3.15088	12.7672	1.20503	-3.99674
	46.8007	36.4858	58.0567	83.7613	2.5972	20.7041	37.6171	51.6339	67.5759	41.054	44.5411	5.41429	8.2204	9.60247	7.2296	0.559765	2.725	-0.606476	-0.657875	1.40607	6.52221	2.40135	-1.00778
	30.9213	69.8274	42.8805	58.277	54.6375	37.1401	26.8435	36.1593	62.124	57.4841	47.1169	46.3362	18.7035	18.7347	5.23989	1.34853	3.44363	-2.68791	9.40522	-0.254485	6.96594	0.503245	-0.647654
	37.2343	30.7838	46.1393	50.2728	70.8805	44.9145	45.4236	25.204	49.7621	35.5197	24.5093	24.5164	15.7	16.8942	6.3848	4.28127	12.3802	1.17908	2.64202	-1.19447	6.37743	2.76484	-7.40912
	67.3341	42.8782	58.2794	22.3178	13.2215	51.0723	62.1549	32.505	20.293	68.6061	30.4291	12.6185	16.0634	4.33309	0.745675	4.09842	7.82364	3.5717	2.62853	2.83224	4.19885	1.5239	5.33144
	49.564	72.3428	67.3291	59.213	50.3148	47.0877	65.7722	54.9913	36.9345	16.9874	42.5471	19.0973	21.5175	2.83255	5.56135	0.488403	5.55408	3.66618	-1.64565	6.59906	-4.0382	-5.17655	5.11055
	57.0972	36.932	65.7548	52.6567	38.8563	66.173	33.4033	14.4539	38.8394	36.1837	42.1664	19.2808	13.9183	7.72044	-5.24448	2.79779	4.78092	-1.565	-5.80659	8.11942	8.24882	6.08339	9.94463
	51.7313	63.3988	48.7455	28.0965	56.6455	72.8118	53.9565	67.6237	44.9272	44.486	30.7119	39.9578	26.288	18.2074	-0.220952	-2.32579	3.45334	0.938805	3.18278	1.66212	1.1756	1.57296	-1.08145
	45.4396	79.587	41.1529	42.332	29.2583	41.8899	27.2891	60.7816	55.6521	44.7178	39.2183	26.3067	22.1057	16.5728	-0.87217	2.48319	2.35346	3.90819	0.0326714	3.53222	3.64546	10.2695	6.90194
	39.1884	33.5181	53.1837	41.2374	41.4576	42.1346	36.5366	68.5344	76.895	47.423	55.6842	35.7683	3.68276	20.1456	6.61421	4.21497	2.23662	8.99799	-4.47564	8.95189	4.92809	2.0462	1.96649
	51.713	25.634	62.7597	57.5896	57.245	38.3934	19.1524	67.022	35.3988	39.3087	48.701	11.5656	3.31666	18.4417	5.59996	-4.14926	1.37705	5.4751	-0.447984	0.258637	7.99499	0.430245	9.19083
	44.0537	34.5413	71.7379	33.7351	53.5321	53.7865	45.6183	48.489	55.8587	48.9239	20.3215	21.5101	3.23645	3.0822	1.24411	5.12527	6.1108	-0.0580654	2.84381	3.13039	1.28338	6.06018	-2.39877
	28.9172	35.1761	54.9435	81.9757	41.9905	22.7268	57.029	46.9955	86.6939	37.8651	26.7415	24.7396	11.0298	7.27991	3.72609	-3.47686	1.86689	5.58738	5.46621	0.0468671	-1.70255	-1.83717	3.69352
	72.34	60.154	38.8055	53.9847	33.7514	20.4497	43.4595	37.5923	56.5056	32.5249	38.3632	24.2026	15.3275	11.6261	12.0604	3.8583	2.51149	12.0399	7.0923	5.12528	-0.653669	7.75202	3.38072
	56.5109	38.2337	25.293	45.2399	43.269	48.1517	28.9164	55.9227	66.8926	26.3769	4.99042	32.5344	19.374	3.01332	16.1013	-3.07481	6.41035	3.72171	2.27205	8.35803	5.01595	9.27729	4.99221
	61.5632	72.0478	41.8067	39.3736	68.4813	44.5727	45.9396	59.2524	51.7037	41.5055	35.7445	28.4329	19.2805	22.9956	13.0786	4.97582	0.000745526	7.19023	7.84596	12.9526	4.67066	-1.76303	-4.14064
	66.2176	53.1623	22.0914	48.0736	88.3323	48.9526	46.5154	38.8066	50.6311	60.1473	32.8519	44.2141	15.6233	5.96849	-9.18414	-6.19513	2.97713	-2.47805	1.6094	5.2803	-7.24231	4.77121	6.14193
	51.7109	49.4715	42.6034	33.3863	76.1578	45.851	32.5437	62.6084	46.3331	26.0734	25.2221	28.2939	7.40804	16.6341	8.14909	6.86985	-0.885998	5.69249	1.07477	2.85186	2.71711	0.614892	5.44021
	78.0249	50.8251	47.7691	50.135	34.8523	54.2914	58.5725	31.9175	90.755	32.8625	35.647	10.2276	27.8819	6.67516	3.16391	1.52194	-0.273	1.89419	5.80706	2.62679	4.07464	0.32246	-3.15945
	46.6717	53.7507	44.4085	54.3461	15.1011	70.9164	45.9775	62.1982	60.2335	40.8201	42.7042	31.3257	14.7751	1.86016	1.05492	-0.932359	6.583	-0.795821	3.7331	5.89593	-2.92473	3.08454	2.48437
	43.6795	84.397	45.6416	64.2098	53.8752	77.202	28.5322	74.7702	51.4541	52.2813	31.6732	31.7673	7.41363	0.620323	-1.349	5.21621	-1.26598	7.65705	-0.500572	9.71214	5.95695	1.79909	9.8203
	67.428	40.6709	55.2156	64.8698	43.2583	47.7176	22.7746	13.2603	27.7554	74.2013	57.7482	20.1058	17.1583	7.07532	-4.72078	9.51197	8.39266	3.42697	7.29224	3.7299	8.4891	8.51746	0.77968
	40.0693	66.5403	55.2753	59.9675	40.0143	52.5732	52.4052	51.3331	64.8106	33.442	41.7909	30.4331	10.4231	16.6795	11.8125	1.3244	9.91874	6.56824	8.58534	0.510879	0.485829	3.86458	0.269456
	67.2652	77.1108	38.7962	34.4665	43.0123	36.7787	59.6379	51.9978	10.2301	17.0218	42.7417	37.4926	38.7516	-0.860131	-1.50273	1.98246	5.64626	2.10228	2.52253	4.49677	4.56088	3.85625	2.49544
	48.5002	47.7278	67.7497	35.2604	36.542	63.3113	48.5633	44.1561	55.3673	44.5626	37.1415	50.8545	10.6738	18.938	7.09651	4.52088	2.37103	12.4996	-7.65439	3.69299	8.81523	-0.983315	14.5191
	36.9837	28.9217	33.529	92.8365	51.2614	41.5388	24.5952	49.0263	42.2328	51.5245	34.9801	13.6425	5.89471	22.7842	9.0538	-4.01321	-4.73941	7.6343	4.15201	-1.85921	7.34458	4.04561	4.81211
	56.2652	18.8529	43.0061	46.6384	54.9732	44.1677	84.2692	26.664	8.34124	70.0305	77.2091	12.0044	23.3676	2.62395	-3.85756	3.78853	5.76872	8.93664	0.0870206	3.65277	2.10882	9.26673	5.67878
	37.1784	42.0721	40.3807	24.4874	37.533	67.4054	61.6815	27.8247	46.4698	36.2515	39.6247	20.9685	11.0333	10.8697	6.48068	-3.41619	4.47279	3.82709	2.47737	6.00871	4.24069	3.40542	-1.33978
	82.7413	74.508	62.5774	58.1996	34.622	59.3318	32.2141	23.9984	41.3306	34.6003	19.8373	24.9629	5.99751	22.0404	4.43492	1.62637	2.61473	6.6155	-2.84135	7.8755	-0.306484	5.25018	0.109345
	36.642	22.281	39.0891	44.0173	69.0662	50.5975	50.0055	37.9425	52.7193	50.6983	51.8048	26.1822	15.4472	2.35185	-1.09999	7.47852	-0.426666	5.74336	-1.5003	-0.0415312	-7.24636	-1.47788	2.36124
	54.9253	33.4321	26.0077	20.0455	52.8178	52.2049	35.706	57.6556	53.5921	35.4789	41.3882	0.784948	9.12156	7.51205	6.22709	0.82525	4.22862	9.95314	-1.33106	2.40733	6.35805	7.04277	-3.59798
	92.7566	22.4978	57.2192	55.5771	61.2498	17.5972	54.4714	38.4497	60.4148	41.8201	44.3501	32.9354	10.8816	1.21385	9.43192	-0.0387332	10.1212	6.12185	-0.979401	-6.18136	-2.32221	7.33814	-2.76451
	65.7039	51.8713	39.8906	58.9673	80.1047	44.9276	55.4991	55.277	70.1462	28.7217	51.5738	20.3846	14.9121	-4.13622	1.27439	2.44319	3.99969	3.57383	-1.5508	2.69182	-1.54208	5.63847	2.79692
	33.7536	71.2695	64.9177	55.008	81.6557	68.2508	68.3546	36.5076	58.506	31.819	35.4067	13.8831	21.3073	20.8409	8.67066	8.29791	4.05481	2.138	3.14899	7.51073	9.3401	0.408278	1.34512
	58.7194	62.8002	52.8652	18.0838	59.4484	16.6587	37.7546	34.3938	65.0765	19.1255	37.9273	15.7665	27.0992	19.5031	6.71824	5.73727	-6.53671	0.409016	6.95656	2.01451	9.24433	0.242026	1.24037
	54.6558	34.789	39.7867	53.7404	71.7239	50.9239	58.9116	67.5079	59.5362	38.9343	34.457	32.9211	20.7365	8.27621	7.813	8.74527	10.6617	2.6164	2.61029	10.244	-2.22949	1.35758	7.13184
	45.6031	77.765	58.7125	25.4893	59.4028	48.1406	63.0022	92.4903	58.3443	25.1536	23.9779	19.2603	33.5945	-1.3892	8.96125	1.45295	1.23066	5.73772	7.83717	1.26084	4.86638	8.24019	8.76969
	79.9658	33.0536	19.8712	52.4736	58.093	36.9464	64.6573	35.943	55.0031	63.7664	40.8982	40.2821	25.8428	11.7422	10.2274	2.84439	0.0129962	0.70727	0.212204	6.72764	3.33213	2.49155	-0.270823
	38.8087	55.2106	39.7664	55.1118	42.3284	55.4779	45.0761	3.92421	66.4384	26.3873	28.1693	6.32349	16.5053	9.47908	10.7618	-0.0278304	4.60644	4.83428	4.9777	-1.23445	1.29879	6.20556	-0.726426
	52.0897	50.9656	42.2231	64.6304	40.8587	32.1872	35.6292	56.5507	36.6979	55.3249	57.598	18.3643	28.1138	9.94715	4.24803	10.9312	2.1627	-3.11375	3.32973	0.901584	8.90687	3.83109	-0.424115
	37.6008	72.57	44.0464	21.9786	44.0267	55.9214	42.1678	41.8227	77.3078	38.6536	52.1172	26.3225	10.7089	3.92337	15.1541	7.86655	2.50662	4.36067	4.44271	7.83859	3.88897	3.91598	3.92218
	51.1028	21.9673	79.4201	45.583	18.5094	36.6107	40.4109	51.4215	33.6683	31.1402	43.5212	29.4348	30.75	11.3858	-5.46277	-1.66469	4.23685	-0.365154	-1.39679	0.0562565	5.44009	-2.09685	5.15589
	66.1656	46.9779	68.6929	18.7346	53.4692	31.8493	19.3278	49.2633	14.3403	12.246	41.2609	36.4096	6.69006	9.9494	3.76056	-6.49481	8.42433	0.233304	10.5854	-1.59517	1.12237	7.27044	6.26452
	46.7763	62.5839	72.6973	49.0274	79.1369	48.6503	53.2779	69.4281	55.1953	53.6639	63.0258	4.62679	2.4831	10.948	10.6609	-1.50219	0.994182	3.66426	7.59245	1.93007	11.5926	-0.398743	9.9424
	28.0045	31.3539	38.5897	85.0359	53.368	47.5593	62.2126	62.2537	18.2422	52.3415	36.4641	31.566	31.5981	5.02782	9.57189	0.678771	9.16961	8.3613	2.94655	6.0275	11.4045	-4.66343	-3.9645
	46.421	25.1343	30.5592	52.0914	67.1005	70.4392	61.2582	71.7779	64.5555	30.1884	28.1732	37.5023	10.006	15.9992	17.8278	10.9504	2.29481	1.32824	3.80239	1.16765	10.408	3.58016	2.3639
	46.899	35.1553	58.2211	20.7237	65.2855	7.25931	54.6427	73.805	56.908	33.1989	26.3231	15.4957	31.1701	6.89009	12.5438	2.57123	1.40844	3.47966	-1.26908	-7.81629	3.00875	9.37579	9.11531
	63.2837	55.6795	67.076	44.0597	35.8985	71.5545	41.9045	35.5612	79.2079	26.5202	43.1739	27.2421	19.375	8.42853	-0.749122	7.58896	5.92977	9.06621	-3.29273	2.2953	5.3466	4.63074	3.93755
	55.2326	36.1648	29.9623	9.9886	65.6382	56.4206	74.1358	78.0004	56.8701	37.331	67.5374	32.8791	15.0873	9.58649	9.94012	4.34894	3.97415	4.46994	3.03243	-1.16707	4.3465	6.94394	8.87166
	63.6176	70.2215	23.8686	46.3983	39.9261	77.4943	76.1384	50.8013	36.0305	47.0011	41.2316	27.4672	6.36146	12.301	5.08032	8.92424	-2.14235	3.6	1.44468	-2.03357	-1.59072	3.133	6.26699
	8.63655	68.4833	29.6216	58.4386	24.1972	28.3326	58.0006	50.8817	67.4353	35.6053	54.5739	19.6423	16.8262	3.18084	4.43598	-0.998579	3.16979	6.74156	3.6462	-2.56721	2.49449	5.61269	5.54373
	51.8571	54.5496	31.7365	43.9334	41.248	73.5457	32.942	47.7111	44.1402	58.1309	55.9912	40.0062	17.9136	9.771	7.58796	1.08859	2.60274	-2.22411	4.85129	1.23223	0.555478	0.916743	4.42571
	41.3978	64.046	76.2677	51.8727	62.7782	77.0675	38.0659	68.5291	22.0373	23.2268	35.1238	1.43589	14.0403	12.5453	10.3381	2.28426	5.06624	0.394737	3.91424	-0.272421	9.15997	10.595	3.48716
	25.5119	33.9964	24.9786	43.8604	24.1712	56.6351	50.9812	61.0613	44.9593	41.4267	27.4965	34.8366	20.5509	7.75635	11.7678	2.41886	0.679055	4.30595	1.15209	5.54838	-6.34724	-8.65923	-3.404
	60.8251	61.6103	52.8709	56.0158	20.2902	37.3587	45.9537	26.0111	24.3952	50.3405	54.8749	40.797	17.769	5.63697	3.98526	7.56075	6.25735	3.8995	0.197746	5.17197	3.13123	3.30387	7.08325
	27.0858	69.0616	63.0813	18.1641	24.9743	71.5954	39.7422	56.8903	48.0523	46.5768	41.8317	30.3106	-10.142	12.8453	7.96527	5.3338	3.95873	4.43951	1.20787	2.03098	2.59849	0.928418	-2.9514
	30.7951	61.0914	30.7588	26.3637	31.9978	46.2217	39.1402	49.8982	21.7105	39.7513	-2.63951	32.075	27.1332	13.6101	7.09669	4.14626	3.59239	3.39807	1.40995	5.5063	7.5236	4.36829	4.58876
	49.7977	42.0416	62.1747	36.0267	60.0346	49.2132	50.3717	59.7359	66.0554	47.4002	28.4764	32.2139	14.5984	10.3201	8.9037	-1.46973	10.4354	-3.60174	1.87284	5.00803	1.76562	3.95555	4.91021
	48.911	52.218	56.3869	31.8483	43.933	40.595	53.9161	36.647	47.9563	76.5446	22.6578	36.2839	4.48732	-2.04123	4.58141	-3.70688	-0.875193	1.67962	2.18063	-4.78634	1.35033	-3.48942	-2.19292
	60.8522	8.0649	74.0532	54.7945	71.0889	48.3114	96.7585	50.9375	67.6514	27.2661	20.3704	19.3806	-1.46349	6.62859	5.60853	4.36447	-4.44719	4.19764	-1.56537	4.48129	5.43578	0.560624	1.90009
	39.9023	24.4482	36.3965	28.23	54.9485	62.679	52.523	52.0918	43.9907	48.0366	46.8468	5.69404	29.9721	19.9267	14.4548	4.25731	13.162	1.93044	-0.389987	8.15822	0.428322	2.87083	-1.80112
	61.6113	33.1841	38.0667	39.1183	50.2785	48.5449	38.5706	53.0251	42.8519	68.3798	37.9086	26.4883	31.698	5.61917	15.6596	3.6469	5.82068	5.77248	4.24941	3.93309	10.2151	-5.73297	0.898046
	65.109	42.6787	41.885	51.3075	71.3246	41.6673	49.1091	15.9471	28.0434	52.3573	21.8317	32.679	22.6397	14.1734	2.11693	7.97132	1.63883	-2.48783	1.66972	3.07802	5.41416	-1.5994	-1.11389
	28.0176	76.539	39.883	41.026	14.1035	58.422	40.4974	65.4959	27.9815	21.4382	69.3881	27.1454	5.64501	5.6452	5.73992	4.87183	2.45335	12.7713	6.42442	1.84198	-0.175454	4.45261	-0.200749
	51.7315	48.6268	66.1104	51.8161	22.414	85.1645	41.4395	26.7145	30.765	20.4876	30.082	35.1132	19.0214	7.53314	5.52421	7.13717	2.33259	4.27443	-6.73946	4.66198	7.09441	1.45108	3.73722
	57.3128	9.27858	97.0668	54.3883	19.3698	50.3402	46.3729	60.6211	33.8499	42.1668	37.4235	28.0044	5.09166	5.13963	4.09158	-5.56068	7.36719	2.71393	6.56108	-7.20109	3.09985	3.0514	5.48548
	37.2387	79.0981	39.661	21.7268	24.9849	68.444	52.1571	17.3545	23.0846	12.8285	32.2359	37.5669	22.1033	2.61244	1.72997	9.26667	-0.602611	0.851557	1.25962	0.768863	5.32083	-3.83952	8.32979
	33.3639	53.0898	6.60182	44.0293	16.1708	57.9675	62.2732	53.7858	49.1218	70.8821	16.2188	19.2285	4.23422	3.65292	12.8937	-1.57728	-0.306749	1.16505	0.67269	2.30018	2.27873	3.59704	5.56436
	37.5504	66.0914	42.1928	34.3833	36.661	41.5746	41.8733	62.7354	47.8737	38.1615	31.4233	25.3361	24.5714	17.7909	3.33375	1.83883	-0.316447	2.05203	10.4026	0.0423059	1.06037	1.21076	0.634056
	69.2586	46.4971	29.0125	22.3229	26.4586	54.8821	32.3247	24.7231	66.2661	38.8543	37.6924	27.8204	32.3577	22.4307	7.48535	6.6085	5.20506	-0.788706	5.81191	1.01332	8.78862	10.0864	4.87718
	27.8793	51.452	78.0591	53.0644	61.748	68.6553	41.099	46.7942	57.5318	41.5347	39.6108	24.6612	12.3184	7.66468	9.61713	5.81793	4.19315	1.92016	1.27801	1.49194	6.39279	-2.18045	-5.61349
	67.5101	48.0725	31.3152	46.7183	62.8224	29.6261	47.1823	54.6429	19.6556	68.9394	32.6046	27.634	22.9254	16.7458	10.3332	6.64878	0.867782	-7.62657	3.75252	8.36185	-0.132212	8.78556	3.52784
	36.7707	72.689	54.8947	74.133	61.6869	59.4218	54.7651	50.0761	44.226	54.5941	37.9426	26.0915	23.6251	7.65244	6.08488	1.66247	7.1679	3.18713	4.6451	0.0950976	5.86338	7.84583	-5.30559
	57.0166	53.5635	45.4468	20.8295	42.5159	53.8919	48.6035	53.9991	52.6802	57.8784	42.0686	24.9472	26.0362	6.11646	7.27309	7.58783	4.58033	4.92006	2.86561	-1.89847	2.54142	1.82206	7.47981
	17.0842	38.0506	42.0559	89.3414	42.9591	69.2626	32.0681	49.4537	30.0545	32.6587	33.4651	23.5162	-4.24957	5.91529	5.19878	6.83341	-1.78255	4.13469	0.254458	-1.43397	-2.9132	-2.27282	5.41146
	70.415	59.5987	60.8759	32.122	55.7917	64.8317	61.3076	19.4069	49.8784	50.4136	26.9136	14.2191	10.0031	7.3512	5.21334	-5.1414	-3.10192	2.90068	6.06895	-1.29966	-0.655383	3.94819	1.49819
	56.9069	29.274	30.8127	31.6764	90.3925	29.6508	60.1997	34.3379	41.8307	23.2538	47.6638	39.8076	2.24791	-3.19477	13.6416	1.33075	4.29798	5.09507	15.0428	6.13641	0.820363	4.84382	3.87695
	70.1783	71.3554	57.792	13.5653	39.9208	52.2563	12.0871	38.2775	37.342	52.5078	53.6009	17.6981	8.21278	7.72672	-1.41775	5.62445	-3.29847	0.279678	6.98816	5.84964	-4.39948	3.91734	10.8235
	85.5782	70.3861	52.6395	70.1519	58.5183	42.0755	93.5348	40.4245	76.6818	42.2283	2.71722	24.9439	26.1718	17.8515	3.14008	9.67768	6.77518	-2.06979	-0.627428	5.76254	4.902	5.09524	6.77099
	47.773	65.0176	32.2104	61.7319	52.3547	29.1523	38.5464	23.8235	52.081	63.6556	35.8605	0.988319	7.62235	12.3842	9.65009	-2.33295	-4.24139	0.834277	-4.79872	2.41307	3.56431	3.82766	0.683079
	42.5565	0.525232	62.1329	54.7142	43.9819	34.7583	54.6197	63.1266	35.4454	7.59215	32.0918	26.5787	-10.1735	8.21648	1.55539	6.49177	3.02993	2.15936	8.76311	2.35752	3.35152	6.92029	0.044059
	65.3907	55.2432	43.8589	69.0262	34.5833	53.7405	28.1965	43.586	25.2668	30.8864	56.2167	27.7928	14.8563	9.60612	15.866	8.31366	2.98108	2.4255	-0.915635	3.90163	1.57914	3.20454	-1.92523
	64.406	55.3645	58.5859	41.5836	48.4888	26.7005	52.5409	47.3392	53.5946	25.3751	22.1536	40.708	14.803	-1.95866	3.84686	0.605726	5.6786	-0.316221	-2.00167	9.48821	4.47008	8.83044	5.43356
	60.368	23.4896	49.5345	68.0915	58.2709	57.2745	13.9126	23.8171	41.3414	36.8189	51.9591	21.9327	30.687	6.62772	-3.08113	-0.237298	6.10011	2.77072	5.73827	6.07713	1.05475	0.717249	7.68284
	50.999	51.1299	48.1666	51.3923	31.0327	39.1038	74.8579	52.3457	73.4894	47.5674	9.21468	7.88335	7.85322	4.00238	8.73157	3.06414	-0.243782	5.26164	1.81559	5.78082	2.88552	-2.99867	5.76532
	35.614	37.8854	25.7747	44.1164	14.1147	43.7758	36.0644	80.2898	71.5347	19.0271	39.0648	58.9975	27.4383	-1.87814	-3.45991	0.253125	6.56265	2.16904	1.77094	5.73906	5.03576	1.24886	3.60099
	70.2114	32.1928	47.9568	34.9602	58.057	34.6769	34.8061	40.7937	47.2557	50.7029	52.175	36.9484	22.4789	7.66824	12.4442	-3.61593	5.78628	0.897636	-0.131511	-0.902123	4.52834	6.55159	1.00652
	52.6335	51.2985	46.854	28.4841	14.9542	30.0744	84.0338	47.8007	62.5667	60.5861	47.4167	26.9551	-1.12615	9.72083	4.40115	-2.34676	7.93753	4.33434	-2.29286	4.83101	1.23357	8.00052	0.676183
	53.8598	76.364	59.9643	55.6178	72.3625	59.0673	52.9467	56.6197	55.4534	39.3755	54.4085	13.3766	-2.07891	17.4401	8.02811	-2.73708	7.11668	5.80654	3.53105	5.42631	1.05494	-1.39476	-0.64349
	29.069	59.0812	60.1709	16.3037	77.8846	51.6009	73.3485	70.6922	50.9532	33.9935	56.0975	50.4298	-2.04816	15.3956	-5.24147	7.10957	-7.7882	0.625502	-1.81342	7.13682	-3.54697	7.19476	4.06812
	67.207	94.8919	52.4056	29.6767	71.777	39.3281	33.9482	58.2338	56.9799	56.4415	40.6668	-18.766	9.82923	1.89204	11.9469	0.0685752	3.09375	0.817971	-5.29119	1.00202	-1.40351	2.75733	5.04472
	37.2771	68.3923	19.9311	83.1576	47.5943	43.1028	58.548	18.2817	45.7817	17.4556	21.2933	29.2084	17.2979	19.8773	5.59674	1.54955	5.32683	-0.348747	4.68363	3.54065	2.48147	0.916544	-3.70388
	27.9276	53.6485	38.2716	40.0911	81.8863	54.1868	55.4519	49.3303	32.5542	47.1338	53.3482	18.6089	5.88695	8.85634	3.62006	6.09391	-5.79698	5.26573	2.79757	-5.79312	-3.12485	-2.83058	3.25659
	56.2252	63.5544	32.9762	93.056	57.6837	44.2408	53.5458	27.5095	64.6041	54.6384	47.1397	44.9158	17.1384	1.87007	-4.48295	3.87155	-2.02761	6.08038	5.75737	6.50487	10.721	1.30013	0.94305
	44.6758	34.455	45.5564	46.059	46.4286	75.0143	63.2687	38.2527	52.5341	40.982	26.7327	25.3157	18.5858	10.3942	-1.76809	2.35288	0.898728	4.99823	-3.47711	7.22175	3.27608	3.99845	-0.162802
	38.9628	65.1739	52.1573	46.956	45.7235	48.4173	52.881	47.2292	24.022	68.0716	35.0983	42.2539	-1.17767	5.71496	7.18614	6.46834	-2.90115	4.68766	3.22306	2.35123	0.822871	-6.72502	4.96509
	34.9158	40.7521	68.156	39.3816	37.4355	26.0856	39.157	49.7926	55.9457	30.7318	41.22	17.3878	18.3844	-3.71415	-0.526352	-5.45955	0.542465	0.564434	0.983565	10.8959	4.37874	6.82571	2.04937
	32.5321	33.9268	27.7231	31.722	28.8806	54.3842	24.9938	21.0527	13.9016	46.3616	51.8349	20.3509	23.2095	1.60001	3.22681	7.82965	2.12973	4.55895	6.30836	-2.66105	4.5721	6.14576	-3.85582
	50.72	49.8682	32.5752	60.5237	61.4378	53.0121	54.0472	59.2438	62.6012	29.6249	58.1483	28.9787	15.3089	10.2067	18.6782	-4.84486	6.36531	9.46231	-0.887341	11.8344	-0.191042	1.44868	7.04347
	55.1285	45.9878	58.9866	45.1092	53.7097	45.698	45.4449	20.9506	47.0768	25.7524	59.0007	38.3948	11.537	9.40973	-6.43378	4.83271	-3.93661	1.40963	-1.07143	1.69908	6.99482	4.8195	4.78591
	68.1924	38.7424	33.0392	46.271	29.2518	65.1466	76.9067	52.5725	46.4178	34.1649	14.4716	51.4169	5.95604	21.6788	14.9278	6.2724	2.0544	5.33561	3.50255	-3.59513	1.06695	-1.69852	0.649414
	41.3233	65.6259	42.5369	45.7161	59.7172	45.3204	41.3462	43.2875	59.747	26.5532	39.6584	17.1755	10.6005	7.68798	0.138322	7.81274	3.24904	7.88374	-11.5019	6.00399	10.1	1.18513	-2.06213
	52.1574	35.5729	39.0009	57.8364	32.1804	30.9167	27.1883	39.9991	46.2548	47.2818	57.4326	42.9191	19.1914	-3.01314	2.57569	-2.3489	8.8598	-2.92043	9.59868	-2.14047	13.3556	-0.518622	6.82091
	8.7509	30.1743	64.1873	16.6034	52.8305	37.5443	58.472	18.7239	61.7007	45.5784	20.7504	25.6839	11.6682	0.566797	7.2265	2.38853	2.9512	2.33419	0.488491	-0.0237203	-3.04919	4.45	6.04432
	39.7716	51.7747	89.859	36.9862	33.3242	38.3791	58.6694	59.573	34.72	30.369	65.0049	44.1445	18.1817	13.1997	6.33433	-1.36621	9.9828	-5.39131	1.70406	-3.41142	-3.5313	2.76353	5.85321
	17.0471	58.6305	63.303	68.9311	40.6811	27.6665	76.4145	35.5395	47.9068	55.8855	44.6275	32.0427	18.3365	13.0356	11.5861	10.3931	3.07027	12.4482	7.26694	0.810508	3.20745	4.31115	-0.510831
	87.7349	37.1413	54.2495	55.5958	58.4208	64.3404	68.4424	59.3187	55.7908	34.0903	18.2729	14.0295	1.64631	1.7081	5.17753	6.66917	13.2038	4.19329	0.661522	2.44115	3.92764	1.66275	-5.82666
	51.5815	66.9888	38.2221	64.7589	7.51578	69.3047	63.699	48.2395	20.2814	28.6194	46.4816	8.781	23.2407	26.3911	6.85592	2.42805	6.51791	1.37825	7.41876	14.8422	5.31386	0.195751	1.71793
	48.0282	43.8735	61.6486	59.5691	30.9045	45.9905	45.2205	9.18629	75.9464	57.968	28.6048	33.5973	23.6497	18.7657	5.69401	2.62121	-0.0227704	0.042421	3.54898	-3.29522	5.96002	5.89265	6.00209
	44.0773	82.3506	74.1741	34.3458	62.856	66.5218	51.2634	68.5859	67.6359	35.6182	29.4327	37.2269	30.3057	3.77579	1.61523	3.15204	2.33854	8.5497	5.05475	8.59983	3.30296	0.143744	3.78662
	76.7209	41.791	47.845	58.656	77.6663	60.1477	37.0025	59.1911	38.2507	58.7756	45.1077	18.1941	13.9044	1.56819	4.05669	4.36932	12.4122	2.13255	-5.51357	2.02633	5.28981	3.64291	13.3699
	51.8432	73.9217	4.98932	17.9758	55.816	42.5915	33.7357	49.0014	44.8858	6.71844	33.054	9.19307	28.1589	-3.73637	5.26399	9.29808	-9.24422	8.68433	8.64373	3.42132	0.773405	9.67098	1.09377
	47.2232	46.6067	39.1321	85.226	53.5346	49.7998	46.0853	45.0969	56.8205	56.9271	22.4956	15.5982	19.1771	-0.0216827	2.20032	8.81159	5.50745	5.61051	1.17442	1.6057	-1.16729	0.813705	-1.08756
	55.1284	53.9057	59.0943	59.3328	29.7997	52.2546	31.007	24.6261	21.2017	42.9508	34.8223	31.2845	9.21969	17.5429	-1.0311	5.2415	8.26329	1.07518	6.66054	-7.54783	1.57103	7.32473	10.3595
	83.0998	56.8052	42.4228	55.2888	45.324	91.3115	49.8326	41.2742	22.4767	34.8596	58.7677	5.1441	4.29022	11.1675	-2.45531	6.48659	3.84732	-9.54826	2.58159	10.476	6.93161	0.7776	-4.44524
	63.0443	10.4424	51.0031	78.7459	61.0605	73.6305	21.6855	67.3364	34.1922	43.4038	51.2602	8.54757	20.105	11.2843	11.2521	-3.84766	1.489	4.44569	2.38824	2.12595	0.394719	-4.28239	4.93161
	40.9384	83.4491	13.0431	65.5823	57.7327	55.2308	82.3897	46.9424	31.4805	34.2478	18.4226	9.28962	31.4231	14.2864	7.27014	4.50633	5.48859	0.574916	9.10395	2.20819	7.81675	9.15088	12.5952
	49.9587	36.9507	55.2223	12.3736	26.8136	71.1142	35.1979	42.4206	70.0666	53.093	46.1206	27.4105	6.90104	3.4972	4.06884	-0.951128	5.08222	5.99607	2.9971	9.28241	-4.46566	-7.59566	3.98458
	25.9264	41.381	50.1468	36.1293	103.77	36.2986	41.9869	51.5707	35.0499	46.9495	4.72355	18.8061	16.6388	1.00505	11.7037	1.74447	-5.26294	10.6766	5.49675	8.58582	1.02095	7.7467	5.75738
	42.1365	30.9165	40.2578	44.8163	63.1038	71.2383	52.7379	57.5449	39.8604	22.9618	5.81372	18.8924	14.0711	10.6305	16.7851	-6.42417	6.17968	10.1725	-1.42784	1.80924	4.77267	4.71366	-7.12964
	33.0494	35.0547	85.1081	53.3886	35.4495	51.738	50.2629	55.6086	31.8312	51.2275	58.1828	41.2138	8.49407	16.2626	16.6182	1.28183	9.46367	9.99319	0.802087	0.331697	15.3831	-1.09563	4.97984
	22.8615	57.8819	44.4924	65.6579	45.8108	26.9647	61.532	51.3713	68.785	22.2119	12.8698	5.2039	1.79731	13.8902	8.48692	2.56225	2.33968	2.29101	1.83652	11.1594	6.66211	6.7691	7.48738
	35.382	72.4588	42.7231	22.8471	50.0498	37.2745	21.995	55.3065	44.8113	33.0014	30.1227	23.0839	24.8585	7.77182	19.3565	4.33384	-2.25715	6.99369	6.55571	4.60225	2.34982	7.88945	-1.20578
	17.0971	52.6857	56.7525	33.5419	62.6538	56.0184	77.7709	26.7059	29.2486	63.9733	49.8015	-2.01208	31.3689	10.5787	1.0305	11.0592	-3.41256	8.79976	5.68024	6.81912	6.82262	7.14824	8.55202
	44.387	60.3984	23.9634	30.6779	74.0785	41.8337	65.9723	44.9074	65.447	42.601	37.1504	41.1849	-0.680749	3.21645	-7.00049	13.3459	4.2281	-1.47607	1.82634	5.81389	2.18225	3.0046	-1.27336
	73.6744	49.2398	16.0094	49.6958	70.6294	32.0424	4.21586	42.8886	43.942	49.1851	10.616	39.0641	5.83254	9.10261	-2.3546	1.90094	-1.54591	3.51481	9.72357	5.60277	5.30028	2.18491	0.266543
	45.3367	29.3276	36.8724	49.2122	87.6788	72.9319	34.3322	51.5429	62.6593	55.0756	59.6968	38.1204	17.0614	7.10944	5.06696	12.3271	3.78333	7.87391	0.356896	0.154193	0.922177	7.78437	18.5748
	13.9549	28.7245	58.2177	38.7434	37.2681	46.7195	51.629	32.3035	45.4963	30.9938	-1.14097	25.0836	17.9841	0.356126	10.5985	4.43141	0.252727	2.11242	8.44132	0.978239	4.9429	4.05519	8.13785
	54.0617	47.045	67.7659	27.2737	62.1309	41.0515	80.5883	43.0766	68.804	19.5743	40.0204	-4.89974	21.8298	5.84286	1.13331	3.14768	-10.2603	5.40262	0.866688	3.68377	8.70936	1.11872	3.39103
	26.2913	46.6347	39.3333	34.8555	32.5316	38.2156	38.6331	23.3808	82.9446	50.6818	27.5407	36.4224	15.7362	11.7676	8.59321	0.450187	-2.6124	6.79837	5.49667	3.3459	11.4757	8.54504	10.6102
	35.9668	43.4984	57.4499	35.6826	67.7956	44.8196	87.1153	52.8365	47.3892	29.7085	17.5572	19.4672	6.25482	7.76157	3.94718	4.98244	6.49689	0.416723	5.28523	4.35442	6.0114	-0.179574	1.78097
	42.9616	51.0062	41.0383	16.6458	33.5746	28.3038	26.6029	42.4201	14.6546	31.0931	20.5558	19.2594	32.2871	-0.315566	11.3333	0.808264	-1.40453	-4.65591	2.81379	4.99309	-3.09124	-4.35887	5.52046
	51.6389	55.0299	34.4396	57.2035	35.6971	54.2261	52.3376	59.2998	69.6306	41.5989	51.0163	44.608	6.2161	5.70784	10.2666	-4.18784	5.2418	6.1301	-3.64543	0.252487	0.587907	6.54448	5.21629
	14.6654	47.5117	27.1464	13.9736	58.2509	70.591	36.5787	41.2091	65.2995	51.6014	37.6652	43.7628	13.7293	15.1142	3.49695	12.8967	-3.4472	4.15444	0.234505	5.4451	8.70713	4.95447	1.27796
	34.1523	72.345	56.1996	28.8059	53.4575	67.0884	52.183	81.5669	51.4607	39.0851	39.2532	46.1174	11.5156	12.2017	1.88369	-2.56434	1.66426	-1.34321	7.8692	-4.47659	-1.33254	2.11378	2.97305
	54.4547	30.7465	42.6824	79.2118	16.7005	63.7384	51.4432	35.931	21.3832	28.5242	30.0748	29.5893	13.8433	13.0446	5.98832	2.76869	9.67286	5.16652	-5.64405	20.3185	-0.998309	-0.975111	1.6339
	58.7614	25.5955	53.8859	17.1475	65.6084	37.7385	48.6014	45.1858	50.5986	52.4245	53.3594	11.5942	10.6676	7.68272	-1.60496	0.828985	12.4613	6.2114	1.9306	7.24304	3.47138	7.57715	-1.42288
	44.6294	51.3213	34.4518	52.8889	37.5647	33.7839	53.5889	30.9253	56.2641	34.2261	23.1671	28.2794	6.92577	6.03906	6.89746	0.187419	3.10513	1.02439	-1.01604	-0.204685	-3.11963	2.48599	-2.45605
	38.8488	99.8043	53.9508	60.0062	49.6915	49.3026	42.7104	50.6795	62.1184	48.1863	32.8304	14.0675	15.4871	5.27837	15.3173	3.3727	8.23382	10.3429	-0.319771	1.07509	-1.48686	-0.294861	4.09727
	31.5542	52.0354	71.5174	55.6045	65.9744	24.9822	37.8837	22.2008	59.5929	15.408	43.3017	30.0875	27.4183	-9.71706	1.0131	5.68722	7.07636	0.020045	-1.76778	1.5929	-3.80157	5.33054	2.9205
	53.2462	46.1377	69.435	42.1598	41.9999	26.2638	63.9953	71.4156	56.3923	34.1458	13.7065	23.5365	-0.274427	1.82658	2.11944	5.5731	8.15343	2.56358	5.05281	2.71234	-4.60775	-1.13137	3.6012
	60.623	28.7938	71.3011	36.1593	45.8179	65.9172	90.7009	63.1706	47.2056	55.8593	15.9668	28.3163	31.2134	20.0945	2.41817	9.62092	9.55497	4.14604	4.35133	2.62936	5.62354	-1.22838	4.1421
	71.408	22.3905	64.3048	26.8138	9.68734	33.2076	73.4546	34.581	17.6846	44.4061	47.0972	24.8481	13.7612	15.8628	6.71935	2.35252	14.1926	1.36661	-1.15374	2.84225	0.227927	1.69711	4.89472
	20.6232	9.93309	46.9334	58.9042	25.4988	15.9186	40.3996	21.9112	16.9629	48.8042	52.5842	18.7713	27.42	1.7409	5.49744	12.1368	1.33364	3.26475	1.93477	-0.164397	0.257428	4.85988	4.32037
	69.8174	68.9689	63.0293	63.3692	73.8151	36.2005	18.6162	46.1148	55.0099	38.8925	10.5192	28.3319	18.8782	-4.63386	8.62254	7.90131	3.23851	-0.894196	3.68793	5.92856	1.65952	1.55776	0.776787
	68.5516	45.0172	49.2725	60.0592	74.144	37.4485	37.9497	40.8847	31.623	33.5068	54.7705	33.6638	27.874	3.31839	10.5163	-4.00352	-2.3101	3.24253	5.65794	0.0699135	9.94452	3.00877	-4.7216
	48.6191	52.8496	27.8728	43.5641	34.3973	32.2577	33.1176	39.0373	15.5506	35.892	26.8844	38.6461	9.39615	17.4164	1.84419	2.35947	0.397053	1.72173	4.78142	3.52159	-2.00258	-2.23278	-0.553655
	39.9954	30.8992	51.4515	82.8253	62.5352	63.1684	34.837	63.6255	63.8409	49.2441	5.68718	43.8342	-5.39482	30.5738	5.4695	-5.61797	1.96337	5.08443	5.39531	5.82705	1.08053	9.30742	6.38092
	46.4525	38.3399	20.0457	44.8934	34.9992	39.1764	61.648	29.8371	31.4798	41.26	40.7838	30.6336	26.4237	13.2295	5.11133	3.75321	0.268828	1.36944	-0.258692	-0.0938162	9.09377	5.2658	7.62921
	43.415	53.2201	31.2184	27.8706	60.0946	44.8344	29.498	40.21	51.3269	32.4817	5.24723	38.6925	-1.2966	3.9109	9.92591	6.39933	-5.27667	2.24978	4.21609	0.890797	7.57443	1.87379	9.80811
	58.1686	18.8323	42.3773	41.2232	30.9118	15.3554	75.2558	61.7541	53.6995	53.2693	57.0438	30.6023	14.3539	1.39636	0.787134	5.0734	8.53843	0.0106458	5.63002	3.97833	4.3573	5.4582	0.912119
	45.307	40.7273	29.944	59.8769	64.6387	62.8493	39.6445	11.9096	52.7834	50.2017	33.626	8.4421	9.06596	4.59705	0.586229	-1.09095	4.26568	3.16912	1.38176	0.102873	0.772716	6.19321	4.62995
	53.9482	87.5418	39.511	37.8128	31.8443	36.8509	33.2409	27.7485	47.9839	44.5835	46.3401	22.2361	15.8568	4.62956	1.84242	-1.35295	5.81446	6.20667	9.79513	7.12712	-2.52183	0.809321	7.54492
	28.7225	41.5156	60.4912	55.8435	40.3193	49.5318	25.9037	22.5148	16.5132	65.4722	17.6465	35.591	10.9577	11.3758	9.56581	4.59039	2.56264	2.98805	-6.28272	8.86245	-3.01642	2.88024	2.53437
	25.5032	65.5943	48.3049	65.9031	65.1312	53.8165	44.2236	21.0338	65.8172	48.6069	31.6078	15.3581	29.4514	0.177274	3.78673	1.52855	2.10188	5.1814	5.83133	-3.89967	-0.122654	4.65333	10.9575
	42.7056	41.4064	43.447	33.5407	39.5031	37.8439	30.2475	56.9003	47.1127	18.1155	44.4418	9.1695	13.4452	8.46881	14.7903	3.83518	-3.58208	-1.4052	8.24335	5.23298	-1.14842	1.56283	8.84154
	28.5991	49.7427	72.827	35.561	64.4159	6.41056	54.3064	30.3589	41.195	29.9539	31.2562	9.59669	27.0226	5.78891	2.21317	1.85146	4.03626	5.24205	4.89919	6.91894	5.03291	5.65826	7.49433
	52.3557	59.9433	61.1993	45.9402	37.6008	46.9415	24.298	35.7403	49.9025	30.5241	54.1554	23.787	-4.90477	7.47943	4.16275	6.48971	1.29812	5.24628	3.91685	6.62713	-2.5347	8.37407	5.89426
	14.7902	67.3579	70.5759	45.39	48.3052	54.3498	49.6492	64.3737	41.1928	55.9259	46.9904	32.5321	10.2777	-1.35493	5.01047	2.47738	10.358	6.56181	10.4046	-1.69704	-3.46274	0.758084	2.7417
	29.1479	28.5536	68.2124	72.445	40.7351	29.7696	43.4508	33.9688	32.7601	34.195	43.783	36.4465	25.0798	9.52813	7.12125	6.45994	-2.8574	1.98239	4.15294	5.51956	-0.652805	2.86317	9.73909
	49.1516	48.9352	51.2235	30.6483	84.608	40.636	71.9028	41.8166	55.6765	56.4286	13.0026	13.7845	4.15007	21.3821	5.90839	4.28139	7.23922	-2.17407	5.85453	-1.26474	5.19821	2.99776	0.909062
	27.2979	37.2301	58.1426	72.5651	5.66163	50.3265	54.2739	62.0365	30.7192	55.9726	24.1986	29.0701	1.91258	1.28394	8.91005	6.50479	2.407	-5.73868	1.42253	7.201	6.37504	4.54229	9.84972
	67.2731	46.2068	84.9565	10.4729	27.1847	28.9923	38.6406	60.3706	74.118	31.4899	36.2385	24.7275	0.777407	5.18645	3.15725	12.1008	1.90898	-0.899647	12.6377	-0.325654	1.35015	7.51251	7.82685
	67.8606	49.2291	34.0779	57.7629	33.2035	-1.37393	69.4782	25.2253	15.101	67.5088	21.6445	33.1004	21.0028	8.35008	4.04431	11.023	-1.22993	8.04786	-2.88923	-0.133737	6.20721	-3.30942	10.5645
	16.1353	22.3718	29.2927	53.0738	80.7948	70.2325	56.6527	66.0966	69.0426	36.4882	28.887	24.0869	12.5487	11.0534	8.32372	4.48677	0.784392	12.0647	4.79445	1.40241	-0.461693	5.09229	0.683507
	44.321	57.1032	57.6377	53.1902	49.8814	58.5345	18.433	34.3092	53.4622	24.0213	27.8478	8.14354	14.7415	-0.376598	9.17951	1.12089	12.4611	6.43295	0.90689	0.122545	4.55283	3.82011	1.54118
	38.249	36.9559	52.5978	42.501	50.6457	28.8646	43.3014	63.9996	50.4992	15.7842	22.168	1.61636	11.4374	6.41265	-3.11439	5.73799	6.06785	-1.86841	7.79594	3.46382	5.31129	0.89183	3.25336
	39.505	80.9063	42.3829	55.2599	52.9895	43.9654	66.1777	42.863	51.6769	57.2297	14.6609	21.2817	7.35171	4.45756	-4.21518	10.1351	3.53157	7.19091	2.10955	0.603244	6.74689	-0.309156	-9.44732
	20.9583	45.7493	52.2259	33.6502	43.9106	47.2153	53.3965	27.3072	34.6221	49.9235	51.8058	42.2844	30.2337	6.6809	1.64938	0.631728	-4.07299	-4.37991	-0.229516	6.60568	4.03524	3.44163	2.97688
	44.1289	50.0834	75.4593	30.4907	38.5683	56.8606	43.4326	32.902	35.1277	26.8493	15.2898	33.7613	11.3873	11.3129	11.2162	4.84727	11.6458	0.0126007	7.12667	7.07792	6.18251	5.06622	1.33303
	52.822	34.2226	27.4221	52.4219	17.2183	80.0013	68.1864	55.8347	24.3528	51.2102	42.9941	22.7052	0.157379	10.6944	3.43997	10.5705	2.94118	10.568	4.53769	9.91537	-2.77255	2.34848	-1.25731
	51.8128	45.4336	33.9284	65.4756	71.3247	52.3039	59.6325	47.5798	63.66	63.4643	17.4107	19.7397	30.8345	7.0037	2.96104	-4.26026	3.03077	2.72826	-0.969813	6.54598	-0.0927919	1.50443	1.40152
	46.7091	30.4246	36.2893	40.8188	43.5704	38.3184	53.9061	73.4982	41.183	87.2867	33.3666	21.1289	34.1126	-8.17235	3.17504	1.7108	9.21137	5.41192	1.34302	2.42213	-2.68472	-1.25968	7.05816
	69.6795	58.0669	60.0033	28.6592	57.8087	55.1969	26.4017	61.5211	67.3492	40.5638	44.7168	22.4696	6.138	8.99161	5.12728	-0.362077	5.87003	3.7022	7.62658	2.34659	8.4703	-1.79852	-1.99781
	34.7693	39.4396	54.0403	71.1652	43.029	46.3914	61.9346	37.1826	49.9213	53.8934	16.037	3.53045	21.7095	9.61197	5.89807	4.68248	5.8132	4.51668	8.30544	9.07773	14.4408	-2.20434	9.9138
	6.09841	79.449	70.5517	34.5142	58.5507	37.4443	60.5946	48.1596	44.192	47.2653	63.6102	12.4849	34.095	7.88561	2.59445	-1.40316	5.02984	11.0764	13.5744	0.303978	-0.164388	6.88938	10.5353
	23.5652	57.9999	56.9385	33.9571	33.2256	71.801	46.6487	43.7047	36.7648	23.5925	60.8527	20.4488	-1.6751	0.462825	11.5352	-5.33957	6.48775	4.9824	-1.58367	4.54935	0.0718576	2.24134	3.6824
	61.9835	72.7666	33.5996	21.9556	36.1543	57.458	47.9546	60.3369	18.4054	39.4085	32.6218	36.986	-1.65726	4.90703	5.49507	16.6504	8.18023	4.49512	2.4209	6.72264	7.23311	3.56932	3.05077
	38.4936	29.1999	65.8508	19.1673	45.548	62.288	42.8738	55.7445	59.2603	59.5618	22.903	20.4922	18.2706	8.76482	-10.5825	5.62114	7.44873	6.73101	-5.49162	2.02889	6.00827	4.4561	3.1235
	54.4127	74.9699	81.3988	59.5075	49.4254	63.1407	27.9852	12.4644	52.156	61.8307	17.0757	40.4134	20.3474	5.512	7.87852	6.52712	6.48638	0.691101	5.3929	-4.41	0.431416	-0.628921	0.319725
	17.6913	27.4859	44.5036	48.8416	50.4015	62.5652	5.64335	31.4749	50.4852	23.5112	32.2154	-11.5038	36.4163	10.1104	10.9227	11.7785	5.56181	3.86063	-0.645127	-2.43353	-3.16136	0.705246	-4.88335
	42.2597	44.8139	49.9835	15.2182	35.1505	47.4101	41.2195	62.5076	42.596	53.4706	17.8042	30.4811	6.77686	19.176	2.48508	-0.812825	1.21384	-2.49834	-1.24613	0.208861	-5.0363	-4.08057	-0.158616
	34.5636	24.8194	21.14	21.1798	56.1062	31.3766	53.1987	50.164	23.9537	36.6982	27.8329	15.6514	25.9691	8.86536	3.48399	5.89979	-0.50131	1.2969	1.14492	7.39912	3.99504	10.3787	4.62953
	24.6598	41.9277	57.7972	38.8161	35.2186	53.6341	56.3641	57.8156	61.3021	52.6615	44.1591	19.8308	9.61034	20.0249	0.81497	3.28885	8.97467	10.0654	7.57914	6.37567	8.49474	2.27609	-3.91509
	22.8188	63.3316	51.5773	35.2078	68.8127	35.9424	61.0017	46.8362	59.5457	54.4085	28.2415	12.5832	11.2012	1.55961	-4.0004	1.0117	5.37664	4.27806	-4.54211	9.85159	4.53049	2.05972	3.3358
	54.2439	80.7275	33.0733	27.5463	68.9627	19.8713	52.1692	26.3845	39.2558	72.6069	37.4921	38.3905	3.00252	17.0128	5.44093	-0.286988	8.93231	5.03289	6.39616	3.23507	6.65831	-1.59708	4.92459
	45.598	31.3581	45.1171	52.5432	62.9135	51.6696	36.4566	53.5099	40.1249	25.5716	26.1975	18.9224	6.55877	8.7057	16.7439	3.49476	8.72285	-0.889914	-0.222231	6.4199	7.05344	-1.98064	7.12054
	69.7597	51.2268	51.0308	61.788	67.0691	43.117	49.387	39.9079	19.5491	46.8927	67.1173	17.5273	39.9015	2.91661	6.65631	5.55556	0.562991	2.3333	1.81587	-4.26297	2.24277	3.12882	2.75125
	59.5197	36.681	56.0335	55.2248	0.868275	41.8782	39.2691	27.0267	44.5124	40.8885	17.2299	47.1772	29.9456	12.6199	10.6182	6.39288	5.60714	-4.07558	4.40754	9.08213	2.12877	-0.132038	4.17221
	57.6314	46.8495	50.521	69.7188	78.0496	17.5931	57.4476	61.6408	29.6612	31.9038	47.5122	4.87223	26.0807	11.6228	12.8306	9.1857	-3.89494	5.49191	2.47391	-4.02596	4.96587	0.964107	5.95856
	37.3836	51.7467	20.4247	35.0959	22.2544	30.9451	39.6995	30.7822	27.7863	39.5372	55.9911	-3.06285	10.2763	20.3728	11.4622	7.21693	5.65427	0.1685	0.166973	4.7612	-6.88987	1.54471	2.53858
	36.2438	79.7669	50.8987	44.1131	26.4963	28.1669	49.2834	40.5989	39.5118	42.7481	46.4181	7.80577	21.8863	10.1018	-0.358027	-0.614734	7.79818	-1.82028	9.61182	6.2389	6.12603	7.44605	4.49853
	41.9036	54.223	74.4178	53.1469	53.0682	50.4401	58.4534	47.222	64.3552	39.9923	67.4769	34.4324	25.5718	6.67332	5.61585	-7.96143	5.17674	-1.56483	1.70279	1.22441	3.85628	-4.42132	-0.5881
	46.1181	53.522	19.5881	74.3422	33.8989	38.2954	38.9874	35.4496	28.3611	62.5951	38.3148	10.0358	11.7159	15.0922	5.31701	3.63362	4.55606	-0.999652	4.96527	4.32077	-2.93522	1.63675	1.27431
	32.8056	35.8409	45.1495	33.8895	45.2031	22.2358	79.0959	43.844	37.9644	36.441	36.8576	40.701	20.6314	16.0429	-1.53891	1.80316	-3.20493	8.62509	1.94689	6.8754	7.04656	1.50555	1.86265
	35.36	16.2752	53.8491	50.2545	32.4121	28.6193	84.0822	17.3677	62.2586	47.2127	55.7017	14.2051	9.56823	3.8865	5.5993	5.66271	7.67386	-0.277199	-0.0077173	1.03751	6.18089	7.0561	3.27308
	41.5098	-11.309	30.5132	60.8838	64.2328	38.4361	30.3714	36.628	72.4986	31.8415	32.783	18.692	20.9856	8.40819	-4.19024	2.20197	2.49073	3.40032	-0.735295	4.80436	11.8997	9.4868	6.09203
	60.3058	19.2625	68.6684	35.8716	53.6588	57.8253	44.0469	82.156	65.8554	39.9657	26.6287	34.093	17.3917	7.8558	7.7735	-2.33737	3.20827	1.81311	6.43239	14.6542	10.9186	3.55516	5.50194
	74.4838	72.2943	36.1289	29.7009	52.5072	18.814	25.3559	28.6531	36.8648	66.1886	19.326	17.4666	15.2964	7.00482	4.16528	-2.16431	4.40056	7.08113	5.96115	5.29515	-1.31088	3.36321	-6.65886
	85.6671	28.4189	31.3997	40.8235	16.9966	39.0603	55.0788	5.14255	22.6838	28.3085	16.7415	75.0177	8.35267	10.7333	4.03658	8.79669	-1.18932	6.88528	3.56293	-0.874045	1.95008	0.850939	-3.13148
	51.4146	8.17516	77.1445	71.8878	43.7651	46.1988	62.1565	33.9627	39.8126	32.5512	29.8989	22.338	8.11261	4.71308	4.43491	-1.85994	-5.14057	1.71472	10.0763	-1.19868	3.92767	4.92225	-0.255544
	42.1907	72.8693	53.1641	45.4199	65.3071	30.8721	68.2298	53.1234	39.304	58.3597	40.4618	36.1754	9.48662	15.8234	0.89998	3.25642	3.57822	0.0253396	4.66327	-5.21685	1.91923	5.69727	9.45497
	57.4804	38.4417	35.9535	20.1592	59.9144	-4.8374	48.2098	53.8823	17.0344	37.2122	55.9123	34.9659	-1.63862	0.856943	-4.1655	-3.68525	6.86445	0.207732	-3.3393	9.35968	4.35019	8.0327	2.04517
	71.25	68.9111	20.59	48.5083	60.4658	48.9308	53.1535	24.9852	22.9563	35.0452	59.9218	26.5429	5.54512	2.87735	-1.88089	-3.0722	-4.46383	3.75049	2.7123	6.12665	0.586885	3.13454	-0.731585
	70.763	50.5549	67.0493	43.7453	66.1573	13.4589	38.9745	20.6542	42.4507	67.7101	17.6075	22.126	18.3478	11.3813	9.86887	2.31652	2.24009	9.45325	7.12068	1.96939	2.97873	5.71874	0.0696466
	50.3603	24.3467	67.6986	34.5549	43.7876	29.417	60.6702	24.1147	54.9143	50.3614	45.3875	16.0428	15.0265	0.790076	6.36715	9.75484	10.5417	6.25814	6.41633	10.8967	1.55818	3.00024	2.25336
	48.5784	63.3026	53.9635	56.8002	36.9949	82.6258	83.7897	3.97391	35.7534	40.4887	12.9081	22.9046	11.7737	13.4763	5.22284	6.75838	5.11732	2.74387	4.47126	6.78925	9.43164	2.49911	3.11575
	45.3307	44.8381	52.4183	22.7779	38.4639	51.049	45.8774	14.5375	46.9833	71.9683	54.809	23.6374	17.4679	-5.13971	7.758	2.93239	1.81643	-0.128807	5.93279	9.61706	5.51497	-2.07071	0.693126
	53.1751	32.2627	41.5007	49.4147	28.9577	69.4371	93.4303	46.9561	49.4856	28.8136	9.68979	16.1814	11.7713	-4.35321	-3.17726	5.11145	1.81544	4.68269	-2.77708	0.24409	7.35703	0.693409	-1.14863
	21.9272	45.5041	72.8019	68.6837	73.7685	24.2587	33.8533	54.6553	52.8569	64.3641	21.0536	22.3626	15.5139	8.61941	14.8603	6.8405	2.12108	8.756	1.00914	-5.47706	2.1233	-2.23087	0.478746
	24.804	34.5587	64.929	48.6303	36.1034	76.2227	38.0507	46.4996	38.8927	21.0884	39.0376	23.8864	26.7261	5.21699	10.2482	-2.50046	1.73851	6.2363	3.59406	8.39038	5.74107	1.9093	4.30974
	57.0555	58.7306	60.0487	43.0768	24.4154	51.9977	50.6917	53.131	51.6034	57.7132	38.8175	26.4381	0.743904	4.4673	5.1157	3.57992	2.89312	5.28093	1.60841	8.28498	5.59829	4.98033	6.20064
	21.2128	58.2527	63.8884	56.1225	36.9481	73.1166	43.2608	37.1782	52.872	62.5395	41.2887	19.1276	20.8154	7.79328	-4.03834	13.4311	5.37461	12.7931	6.6613	-4.14914	9.86854	5.21721	11.7377
	53.5765	49.0229	22.4333	51.2139	61.413	64.4422	47.8517	48.3853	39.4112	29.3583	22.2892	33.5961	6.25308	7.66626	0.983702	10.5845	4.13705	-5.59022	9.72861	0.923074	1.4115	1.02819	1.92669
	39.5505	39.8003	23.0269	69.416	49.8504	36.7458	31.475	15.6447	60.5593	9.18127	44.8581	43.8071	18.2892	-4.9692	6.51545	16.3496	3.80763	2.72065	2.36901	0.00698168	4.92587	1.40063	-2.99433
	50.0458	62.4872	32.3566	33.6565	88.1139	71.2736	27.8578	29.8604	26.4714	45.2501	25.8307	39.129	18.5123	10.6188	7.21327	4.13128	-0.0409695	6.58292	-0.364405	-1.25527	-3.80375	10.0653	13.3481
	51.73	51.5983	64.5352	29.0797	49.6693	45.0858	52.7355	47.1242	25.4962	78.2467	36.4997	-2.63585	23.9139	20.0944	6.95706	2.55538	2.68369	3.78368	2.25397	0.631051	-0.422789	2.78248	7.19448
	29.9543	60.2309	80.5281	26.0131	28.4769	44.2303	67.7558	26.1919	59.1959	44.0538	39.5826	-1.80844	16.2216	1.11048	3.17037	6.63283	7.68844	0.597935	0.0516326	-2.90752	8.45011	12.1785	-0.589145
	53.6334	65.7416	38.5311	51.0322	33.4379	43.8622	12.5422	61.2457	31.7049	20.6417	42.5903	28.2738	23.8708	-0.807009	16.1823	1.86799	-1.98782	8.10033	0.480027	-0.950579	4.14858	4.16298	6.83218
	86.2578	44.5674	45.1159	32.767	52.6293	40.9558	58.3075	55.3412	27.1527	54.6632	46.3669	20.2666	11.3507	3.85323	9.20105	2.05898	1.52267	7.46579	13.1757	-1.03524	-1.7374	2.33865	-2.55244
	36.0146	64.8811	34.4828	47.1113	80.6899	60.2487	32.7124	48.6281	48.7147	60.8542	30.3175	7.02626	3.04282	9.84908	9.54082	-1.59554	-0.396126	3.8884	0.605514	4.44843	-0.567003	5.73972	5.14615
	73.0009	39.0526	55.9361	42.3435	67.0858	41.4753	15.608	60.6371	19.0074	37.519	40.3966	23.382	11.2968	3.47925	8.03061	-1.78407	0.607765	-2.73536	3.16881	0.907119	1.76187	6.88445	5.89924
	61.6111	22.2251	43.2936	54.2705	53.1532	18.093	60.7142	29.3248	50.4698	34.483	14.4658	20.6599	17.5911	1.1646	8.22106	3.22253	0.126736	7.00141	-3.44703	-1.68548	9.22065	4.23993	0.464889
	18.0655	66.5099	31.7731	33.6929	64.9178	41.6495	79.8538	42.0999	76.6596	48.5824	10.46	31.5378	4.70202	10.1861	0.766797	9.91683	5.46361	1.84584	12.918	6.54875	8.64357	3.49784	-1.09422
	28.9994	47.9013	44.1182	37.4797	62.0635	53.4263	61.495	48.6704	61.908	31.1118	11.8403	19.8458	3.45625	0.446607	-4.61875	-8.85449	3.74767	4.24298	7.32425	3.94155	0.812318	4.87081	1.96448
	64.8177	35.6569	57.0304	38.857	29.3412	72.1157	29.7128	30.3694	36.2359	53.4261	44.8986	38.4503	29.312	9.47854	0.542136	10.2266	4.84861	-8.00286	-5.63904	0.123848	6.51633	8.19985	-0.0772278
	48.2745	40.2168	25.4554	54.0119	42.0326	54.189	34.4057	58.0587	19.929	42.9555	37.2891	33.5675	2.97356	14.6826	4.51325	7.70151	4.74564	11.1912	-0.890035	-1.37463	6.92075	-3.26487	1.8544
	75.9241	43.331	80.3215	22.433	37.5827	49.3303	22.6209	18.8959	25.1951	39.0602	32.7263	29.1713	15.7572	9.83061	13.8589	-2.21123	1.36376	-0.422431	8.06129	12.7691	6.21233	2.50449	3.08747
	56.3388	29.5313	50.1552	70.9391	36.9222	17.3315	41.4428	65.1417	57.212	55.9543	38.0908	34.5431	6.14936	5.1011	9.14443	2.93441	8.81203	4.71705	4.89503	3.93396	-1.82658	9.24233	-1.52984
	45.7698	43.9163	57.6263	41.3347	51.3216	34.1393	52.0094	76.921	41.7504	41.764	36.5458	13.1128	11.2567	10.1216	16.82	8.87416	2.50525	2.32725	5.09443	-1.91666	0.154454	16.2335	6.03413
	67.9957	100.003	43.0712	41.517	22.0421	45.6841	67.2542	40.6453	26.8252	36.5602	70.78	32.9164	29.2156	1.60707	10.3543	4.20613	5.10999	-0.610951	1.93515	-3.65665	0.0331191	6.89598	5.06358
	29.7771	35.7804	49.6826	52.7943	42.9707	15.6003	44.2336	50.627	47.1793	54.6659	61.7409	-4.87275	15.8564	10.8603	-2.46311	2.40143	2.86896	4.8425	-2.06286	7.19154	1.74819	3.29189	0.167644
	57.0545	77.2462	82.1863	60.1356	32.9362	47.1597	45.9444	25.5443	28.5092	31.5097	40.1566	19.7261	27.109	9.65469	8.39547	9.32195	10.6205	8.36327	8.23105	2.48566	5.45525	13.6337	2.33927
	38.074	33.163	46.6786	57.1029	52.2484	61.177	37.4001	50.8143	63.4439	42.7879	43.4605	19.8421	10.0987	-0.839297	5.48851	0.818514	3.11266	0.939815	4.2924	0.416722	1.5088	1.21884	5.2823
	49.9223	55.0617	34.4359	63.7696	39.1747	42.4149	68.6402	50.9786	51.7702	5.86139	26.1684	28.7849	26.7944	8.12519	11.3367	3.59089	-2.15417	3.97192	2.32083	5.94202	0.587459	-4.16934	-0.680194
	45.3079	29.2824	36.9471	29.9944	35.2065	37.482	31.2923	36.6501	38.2804	60.096	24.6341	21.9355	17.0131	9.12596	1.70358	7.7975	13.6756	6.61317	-1.3566	3.73994	2.76153	-4.53872	13.2259
	46.9334	37.827	31.9793	23.7834	55.7264	42.5829	20.8014	58.4345	48.5747	28.9298	34.1224	44.2192	-0.856668	9.59071	10.7078	4.53469	2.56005	1.66197	4.28122	3.78397	4.72523	2.96174	-2.94567
	60.208	36.8593	40.9747	38.9515	67.4949	43.9523	31.718	84.0063	14.297	51.7873	24.2066	12.7497	17.5436	4.81012	4.647	6.22498	11.4268	-1.26347	-1.71796	-2.68069	6.16281	9.09437	0.650276
	31.5888	30.8461	51.0183	82.9057	33.7765	45.1809	54.779	47.2436	47.9041	14.4119	43.0888	41.3882	4.99003	11.5194	2.55837	4.36641	1.60654	4.62408	4.00516	7.52565	3.53362	1.17865	-0.189157
	53.4905	54.1812	59.8117	70.7849	47.8823	48.9889	64.5115	43.4178	74.8226	33.581	41.389	19.4665	13.867	0.170933	8.33185	-2.38277	8.184	-2.53885	5.54961	-0.0880541	4.72292	4.73379	0.110221
	54.2403	78.1025	30.6688	64.448	74.3331	36.6549	39.4324	55.6687	53.5505	33.7631	8.30478	46.0128	-3.14961	11.9186	4.57905	11.2262	4.78128	0.397993	10.3848	-1.18927	8.80002	4.16845	2.25275
	41.6249	56.0467	17.7626	47.1304	40.3248	65.9893	42.8016	41.6989	52.3866	32.2079	39.1584	12.0557	18.8885	10.7623	7.10043	1.72955	9.45411	12.6918	-0.221204	4.11014	-1.38051	-2.34831	-0.389546
	46.429	59.7623	68.6226	65.0925	12.0781	59.6922	34.988	66.1476	45.4722	36.4409	38.089	26.5147	22.2046	9.73144	5.40223	7.15892	4.86673	0.922455	3.09849	-8.41369	2.60351	6.45526	12.7187
	31.9261	2.03784	12.21	73.0471	24.4065	55.0826	52.9534	53.1543	20.8123	37.6409	32.2929	17.2593	6.07951	3.20257	10.3506	3.48285	5.05168	1.27139	0.737169	-3.94939	-3.87892	7.03868	-1.24032
	51.0145	50.147	14.0952	60.2951	72.2177	40.1866	73.0676	51.7754	49.3566	37.233	43.2275	19.3553	16.7003	5.70083	10.5277	3.8319	5.6215	1.9767	3.08173	-0.483542	7.37296	6.52723	-2.38465
	29.2146	55.3709	55.8303	39.5349	54.1962	35.6728	28.227	44.1571	36.6746	55.361	69.6688	19.0449	3.79793	21.5504	4.1337	1.84358	7.86897	-0.170708	7.21767	8.37763	5.8604	0.195277	3.10864
	19.924	47.6635	55.824	27.3107	85.6049	50.1428	58.8173	39.2845	27.6222	49.5792	31.6837	19.8443	19.8668	-4.44635	13.7637	2.52421	2.64269	-6.85403	5.19866	1.51638	-2.30318	2.66177	0.557435
	40.8934	40.4251	53.7614	31.6534	69.7075	17.9976	55.1877	42.5238	43.0947	29.9846	27.9387	22.0431	14.3375	19.8373	8.36484	13.3421	-1.82093	3.59126	3.20869	7.30007	3.04481	-0.548388	0.817918
	44.9222	60.4675	49.4469	66.7735	58.3943	66.4681	45.4159	12.3917	47.4492	40.6662	56.0165	23.7102	-1.52767	7.1071	7.37668	5.17354	2.21316	0.856902	3.54252	9.17321	6.30057	0.148975	6.83887
	21.6439	21.1167	51.9282	52.671	44.8023	44.9496	59.5456	40.4379	39.6886	64.1059	33.1352	23.3949	13.767	10.9482	8.45864	1.51216	14.3609	0.0945525	1.18459	-1.04756	5.18985	0.275251	1.19932
	56.577	65.4709	22.5244	71.2922	37.5749	74.409	34.1984	68.2668	49.3491	50.9676	42.036	2.98649	35.7607	3.64731	11.0079	7.84539	-3.92847	-4.32127	3.80124	6.53896	-0.534406	8.56842	8.29234
	39.2213	46.7596	81.7676	50.3905	67.6724	26.2162	25.8154	60.7195	64.1326	66.094	31.4034	18.3966	12.1234	6.19844	8.92614	3.11567	-6.52959	1.51755	0.830883	5.81003	0.259764	-2.45426	4.75033
	49.7242	47.0547	50.8854	38.4045	28.0482	27.1855	60.2724	35.6441	52.145	-1.78417	42.908	26.7604	20.1203	7.0375	-4.54217	0.710931	7.43341	3.79881	7.25574	4.19427	0.875221	8.1393	1.58772
	59.0576	43.6885	18.444	22.8091	72.4185	47.9504	39.6607	44.7158	50.5906	48.744	14.8813	29.204	23.8059	3.37786	9.12112	7.36538	6.78072	13.8231	-4.97581	6.95759	0.674679	0.219812	0.102273
	93.5163	64.0656	49.3866	44.0162	65.4422	12.5784	43.0769	59.9531	73.8373	85.2936	23.3092	46.7736	2.32946	4.33613	9.45721	-0.242131	5.13257	-2.69539	9.99425	1.76887	1.37845	6.49234	7.16424
	24.0711	33.6035	63.7255	65.1168	61.2472	60.1945	61.3332	47.1911	47.381	49.3387	19.838	12.8338	20.3382	4.20609	5.9242	5.42251	-5.5826	5.90843	6.64612	-1.10812	3.15124	4.00478	7.11191
	44.5625	37.4929	46.3436	47.2025	56.1404	57.441	56.7187	65.443	8.8176	47.7304	42.9188	9.66646	-1.59872	6.08858	-5.64762	0.503373	3.30619	3.0787	-7.53022	0.642186	6.52841	5.59282	-2.31827
	57.0716	45.3235	42.8119	24.4687	70.7577	44.2246	58.714	62.5506	25.8427	20.2087	25.3736	21.4586	8.86389	1.27976	-0.17276	2.31783	-10.2514	-2.24978	4.01796	-2.75109	2.20852	4.68637	-1.79053
	67.4482	50.3893	60.7165	52.9082	35.0481	77.4973	33.7917	29.4574	62.9378	61.284	40.4062	35.3111	11.181	12.6378	5.93808	-9.64293	1.56053	-4.43757	5.53607	2.57281	4.31006	1.06478	3.53809
	36.2594	59.2096	40.4726	48.5499	19.7325	48.7883	43.61	63.4596	65.4021	40.692	22.7753	23.3516	6.79466	16.4174	12.47	4.36452	6.24994	4.20573	8.08354	-5.79397	5.54818	7.04766	5.31561
	66.5828	34.5839	41.21	61.5472	17.1554	36.1779	59.4835	77.9175	44.6996	41.4066	28.7994	28.8913	12.8152	13.261	6.56636	-0.306116	1.57885	9.49757	-3.56729	4.05772	-2.83249	0.340339	-3.66784
	40.8661	81.0059	48.8544	43.252	31.2476	54.6016	55.9582	29.663	56.2717	29.1237	42.8275	20.9165	2.5826	19.4981	-2.46554	7.59922	9.47037	-6.45826	2.38849	2.99905	-3.88718	1.99609	8.04522
	28.0419	29.3097	71.3395	43.5997	18.6976	28.6299	56.7115	57.8927	40.9928	37.944	42.1132	26.6015	15.4775	11.3464	-0.512678	3.55285	10.8163	-1.8987	5.19322	2.87141	4.68371	0.656782	2.61956
	54.4559	36.9952	52.486	17.5123	63.2593	39.3043	30.2622	42.784	30.5242	49.7998	51.7873	42.3839	27.8552	6.45451	-2.10301	6.32652	1.36146	3.63925	9.77906	1.75779	6.93076	3.76504	-7.17959
	49.5182	22.6825	68.5446	62.6377	55.7891	78.4858	45.5762	57.0733	53.5712	34.0747	20.9739	36.7511	11.7773	24.4527	6.46702	4.74656	4.07083	3.46061	7.05419	9.92191	1.06297	-3.31737	0.680826
	50.6707	35.4338	65.0839	60.9218	53.0177	78.3689	55.9291	43.9123	66.7463	27.6251	44.7483	17.7884	25.3658	4.58344	0.60962	8.37666	0.109584	-1.53349	5.0308	6.00982	9.33714	5.20957	1.46243
	34.6505	15.6608	43.116	10.3965	58.4797	34.3657	55.8323	76.9046	47.8911	59.9275	12.7257	26.3953	9.26321	12.1578	1.07857	4.52094	4.53458	8.01488	9.74777	5.58456	6.17765	-8.32026	7.76143
	52.6585	25.3557	48.6281	23.1814	31.0933	30.5834	63.9694	49.0733	43.368	38.091	40.1073	11.4274	7.32831	4.20997	-5.05144	4.87976	9.38026	5.63712	6.68738	3.20674	1.86108	6.31337	5.60833
	18.055	20.8185	41.1455	54.0888	29.1085	73.2884	47.1264	27.2942	55.2396	29.1033	43.4629	27.8313	4.47417	25.4487	6.73752	-0.383606	5.06577	1.01905	-0.144198	-1.03994	0.215094	7.96693	0.992686
	50.0519	38.7814	36.9959	30.9373	30.0866	68.5909	34.0487	45.1319	50.8068	49.1499	56.0055	-16.3354	18.6493	6.53361	-0.990643	12.9517	8.67012	0.54756	5.76516	-0.722596	3.03778	6.92033	-1.10014
	50.8984	40.6303	21.3643	39.215	83.384	78.4474	65.0359	59.0819	22.6191	58.7549	46.4614	13.8753	24.3511	6.92729	1.58855	3.7356	-4.63052	6.73948	4.10457	1.20202	2.09969	-5.85726	2.70554
	66.3646	79.9629	85.0344	46.9591	37.7766	59.5954	72.3796	40.853	15.2261	52.9914	32.8755	0.259335	21.9486	10.7671	3.13768	5.3469	3.49088	12.1059	7.85623	5.88725	-0.592723	-2.81727	1.76812
	70.7386	58.4883	54.5202	35.9205	46.9777	50.7448	50.143	52.5781	36.9624	44.2131	59.9372	3.56444	8.42462	0.158498	8.04503	0.654708	12.1037	8.57512	-1.90769	3.58172	1.66787	-4.68931	0.223358
	59.139	55.3318	34.1112	29.529	56.9763	43.8892	105.352	14.6091	69.1657	58.4499	37.1891	29.5577	25.1826	1.50697	-2.64742	8.12737	8.22746	-1.99338	-0.979557	3.17291	3.95546	5.50776	-2.28259
	52.3478	58.3405	44.1558	52.2145	25.7977	37.1959	56.0472	63.4894	53.9714	39.5926	20.526	52.9679	12.9536	-2.06323	4.07139	8.89844	7.55492	-2.81918	-3.32409	4.47702	1.80291	4.04285	3.84745
	59.5289	71.4043	43.1297	70.6583	58.9407	45.1527	64.5359	53.1319	47.7784	44.5042	46.6009	37.63	17.3943	5.71959	-2.55856	0.591796	2.38288	-2.85342	5.45247	6.44032	4.00859	-1.329	8.95231
	47.0014	42.0481	36.8206	28.6098	71.873	19.563	51.8225	45.9988	64.4485	37.7022	16.8204	14.4008	-4.95913	5.95805	10.9274	7.4705	-3.24468	4.79339	1.96655	4.63164	-0.609814	7.70224	8.75401
	26.1099	13.1604	15.0138	48.3437	60.471	58.0564	45.3606	41.2628	42.1669	65.5974	49.1023	30.1281	11.2163	10.4985	3.6628	2.05736	9.40293	0.60696	5.69694	5.39668	3.12913	6.53488	-1.49202
	42.5073	37.6059	49.0752	49.6153	34.6607	39.9816	34.0758	51.1231	46.6041	48.9497	40.439	24.3269	28.5753	19.2542	3.99747	-0.249328	-0.786537	5.30786	2.18377	-0.380721	1.64648	6.45618	0.504977
	48.0381	66.1292	67.3473	54.0322	58.9641	62.7382	59.4498	18.5926	31.3019	29.3984	35.0084	35.738	22.0318	-5.11777	6.19864	-0.104068	0.848916	2.97315	4.50915	3.00949	8.72685	4.72265	5.83811
	39.2154	60.4751	62.6156	37.8943	44.6705	39.4723	57.9797	36.0062	65.9739	26.7339	27.579	8.64936	13.6966	-4.93465	6.77083	5.85204	1.93901	0.122743	8.5735	7.21787	3.6867	-4.66295	6.57129
	63.1632	28.5238	34.1227	55.3414	38.3784	73.8395	44.257	40.6988	26.2062	39.1843	35.0374	22.9066	8.15364	-0.829841	1.21824	7.84468	1.0228	-0.104751	-0.933711	6.1888	7.9762	0.856042	3.48224
	57.9496	52.824	58.4082	36.5145	41.9845	46.4541	52.1544	37.0536	34.5923	39.3527	45.6904	22.8962	25.5759	-3.88959	3.22902	3.52932	6.76927	4.33902	-1.11263	-2.02074	7.36257	4.89158	4.4306
	52.5943	73.1553	50.3112	49.9244	47.4933	33.3792	49.8164	54.9057	25.4615	61.2885	48.2842	43.5185	22.7572	2.07007	2.69529	-3.40493	4.85784	5.3369	-1.6792	7.87086	6.04348	7.21833	0.351439
	32.94	23.8799	59.0464	60.9526	65.7534	56.906	21.6716	74.4106	54.3687	52.1209	13.6792	28.3267	24.3145	-1.27569	-4.0215	-1.96427	3.70785	-0.740842	-0.4349	-3.43101	-6.66207	-4.37621	11.9952
	47.0302	57.6083	52.8885	33.9499	51.9558	29.9164	26.1341	51.9085	31.2877	46.8106	37.7623	22.1406	21.287	10.5786	11.3515	5.39095	-1.18432	-4.22544	1.40374	2.22328	2.48097	-1.0212	4.05983
	57.8903	42.9026	58.4855	21.9369	46.5347	79.1075	76.7392	41.4378	40.9386	61.797	60.2063	8.28966	19.115	-0.721377	4.39624	3.84651	7.89303	-0.541442	8.90067	6.94478	-2.16572	5.08028	1.21265
	56.8874	32.3325	54.9688	65.1344	33.6706	64.0374	70.3239	74.8872	54.5999	42.6614	31.0866	9.66279	20.4667	8.2787	2.05729	1.21109	6.97232	3.34702	3.05038	0.808996	0.188798	-0.965711	4.11458
	40.7752	28.5363	39.0724	54.6969	43.2519	37.1979	48.9143	44.6549	44.0459	42.5552	18.8547	16.4088	22.5192	15.9076	11.6896	7.31009	6.40433	2.52772	6.85214	0.623442	0.281772	-6.04091	7.31858
	35.2836	66.8727	76.5522	36.5634	33.1679	14.0806	35.0339	50.6932	39.1015	41.8635	41.6147	28.7524	17.6939	6.15724	1.63529	-2.17943	2.32052	2.86175	4.62393	8.81141	-6.19378	-1.93332	-2.25422
	44.8434	25.0826	60.5741	50.8138	22.4273	37.3347	74.5065	53.866	68.8353	59.439	33.1622	14.4833	20.2204	7.67377	-0.261789	1.86974	-0.0268979	0.285507	3.21735	1.45876	2.07312	13.1893	8.42777
	48.5787	59.9013	49.2106	14.9405	47.7934	68.5323	31.4806	25.4452	86.8666	20.0676	31.923	22.4179	26.2014	8.90698	5.60977	3.54158	1.49367	4.57865	-0.581638	8.34174	6.15424	0.225981	-4.55923
	25.9006	52.035	80.851	37.6551	80.8088	45.9248	41.7478	58.2639	38.6352	25.0767	32.1069	22.6804	33.6839	1.33315	-9.53427	16.8013	3.26081	6.12246	2.24354	-5.63064	0.0651639	3.30155	3.54712
	42.1971	51.5951	25.8881	53.5979	33.5542	33.0042	53.4571	16.6055	62.351	34.6485	15.9043	35.6041	21.5514	10.3356	-1.98214	-2.03974	2.16595	2.22592	0.428295	5.11143	6.45604	3.55535	13.4189
	53.8516	33.3215	42.9646	10.0593	32.9601	42.8348	47.1202	58.7397	47.5629	67.0228	35.1383	10.7936	13.7657	-1.6794	2.87624	-0.853539	-3.01954	6.03865	4.47822	3.64569	1.54057	-3.22439	2.82147
	6.93226	23.0391	65.1906	43.5172	70.6872	62.0964	55.5143	30.3416	50.6197	39.0801	38.4799	27.7218	26.3117	9.72155	13.4402	4.18262	1.46104	-4.84841	5.82956	3.93993	8.89057	4.2022	1.91397
	76.7659	65.8716	39.4956	44.1813	46.4985	63.2925	27.9103	54.7185	40.7619	53.3206	24.7449	24.9549	30.8005	4.2093	10.9914	-3.75768	6.12301	2.14389	-0.108007	3.34963	-0.0383011	2.40414	6.57566
	30.5811	39.5122	34.9832	64.0809	60.2396	35.826	41.0318	58.6017	62.2241	42.9871	62.6381	24.9792	0.540956	0.935346	2.08177	6.06196	-4.45007	-0.762555	2.57204	0.242646	4.33829	-0.690888	-0.0877209
	69.3952	69.5834	43.3427	60.7256	42.4618	27.9334	70.6194	21.4289	54.3351	6.3058	16.388	38.4488	19.1687	19.5498	6.65455	7.1345	3.78083	-1.80755	8.86847	0.782606	11.3194	4.11205	1.09104
	32.1281	48.2319	49.2639	42.9158	86.2688	64.4919	5.24244	86.6162	31.6924	37.4769	48.9803	45.7524	12.9479	9.32466	9.17478	4.73907	-0.552416	-1.9937	12.735	14.4254	7.78796	4.05303	6.70188
	36.0862	54.8374	39.9197	49.4794	65.6414	29.7087	68.4929	29.0862	68.6197	64.3114	41.479	26.7372	44.1848	11.147	-11.1856	8.56484	1.9334	-6.26645	-3.30174	0.814574	-1.20363	11.3054	4.00335
	25.8639	49.8036	45.3361	25.7401	32.8034	26.607	35.0815	22.828	48.9161	47.9838	48.3632	18.08	9.23673	22.4629	1.01866	4.36013	-1.66132	1.93986	3.55216	8.00925	0.821072	-0.28745	3.71042
	48.0605	40.8077	42.4797	63.7364	38.1085	54.3188	28.2208	68.1137	35.0201	51.3907	-9.38042	17.5286	8.86104	1.31224	4.09541	6.61337	8.72317	3.11496	4.8808	2.9581	0.575008	6.26044	1.30894
	53.7054	63.9867	54.8033	41.7043	67.8345	54.3462	43.9382	56.5014	35.6445	65.5129	55.6761	25.8244	7.33376	8.79108	8.70027	2.85112	2.69354	1.2054	4.51334	-2.68259	-1.57422	4.35661	5.61696
	39.3779	19.5751	62.8625	66.644	81.7706	46.207	53.5999	15.8723	24.1927	9.93373	2.4655	23.352	3.81495	13.0832	6.99712	15.9114	3.74375	2.60057	3.24621	3.55575	0.209226	2.87942	1.04609
	65.8276	61.6673	43.1191	69.2459	63.7225	68.7206	19.6528	55.5544	22.6438	45.1285	69.2162	22.2133	17.0977	5.65379	10.0657	2.43855	11.1481	-7.42042	6.51831	-5.45286	6.49119	5.64824	2.82082
	58.0666	59.9632	74.4524	26.6738	61.7253	35.047	40.2027	29.5617	43.8985	50.3293	38.0965	57.0135	10.661	7.93606	9.88151	8.88005	2.10346	4.60995	0.911673	6.75567	0.0467974	-0.0754307	4.63953
	32.2981	58.2772	42.4656	39.2557	50.7792	44.9521	70.212	49.7728	66.3587	67.5279	7.30483	19.1459	22.4933	0.291377	6.04442	12.7741	-9.1025	4.76273	6.83929	0.27528	1.21338	5.0211	2.59826
	65.3284	42.8497	51.7594	35.6408	22.247	59.6814	47.084	52.0431	40.3997	16.9599	44.7377	21.8339	21.1402	14.0259	10.2957	8.38981	9.7277	4.82387	-3.55664	-0.777216	-1.76615	-0.0572787	3.24186
	72.7055	46.3073	54.0789	73.2997	8.1044	58.2321	62.2782	81.3858	52.085	38.7316	34.4597	8.26995	16.9131	9.36562	8.05101	9.68042	-0.85818	10.3902	-4.64257	12.5962	9.71447	4.63751	0.190886
	54.2053	20.1936	36.7924	66.8218	72.0911	76.94	68.8801	49.6251	49.6516	46.0589	42.4514	24.6321	18.9971	15.1838	10.2784	0.0826077	3.60312	2.96173	4.22035	2.38257	5.7959	-6.50962	10.9173
	44.6105	41.6082	77.4952	31.3254	65.8239	77.2799	40.3383	84.1751	58.7824	66.7187	30.6683	9.63281	2.55776	7.35668	-6.92093	7.8425	2.13124	3.51379	0.530716	1.8166	6.58311	5.91929	11.1749
	35.8296	57.0116	27.3898	34.8068	72.6584	28.0689	26.5936	71.1768	48.5816	44.4477	46.4598	11.8756	9.09492	17.5329	6.6621	5.79863	0.356802	0.176137	3.87428	0.579638	2.74715	5.95557	-7.4799
	37.2249	74.4414	41.7609	59.8618	56.9595	86.5515	52.4923	53.3105	68.7986	17.0608	43.2997	32.8092	21.5119	8.22741	-1.81527	4.72387	4.47906	7.91878	-2.45343	1.53609	2.65479	4.66605	9.54506
	50.5716	27.4151	27.7018	26.4718	45.5158	34.0404	20.9147	87.915	40.1019	36.0134	36.9215	36.1904	9.5819	10.2305	7.16525	8.52535	0.99076	10.8979	10.9068	-7.05516	6.19938	2.18379	3.37598
	77.0803	66.8763	52.9858	30.8509	55.3238	60.6616	48.4967	48.2607	14.5022	42.1018	32.758	41.6193	13.1137	22.7604	3.87809	-0.969876	-0.0424371	7.53718	5.7542	3.23169	1.43485	-0.918211	0.797921
	59.7345	56.9579	48.666	54.1582	33.9894	75.4412	44.9068	32.8295	35.7598	60.5093	36.376	38.4876	9.81973	7.43989	12.1675	3.21752	1.80712	4.13118	2.62039	-6.617	5.65877	3.3197	-5.54342
	37.0131	59.2492	37.6402	23.6619	6.05244	45.8054	37.613	30.7768	48.2599	38.6441	34.1535	15.3239	12.2324	4.07033	3.39444	3.44005	4.88423	10.6856	-5.16037	0.412878	-10.3105	11.0806	1.94724
	64.6941	52.3493	48.1804	37.3186	40.8756	52.7645	53.5926	50.4295	46.0583	61.8336	30.8061	1.83463	7.59069	-2.46664	1.4701	2.59039	12.0216	5.85977	7.72636	1.46704	5.58508	1.9739	-2.20004
	55.9857	48.5493	59.0252	67.2468	54.4329	53.7055	51.3627	37.9961	86.2006	48.9765	27.6379	1.36016	2.98699	12.8381	2.61868	7.77681	-7.36597	7.16495	5.74902	4.2176	-7.46276	4.48261	6.32154
	62.9664	21.3213	90.999	42.4362	53.5037	53.486	79.3864	42.056	6.63442	20.24	34.4632	7.536	6.57535	13.1595	3.16237	-1.06723	1.15915	-9.29859	11.8451	4.89284	10.2401	5.09273	4.49623
	64.083	41.6051	37.4727	57.606	67.4747	44.2815	51.7471	60.1368	45.6884	18.349	61.7482	20.7459	5.59235	14.163	0.999617	-0.264575	0.651853	5.84685	2.9263	5.3519	4.19319	3.70671	8.32143
	34.3529	38.8554	74.5731	32.9299	41.7906	52.2241	38.5706	90.4354	38.9623	40.0934	26.3821	23.0053	19.3183	14.1639	5.72686	-0.218329	3.76652	0.803064	3.78072	1.82514	5.65167	0.892947	2.97736
	72.2064	45.3785	55.0305	71.681	36.5981	57.8866	70.1699	6.15827	46.193	69.3083	9.57648	14.6189	11.9396	11.6595	-6.69751	5.06599	10.5512	-0.846817	4.26354	5.89165	3.17171	5.15105	6.65759
	38.2031	55.2813	32.5764	93.7184	29.7311	54.5458	52.7204	23.8562	30.8554	78.9612	45.5083	30.3209	14.3726	9.40303	9.13172	4.28322	2.68443	11.4485	-2.4752	-3.11254	0.852141	0.722836	8.89265
	70.761	66.1227	55.3384	47.3765	34.5344	40.692	55.8329	58.841	64.963	31.6935	32.4977	48.8077	6.48146	16.8187	5.5227	8.89986	5.8028	-1.75943	6.01395	8.64647	-0.228289	6.31704	10.748
	58.5791	58.3932	45.5919	72.3823	64.9024	55.6041	74.232	65.9428	23.9299	29.5371	26.2792	17.0482	8.63229	-3.40358	-1.60912	1.98283	3.04917	5.31752	10.7623	0.113746	3.22095	-0.301218	-2.3262
	41.6346	71.8104	41.4185	25.7002	48.1123	39.6117	52.8595	53.9691	55.5398	39.5228	34.3663	34.1675	-4.13314	14.2054	2.47542	7.88648	4.85462	4.42109	-0.970938	5.39611	3.65793	7.08926	11.509
	54.5691	46.5925	58.082	46.4963	71.3118	45.9083	32.7724	67.8065	35.4407	39.321	18.2615	22.2818	22.811	20.3528	-7.47107	9.04043	-0.711413	6.65797	6.11835	4.98979	1.43604	7.44167	1.93942
	31.9684	61.1716	53.9817	18.9265	54.5334	47.6857	54.2323	26.0215	64.9431	56.0157	39.8744	40.7453	14.6093	9.30368	3.95922	10.1462	4.06534	9.13361	-1.98982	4.93571	2.31944	4.3172	6.36681
	81.5754	41.3311	40.6127	38.1716	54.0744	41.5665	24.0138	67.3759	86.5431	45.6649	51.6214	30.516	16.0175	6.79366	8.29238	-1.72908	2.63733	2.01024	10.2924	-2.33553	12.3623	11.3477	-4.15991
	45.6849	33.251	58.4247	47.8849	60.1179	32.7155	46.1782	59.1501	35.4493	42.6388	41.1626	24.1864	23.2668	16.2002	3.47028	4.12069	-0.029811	10.5823	2.36238	0.534226	0.411589	2.17177	4.23853
	43.6467	52.2353	59.0798	48.3774	34.0937	48.8745	39.0196	27.9801	24.1015	42.4543	26.7177	40.5356	10.9527	14.7724	9.57531	1.26693	6.76282	1.43729	3.79569	-0.101983	14.1441	15.9801	0.056469
	52.366	46.0679	63.0531	57.2651	33.6675	31.4841	23.0759	56.7483	24.8095	42.8595	52.4205	16.8493	11.187	10.2504	2.81782	1.45999	9.32982	4.37889	1.56666	3.0834	-2.96307	2.59215	9.80313
	47.4427	26.0266	51.9058	2.77769	49.1256	51.0345	74.2073	38.4768	47.1707	46.2061	49.2322	27.1996	15.8807	6.20314	2.72745	1.28824	4.20439	8.35374	1.78242	6.64983	3.52905	9.14266	5.60629
	70.939	19.1274	12.0982	77.8167	34.7938	56.2897	42.3101	37.6501	29.5818	56.1912	50.7213	27.2001	25.0814	7.03636	8.27738	3.05131	5.50521	9.59766	0.459894	5.78325	6.47231	-6.7225	4.27781
	45.3378	9.2528	56.7235	27.2071	33.2817	60.4741	54.4123	17.1645	44.3657	80.5433	31.6282	39.0211	11.1907	8.00499	7.86225	-5.39675	3.53866	-0.39368	-2.77594	0.520945	-12.4065	9.74491	3.16612
	60.7292	43.6928	43.6345	62.5978	41.4469	57.9832	32.2301	2.71844	96.5334	48.2369	13.3746	27.3335	27.6248	10.4438	12.6292	-6.06924	4.62882	7.1296	-2.46279	3.95368	5.41879	9.9816	-0.992466
	46.28	51.3314	50.0209	65.5371	58.2954	37.3882	40.3034	67.77	33.158	55.2649	28.5531	22.1284	17.9418	-0.475761	8.52102	9.34373	8.78675	-5.02856	-0.653177	2.79617	2.00894	1.06528	8.02198
	23.4476	64.8153	49.4281	61.2205	61.494	37.7927	54.1402	53.0026	57.4913	72.9251	26.867	33.4974	11.5313	8.3455	-5.09457	2.72244	8.06605	7.18445	-2.45758	2.37393	11.7644	3.60385	1.03361
	45.9885	20.4212	96.4938	79.0555	59.3912	40.1175	71.8068	79.2115	42.2718	70.7355	43.7438	18.3986	16.8748	-1.74235	0.802502	6.70821	8.01977	0.424664	6.43664	2.11438	6.98806	6.28119	8.35013
	24.5922	53.7569	67.7483	66.2647	49.7451	47.8912	20.8448	31.0351	49.1204	72.3333	38.0789	22.432	6.64907	-5.11824	9.72089	2.37604	-4.16562	4.61006	5.64024	-0.498595	1.4891	0.856108	2.22219
	57.2271	61.9778	51.5834	60.8396	41.9434	50.6361	59.6031	53.9112	56.2647	25.1792	52.7444	10.062	20.0401	-0.721335	1.6422	0.878753	2.82952	-0.606973	7.50421	5.44507	0.614879	6.43663	0.0799573
	59.6389	48.4644	38.6353	58.1918	51.6928	59.5151	71.7642	30.4155	44.4243	37.7532	24.7511	23.9218	-13.2271	14.5385	4.76825	4.78575	-1.0441	10.566	3.0437	-3.41155	4.63778	-3.33256	6.71391
	28.4535	59.2508	6.62812	83.5683	53.4801	78.8877	22.8091	27.0934	58.5955	36.7151	21.0786	15.7917	24.3714	4.47764	14.8442	7.52817	8.11035	6.47908	1.11964	7.71411	3.40985	0.0396869	3.6278
	53.0126	40.841	20.6598	55.4148	34.2368	51.868	60.0995	30.1907	29.952	39.2685	21.6447	36.347	17.6578	16.0997	12.0907	8.19264	6.43528	-0.0952394	8.71056	1.48043	4.69661	3.82647	-3.31338
	54.149	29.7343	39.7407	5.20785	29.2536	66.8963	44.432	64.992	33.556	36.1049	54.5197	36.0016	17.9835	5.85326	5.4227	12.8691	8.86733	-3.9708	-0.0573943	1.67453	-1.48749	0.179897	8.82968
	40.9625	45.8855	51.2934	28.5177	16.3234	37.3955	28.7588	27.0294	37.7799	55.3401	45.4673	6.46104	8.43374	17.6704	8.54753	1.56466	1.41033	3.71177	-1.13101	4.92229	-4.61225	7.20356	2.6178
	31.6816	51.6639	26.5701	35.8309	66.5337	39.1562	17.2176	36.858	43.7064	66.1497	50.0935	42.2349	22.9659	19.207	4.80779	12.0994	5.39873	6.12562	11.5054	7.20921	3.55739	6.91471	11.9577
	29.3246	45.856	27.3145	36.7572	45.5739	65.1094	69.4406	10.3723	53.0743	92.1765	23.1223	25.7388	26.2873	13.9142	5.60852	4.39971	4.28994	-2.98319	-0.207353	4.32049	3.77989	-2.36799	-3.62816
	61.4138	46.5819	86.9209	55.0302	58.3487	32.7158	52.6638	35.6774	73.2696	33.9082	33.8482	25.3278	18.8996	14.0475	11.7674	4.90139	-4.68831	-1.0845	-8.55939	3.75084	-3.04629	0.358761	9.28365
	54.7808	33.7582	51.0668	57.641	39.042	55.6667	51.0812	68.7798	45.1134	57.771	43.802	-3.58037	23.871	7.26731	16.3259	3.4218	-3.11299	5.54747	2.15332	3.54883	3.3106	1.48299	8.15204
	55.0872	54.7084	47.066	75.0586	45.342	45.5597	60.2323	61.7955	29.1679	61.3695	32.8856	40.5482	22.2445	19.4819	1.27286	-4.89479	-0.233198	0.971884	-0.123001	6.08007	3.44343	4.88123	0.920662
	13.4087	68.8176	78.0647	37.3652	44.8009	51.46	50.5424	67.7097	51.9121	66.2804	32.792	2.1738	-0.386876	14.1018	0.660552	9.50338	0.0683413	1.20491	4.20149	9.20162	-8.92951	-3.12455	-0.7279
	61.7474	36.1859	22.4998	65.1848	28.4881	52.4125	57.3662	68.4029	51.6018	35.8202	36.305	39.9426	1.90014	14.1104	21.2136	2.66878	3.48148	3.73735	7.64566	-1.07673	3.5436	4.46575	4.43689
	81.2847	34.9821	37.4393	64.9618	20.467	70.4547	41.484	24.2539	56.91	43.1575	43.4987	34.2199	22.3034	14.1764	-2.51308	2.63153	-1.66939	2.13946	-0.144711	3.44155	5.97272	-1.35006	6.86739
	55.5611	40.4386	33.7653	35.3643	35.0247	53.4942	59.4038	51.7061	39.4988	41.0619	15.692	24.4899	-1.22517	8.29989	0.529976	6.75319	4.11848	3.86034	2.00422	4.23471	3.57707	3.66326	8.51005
	57.1257	33.5492	33.8727	29.2072	50.5044	59.0498	56.8621	53.0525	38.443	32.2404	47.2012	15.044	6.1977	7.96358	21.4585	5.08702	-1.77183	-1.71751	7.17664	-7.78728	-1.47586	3.33275	-2.75726
	53.4052	58.4835	23.1387	37.0619	66.574	41.892	21.9297	29.6088	32.7966	55.4277	42.9508	17.177	-4.62827	0.922067	2.20248	5.92437	10.0305	-3.36212	3.5099	4.58547	6.78018	-0.683062	6.52149
	49.8391	87.6133	55.1906	61.7036	46.3279	43.2328	76.4003	54.7984	25.014	41.5858	36.3492	-2.34865	28.8812	5.8196	12.9643	-2.01481	4.51805	1.0016	4.73395	1.61283	3.47085	6.99019	-0.633363
	41.4551	63.4442	52.0377	70.0492	50.2679	56.8611	58.5276	21.2434	49.4416	41.2495	6.72128	20.9194	15.3782	20.9912	7.07255	8.07724	10.8686	1.9371	5.56746	3.96584	3.16873	3.58927	4.11678
	45.5709	65.6197	66.2716	53.0039	67.7302	25.4564	40.0872	27.9944	45.5292	39.7852	43.2125	29.3027	11.8018	12.1212	-2.64058	-1.82681	-0.908709	5.73814	7.61013	10.1001	-0.0617298	9.89505	-1.98186
	41.419	72.3063	77.2015	57.5887	44.1396	2.70822	47.4383	28.9432	46.4051	42.9171	38.9437	42.3102	24.3185	7.19156	10.8459	9.994	3.0404	3.16625	7.34098	2.64649	-1.9625	8.9208	5.94211
	56.1768	45.403	50.1921	39.5746	49.8866	48.0798	75.2386	36.2991	80.3275	37.6289	33.3571	29.4769	25.665	17.5027	6.47434	11.9357	0.140042	-1.2857	3.70909	-0.447323	5.8976	9.15901	4.95276
	44.2517	47.0424	18.2723	71.9598	36.4476	53.5793	60.6797	23.4217	50.9361	58.8513	12.5758	35.9556	29.3248	16.7357	8.44649	5.86306	11.2651	10.6262	5.66892	-0.0190079	9.06871	6.54695	-9.80106
	57.0219	54.1589	62.993	13.9237	51.602	76.2722	48.5507	47.9416	62.9372	28.3627	33.6757	21.6424	26.8458	30.3665	11.6204	0.974441	0.00529335	-0.490267	3.50954	1.50397	4.02641	4.62611	-4.26172
	43.8349	40.6015	40.6027	30.0778	42.8742	18.5927	12.6901	82.8613	61.4559	60.8819	23.5509	48.7465	2.83117	8.63468	16.7216	5.55482	2.54771	6.60235	4.74976	5.20521	3.3426	6.00237	1.41789
	25.489	78.3749	34.5372	34.5634	41.0661	40.2493	46.8622	54.1281	14.9316	35.2269	22.3202	31.2183	6.28127	1.42657	7.43433	6.6025	10.603	6.93389	-0.963861	-1.39444	2.5856	4.9689	7.16932
	75.0352	56.9135	57.151	51.0857	30.7584	31.8658	27.0296	72.5606	48.7218	54.054	41.5197	23.759	32.6318	2.2986	10.4527	5.66309	9.50667	9.75169	1.46902	5.55545	1.02341	3.13849	0.895473
	65.7435	37.4274	54.5398	75.0058	36.7943	37.2147	50.1146	32.308	23.7365	26.0726	46.2018	18.5608	18.7644	4.87826	5.84684	2.50682	6.41361	2.44392	-8.81979	1.63496	1.2482	-3.20134	4.19793
	43.6863	33.3674	62.3827	44.5092	24.1312	44.7329	73.0347	40.2535	30.6688	24.5116	66.8835	39.3375	16.1598	10.462	10.7921	-0.516742	5.11366	5.65066	-0.841893	8.64287	1.76355	2.57063	14.6654
	41.065	57.074	19.3212	56.2543	104.143	21.2199	71.7747	33.3494	46.6172	35.2985	48.6504	61.3812	5.15779	16.669	4.16878	-1.34454	-1.77448	-4.0953	3.8243	-3.19264	9.26347	1.59611	6.41514
	59.0287	65.2677	71.0805	52.1452	51.6174	72.0365	59.228	69.2828	43.8275	41.0223	44.539	30.991	17.6149	11.1641	6.29905	-6.00472	0.403597	5.20864	2.71626	3.92324	4.96114	3.87831	-3.53223
	25.6753	75.0574	48.2643	30.2161	68.176	31.128	34.7764	46.5173	56.2128	46.4093	58.4389	32.5398	-4.27563	0.917092	7.31934	-3.5149	4.50264	0.145622	7.52416	9.04215	-3.65204	2.98264	5.72545
	58.4644	51.0741	32.953	62.0235	37.9534	49.9017	64.2435	35.1855	48.0853	57.6058	30.6404	34.235	8.04677	10.8435	4.53679	0.85957	4.82529	3.29786	7.42976	0.809085	6.47418	6.44304	4.91762
	43.0435	28.3598	54.7659	53.3861	51.6888	47.2753	34.9043	52.9798	38.4589	39.6839	38.041	56.7302	16.3737	13.5734	-7.2485	4.82399	3.58097	8.68422	-6.38321	3.06867	-4.94406	-1.98598	3.35951
	56.2053	62.6388	60.3825	58.6806	11.0401	63.6981	44.8068	54.1747	48.7593	42.1733	48.7335	17.2901	9.8134	20.5548	13.557	-2.86771	1.37065	8.36768	9.23816	-5.0944	12.8001	7.83493	-6.88762
	34.3785	25.1751	48.4391	59.3041	45.6038	39.5722	38.3665	38.3189	28.7788	40.0068	51.3334	23.939	17.9886	12.3759	3.4814	3.44275	1.21008	-0.246062	2.28991	1.77082	-1.13471	4.03233	4.70646
	57.9489	25.5643	70.1793	54.8007	51.568	59.0406	56.8377	28.4933	21.4524	29.69	71.6156	24.767	-1.14781	7.9358	4.62497	6.10118	-2.28448	8.27661	-0.357929	7.2666	0.042917	-1.16714	0.0586882
	42.8966	64.4131	51.0843	48.0728	68.0411	34.2501	74.0011	30.9305	58.3409	49.8141	39.2947	13.9119	26.5571	17.9073	3.95465	-0.618874	2.75358	4.79904	0.134905	-2.80455	8.7381	5.84324	4.95295
	47.3485	37.981	36.0008	59.9844	52.3134	24.9874	29.0292	60.2912	31.5792	60.4366	23.8685	23.778	23.2736	4.0009	9.55479	-3.44998	-0.616513	2.65389	5.95247	3.42666	6.29388	3.8839	1.09442
	32.4709	33.1759	28.0322	68.9661	60.0825	51.4748	30.2878	41.8493	19.3762	40.7357	58.9986	24.5998	13.7121	8.79496	6.21292	4.97539	2.65669	-2.89997	-3.78972	-3.99746	3.58985	-7.11639	-0.883709
	12.651	43.6464	54.4509	71.1791	72.2265	57.7007	61.0619	56.2364	55.6604	48.07	19.1035	47.3575	35.5987	5.13806	3.96176	5.49644	5.61791	-2.20896	-1.05026	4.65219	-1.1771	6.48973	4.43155
	42.96	49.2276	23.9689	55.1254	88.879	54.4467	37.3243	49.9928	67.9739	42.0977	32.2654	33.2954	13.8962	8.11136	0.581656	5.69745	3.74537	-2.61638	3.34582	9.95009	-5.51779	-4.04357	5.9767
	68.0591	40.935	52.182	41.9929	60.5627	18.6718	55.9737	13.1337	43.903	35.4942	28.9676	28.3856	8.24598	-1.12269	8.41652	-3.46559	1.85465	2.41313	4.48477	0.747741	5.37497	9.99854	-3.21354
	36.6231	64.0259	59.8318	45.9016	54.7083	43.5965	20.5395	24.1732	21.7864	76.0581	15.0389	27.9536	33.1055	9.99576	8.22097	0.587416	1.49774	0.366584	1.86447	-2.57841	-2.54378	0.674634	3.7396
	56.8148	28.1919	30.3294	61.0291	36.7499	66.6822	40.2991	26.0008	27.898	75.189	23.926	28.6162	2.9336	-3.29968	4.86055	0.354318	-1.99732	2.19078	8.76351	5.98128	0.137078	11.154	0.640823
	28.8307	47.0006	63.0329	41.3906	49.9225	79.7459	30.964	44.1506	60.8163	53.5907	29.1182	23.3853	32.4314	7.54993	-2.59689	9.82146	0.663964	-1.87623	0.823041	2.61352	8.10964	-2.30747	5.29935
	63.3813	57.2709	61.1269	39.9916	59.8797	33.3734	37.0521	17.7448	26.7225	51.2365	32.2603	23.7512	7.57088	8.70458	2.25425	1.81687	2.50837	2.41757	13.2075	1.10368	3.7527	7.18753	6.96023
	51.9583	23.071	51.3189	32.5925	73.614	55.4369	31.6964	53.5807	53.514	26.9526	52.8395	16.5525	20.152	12.0265	8.59778	2.10905	4.25049	-1.25795	7.00687	6.40286	-3.41784	3.58747	-2.28387
	43.9918	42.5537	44.33	20.138	72.1242	42.0837	22.2926	67.7735	22.2422	41.7431	39.0013	31.5707	12.7503	16.7122	1.14414	13.1657	-2.04795	4.60115	0.858718	1.6473	0.253582	5.31055	-5.95506
	21.7117	62.1216	44.9577	25.4797	54.6391	32.1304	45.355	2.06358	59.292	40.6136	52.6574	34.8743	5.09284	10.0017	0.939786	15.3212	7.37259	5.87415	0.611755	2.13293	1.67791	0.918956	6.65951
	40.8676	40.2828	63.1681	50.8859	68.9737	49.3638	62.8756	43.5796	26.1054	53.4744	36.9338	30.212	22.3808	11.051	6.63382	-2.29991	15.9953	8.59995	4.84843	5.0804	4.4662	-3.51265	-1.86949
	54.4333	71.4286	76.1784	24.5346	31.164	50.6615	54.3115	59.8485	29.9834	36.4121	26.2283	7.70812	18.4157	3.97428	7.9356	3.70939	5.89393	7.98914	0.883165	2.34327	1.29814	6.84017	-0.805394
	23.765	30.738	33.7317	44.1475	55.0446	57.158	67.5395	50.0249	18.5403	86.971	33.7468	28.1763	17.8246	-3.46803	-0.90337	-1.68488	3.27359	5.62488	6.12092	5.63188	3.03717	-7.35682	-0.640533
	46.1719	36.5573	38.9887	47.158	39.9238	51.4827	22.0921	59.1452	35.5333	55.0477	39.2459	25.6958	16.8893	2.4622	0.0568529	1.21173	6.38169	7.47587	10.2955	6.92467	-2.98458	4.61928	-0.124695
	45.9083	65.0868	49.4522	61.3844	27.6213	29.4594	61.0864	59.1848	35.6885	36.9099	10.312	37.3289	-10.0926	10.1798	6.69656	12.4905	4.99593	-1.07316	3.63444	6.94077	-0.386508	0.235139	2.9356
	15.6056	40.6879	7.16455	82.7061	45.9478	13.1381	4.68419	65.2478	76.8014	35.2623	26.3412	14.8058	-3.41145	9.16712	15.4641	6.84213	2.40172	3.00199	1.10755	-6.4456	-2.4549	5.60586	6.61174
	42.1432	26.4777	68.7258	45.6707	27.6929	54.6263	60.0034	33.3929	51.7791	27.5187	25.6893	22.175	9.26228	18.1748	-0.391593	8.66324	0.286356	0.5478	5.13282	-2.12993	-6.98158	3.41518	2.85227
	41.7527	49.0057	72.1552	76.8499	39.3663	77.2116	43.5624	55.4632	41.2904	48.9901	34.1749	38.1758	22.2827	13.3301	8.65929	3.73335	3.69301	9.24953	10.2174	2.42141	2.20907	4.27231	10.0856
	35.3532	8.68405	41.9916	79.855	79.4986	53.6073	21.7784	31.6924	59.4174	75.1353	27.9492	36.0523	20.8796	16.7401	8.29315	1.51567	-1.38369	2.16631	12.1815	-1.99375	6.70592	-1.45222	-4.58875
	52.0917	36.1286	49.1231	41.6754	61.1046	29.4352	23.2095	46.2349	49.0757	29.3317	50.8477	28.3223	10.9682	17.2245	9.61335	8.87146	4.52919	-2.15194	4.70775	3.68244	3.95741	-1.35147	-2.95305
	53.7755	78.8969	47.2727	48.47	59.9917	56.6	64.9985	20.5823	39.5923	41.9102	9.10216	19.2151	10.8598	2.04291	5.2158	0.944264	0.609686	6.72429	6.74075	5.15545	7.30722	2.26679	-3.20585
	58.2021	37.7321	43.4143	69.2094	65.2808	62.4514	62.6551	30.1293	68.6022	58.1572	28.1784	34.998	33.2776	17.9159	11.1279	1.04754	1.50242	6.22315	5.07431	-1.23108	6.28512	2.04469	1.9413
	63.8432	49.0111	77.3156	45.507	53.2209	38.9807	66.9179	44.8712	51.7899	28.1755	20.9582	30.6252	11.6611	14.4034	8.85201	-2.16032	-2.95073	0.64988	-2.3675	11.9877	10.9029	8.60226	-2.85483
	83.0577	59.0481	56.7458	54.1715	22.0059	31.4018	29.5365	57.1471	53.0247	49.4601	35.5605	29.6666	20.9966	3.14851	15.9028	5.20141	-2.65572	-0.329924	-1.64027	3.29702	6.8726	5.38097	1.7162
	37.8135	67.4883	28.7412	51.8054	51.9281	47.5708	61.7521	38.9992	50.7116	54.4588	25.5609	41.7028	13.0337	11.4676	3.47031	5.40237	-4.77978	-4.73998	-3.53031	5.50381	1.62035	6.35832	4.77146
	48.9819	27.9103	33.97	72.8356	53.9525	46.4862	11.8669	37.4959	71.9971	78.1018	45.2623	33.173	8.77435	5.4538	15.084	6.34019	-0.588861	3.6246	0.60397	4.16758	2.87652	3.18559	4.48546
	18.0534	51.6649	56.915	56.6282	55.1775	33.8963	35.3157	54.1161	48.4887	42.8125	46.1497	32.8135	14.2983	5.90822	7.6593	3.59717	0.636618	6.36689	8.55806	0.506847	-2.55531	-1.26226	-1.21272
	66.9691	49.5824	44.1954	44.3083	51.5968	37.678	23.702	58.9485	41.6817	74.716	35.5723	25.3595	9.32274	3.55755	-1.59056	-2.53245	2.06169	-0.305554	4.81239	6.55005	4.58559	8.0476	3.19199
	46.8814	48.1405	34.9148	38.2375	47.4916	92.5253	70.6955	24.3822	74.3772	32.8795	33.1661	38.6418	3.89872	5.67663	9.96954	7.08895	7.55775	-2.15578	-0.348402	3.95901	6.71756	-2.2813	-4.69165
	76.2953	45.0131	53.3925	48.1242	55.7178	39.794	20.8338	58.6597	45.3167	53.0042	34.3692	42.759	10.8082	8.35484	14.808	8.61849	0.786628	1.27118	3.02848	7.53566	1.63745	7.11483	0.0756608
	27.3853	30.542	60.2459	34.3159	28.6999	57.0697	40.1816	22.0692	48.9644	28.3411	38.9391	39.2706	23.9041	4.15998	-2.53941	9.48126	5.77109	1.94437	6.21923	3.63187	5.34357	2.28465	6.5892
	28.421	72.1662	45.6502	44.3673	42.3129	40.2018	23.6241	54.3414	54.0814	44.0095	42.1743	42.3766	11.7734	11.1015	7.92039	8.14702	4.6784	1.18458	5.5583	4.85074	0.950437	-0.476748	-4.35584
	54.6368	29.0744	34.7084	18.6547	20.2542	22.7173	59.3786	68.3315	34.0977	34.66	60.7199	9.96595	12.6474	13.5635	1.62941	1.59785	7.51451	8.65274	6.14792	8.20911	-4.42748	6.60948	5.23109
	27.1044	27.6591	48.9825	44.825	35.5815	63.3618	42.1407	53.6193	50.6625	55.8783	33.6317	27.8184	15.5382	11.6803	0.755761	9.71972	1.2605	-1.04012	8.40751	7.21717	-2.01318	0.207033	5.5798
	71.1039	55.077	54.534	67.3365	28.66	35.8857	53.4477	60.2701	53.0153	46.2295	33.0992	24.3688	25.5365	16.9661	4.32095	-3.30499	9.16277	7.23532	1.98457	6.63472	3.25009	4.36867	-2.86116
	36.8118	38.1163	57.1476	70.8481	38.4707	54.8993	52.9073	32.8485	47.564	68.9974	26.2008	25.4029	19.6015	18.271	6.84546	13.9142	5.19075	6.40134	-0.623713	1.11074	1.69907	6.50984	-0.0126851
	54.7895	68.3562	64.8929	38.8706	29.2747	84.4217	51.883	35.9299	70.2924	59.9812	37.1989	16.1712	6.72587	12.4783	-12.3098	5.89612	6.42905	5.37194	4.96539	3.21256	3.67472	5.13335	5.54325
	81.2846	49.5891	43.1461	78.5159	42.5402	19.4433	55.407	33.8589	26.5308	39.082	30.1008	37.7565	39.1271	13.7522	14.9051	1.53154	-4.85707	3.60232	3.49027	1.5715	5.30071	7.14789	10.0401
	73.6782	34.8464	54.7968	37.1159	58.3536	64.3456	37.1315	40.6552	48.6862	4.86529	11.6234	35.2165	21.9579	9.60335	14.2797	5.06971	-1.97202	3.30196	8.6927	8.28827	-1.89881	1.89845	5.82025
	32.9256	30.6922	17.8537	85.4877	31.7241	78.6111	51.9932	33.3076	40.8007	56.9656	15.8915	24.9548	17.2625	10.4529	7.99467	2.36894	2.58747	0.757628	2.5652	-3.97606	7.05139	-0.196887	6.5181
	36.462	59.9361	54.695	65.0661	50.9433	34.4994	41.7544	49.8254	65.1212	35.8917	24.9869	19.7592	24.4407	-0.370499	-1.1504	5.74747	3.47278	1.19423	6.00199	2.4711	2.55542	2.18782	9.60753
	60.3926	40.1513	57.4463	32.4515	38.4516	49.0924	71.3879	39.1142	55.3161	41.0491	48.1344	35.9027	33.6567	12.9723	13.6977	-0.675517	0.0156567	-5.21678	5.86895	0.710046	6.03989	0.876345	1.61985
	57.5398	58.1038	40.0305	60.8692	21.9542	56.441	54.0412	54.1564	45.291	34.0853	47.2728	40.9078	15.6153	7.30408	-3.30991	1.22279	3.37203	1.47314	2.85921	8.46952	5.00105	4.889	0.29488
	44.7468	43.771	38.2928	56.4356	43.9454	48.9288	51.7863	21.3352	66.4237	42.9764	34.4476	28.8527	12.1832	5.68537	-2.69192	3.80691	-0.351513	0.563463	4.67883	1.25811	0.880237	1.80132	1.30195
	48.2938	40.4	60.6603	43.1452	49.6505	51.4041	26.8136	36.0873	43.058	45.3987	51.1931	42.9505	7.98604	4.96668	6.06734	5.74142	4.49055	5.32469	13.4199	2.4917	-0.880007	-1.69333	6.02113
	46.6887	48.536	57.6515	59.7883	43.6693	42.9583	56.5997	60.822	39.6823	30.1102	38.9929	27.2516	35.3661	4.52803	-5.76145	9.15405	4.35636	-1.69549	7.31488	1.72698	7.82669	2.56745	1.00837
	54.6235	41.4962	34.7569	69.0209	37.1766	80.3568	45.2534	43.8524	40.1157	33.0116	41.6529	31.945	24.1727	17.1572	0.332559	3.54463	12.955	5.09673	4.84293	-2.96407	-2.72444	6.37527	3.6653
	43.6324	51.1446	19.8933	44.1372	32.5404	55.2283	58.7099	74.5357	45.6059	21.8379	47.6252	45.5927	7.44501	21.1071	5.26992	3.03422	5.53564	-6.95055	1.19407	1.88098	5.26072	-1.99264	-5.74228
	60.5326	55.6087	30.4107	64.4682	45.9467	35.023	22.4797	54.4838	50.0041	49.7102	48.0027	40.2184	-8.8259	1.95453	3.62922	3.98591	2.38042	3.62794	8.23666	1.43032	2.71827	6.96042	-2.34772
	34.9566	48.2447	34.6412	53.4742	53.0964	46.2006	51.4876	-6.55017	46.6775	34.6322	39.9964	17.2555	27.857	9.06917	10.9319	2.95714	5.4683	6.92059	2.53477	2.26013	4.79402	-2.76337	4.12609
	86.0668	52.5681	54.9147	26.0218	37.1777	32.7044	44.5656	69.284	52.4232	46.1289	16.6554	34.2049	21.7232	7.86958	9.95062	18.144	-1.37253	4.28563	13.8343	6.85715	2.16501	4.15654	5.23037
	24.5979	51.4115	56.5605	33.4337	56.8434	16.5739	78.7687	41.4563	59.7554	33.3968	30.5966	1.98537	-1.61957	11.9118	8.84809	-7.40851	-0.190316	4.38456	-1.78927	-1.11494	10.2792	1.10443	3.05051
	72.4921	37.2785	75.4163	60.9556	56.281	54.0113	21.8126	43.8669	45.3972	47.6183	35.3402	26.4293	17.9644	27.5197	-0.168476	3.96611	5.50582	1.18353	0.747402	6.03248	3.66853	9.78551	5.38951
	29.6492	56.0968	21.6407	45.0307	66.0984	19.6962	15.3961	60.3342	48.9359	28.6297	27.3569	20.3886	21.2394	3.67651	6.84839	7.38328	4.39576	12.4611	-3.48831	5.13279	-1.0903	8.23946	0.510525
	73.6226	53.2985	52.0437	52.4162	51.5727	91.9421	49.4582	80.8847	70.5852	21.7835	34.7061	25.0305	18.8112	7.5328	6.9681	9.82428	6.15514	3.51555	9.02413	3.63549	8.2816	5.89649	3.66471
	56.8586	41.4978	55.3313	71.0398	41.0551	63.0521	36.7262	63.0574	57.5867	46.8622	30.0507	26.6164	13.0544	4.32338	8.8517	8.14339	5.86438	-0.571547	7.53407	2.31153	0.516994	-0.827167	3.18703
	33.3453	52.4564	54.2445	28.5877	67.2143	56.173	45.8882	46.4414	50.9555	27.91	38.3451	47.9678	3.4236	5.60166	8.03222	8.10866	5.65969	-1.53106	5.59806	-0.829884	4.60413	5.52806	-1.89358
	69.534	45.3814	19.3568	35.0493	14.582	71.3691	20.908	32.9327	52.0031	51.9782	48.6808	21.7575	23.3416	-2.21325	-2.7203	8.6774	-3.53015	5.98142	4.308	0.496393	-6.317	5.34553	7.50779
	51.5262	58.0975	54.8725	57.1371	43.2493	44.9342	78.3946	40.3558	44.593	56.2434	48.2522	14.0644	-3.37374	16.9292	14.7016	9.28974	5.42585	7.10324	4.72205	4.03115	-4.62144	-0.187085	-1.29691
	40.1854	42.8815	23.7661	53.5593	24.7771	64.1143	44.8854	65.0466	43.7922	57.7581	30.4944	45.6354	19.6174	12.979	8.76717	10.0866	7.56969	8.00475	5.40952	-3.99917	-2.47228	1.18766	3.77152
	58.0427	56.9158	35.855	62.1797	50.5307	14.6421	12.4747	54.8759	42.9488	22.0132	29.1772	37.2676	31.9323	-3.54828	12.6269	6.43805	5.29768	2.78769	-0.975058	5.90772	-0.363409	4.82348	0.641553
	56.0653	63.8261	38.0305	44.2646	42.5458	44.3156	45.4679	4.01077	62.6389	38.217	31.2907	23.9552	7.38635	4.07598	-4.00581	7.06565	-2.21108	-2.08994	2.07284	-5.76276	-0.404996	10.4127	-11.5376
	74.1267	32.4286	74.1204	58.9429	48.4652	63.7772	22.862	46.7765	71.1822	25.5725	43.9385	41.5566	9.08881	-1.49416	1.20348	4.73641	3.34576	1.57425	-0.132833	-1.37391	2.41026	3.75749	6.99771
	55.1092	34.3417	53.5677	77.3031	17.7822	38.4703	28.083	31.2437	15.6957	42.4419	36.1099	32.3	19.3936	15.5068	-6.42538	3.40826	5.62471	8.15652	8.45259	3.9868	-1.3564	2.18862	2.49251
	23.4912	46.8153	32.6075	42.2276	47.4474	21.9669	26.8077	27.8435	62.2764	48.9388	53.8352	35.5312	5.65686	1.60618	3.00585	0.496609	3.30984	7.12733	5.86553	4.6071	5.76845	1.13303	-3.31513
	48.0025	37.3723	51.3379	48.4761	59.0587	78.356	46.1921	53.5475	62.4024	43.2419	16.1276	33.0009	9.77923	3.67084	15.2057	4.8878	7.91079	0.614401	3.82544	0.394485	-2.23216	4.5638	-4.74785
	40.7788	58.5456	51.6726	59.0528	29.1025	39.3871	43.5958	85.1076	38.3465	50.0885	39.9462	23.4652	5.30416	18.8435	10.2723	7.27918	2.90389	5.36892	8.28564	3.74792	7.34736	0.800978	6.94247
	44.9808	30.1542	64.4773	39.6034	56.9725	23.5476	27.1676	56.7577	73.5715	65.3594	34.4397	26.9968	19.7106	5.78827	1.1668	-0.536639	9.01201	2.2927	6.53002	2.5413	0.56019	-4.51325	-2.42933
	78.0371	79.6654	50.9657	53.7494	58.3535	20.0166	20.0967	69.5127	48.1867	41.8366	43.716	23.1499	17.2185	2.86477	8.76572	7.21308	3.09418	-0.589276	6.45464	0.724631	2.11685	11.1	9.92346
	58.8388	58.5558	41.4851	62.9045	63.917	31.6819	33.1107	33.552	62.3689	60.6493	40.8999	28.2157	12.1249	6.82273	4.87598	2.78637	-0.0447549	4.69133	0.518251	-1.1078	4.3914	3.88838	7.98796
	75.6627	36.4306	35.8607	41.9879	41.7298	54.7497	24.9766	42.9195	57.2176	51.4351	14.4551	-4.73565	12.2884	-0.275541	4.56757	5.5167	-0.275412	-4.48664	6.62544	-2.09373	5.14242	7.27127	4.03384
	25.7727	41.8889	33.8827	29.0772	59.8645	22.7198	36.6799	52.2279	30.4591	60.1787	35.5221	18.1327	29.5683	15.8662	-0.477246	5.27957	5.49278	3.56772	4.82909	4.21319	3.55274	3.83434	0.411123
	21.7413	45.7846	57.6698	50.6511	56.9248	65.4224	32.7777	61.1338	46.6508	55.7039	23.6973	16.7381	31.3609	10.2897	2.96243	2.37706	5.31589	7.07047	-3.23782	4.30749	-0.382048	3.33406	4.08856
	24.3717	57.7031	39.1758	81.0782	46.8051	49.2037	47.3647	38.686	87.7262	39.2233	52.6932	36.9767	13.7647	6.54901	12.7014	-0.251341	3.38466	2.91224	3.9905	2.91243	-0.214141	-1.52981	11.6889
	53.3792	61.9893	55.2679	17.6032	87.4624	28.303	66.6662	56.6845	34.8954	34.7726	17.4156	39.2717	12.224	10.9019	6.86119	0.847048	11.8738	8.0466	-1.00875	7.8606	2.52213	-1.48178	2.05039
	61.5195	23.6051	25.8541	5.79769	34.4091	43.6519	35.8946	47.8859	35.6335	72.0653	28.1511	36.6581	13.3529	9.07019	-3.64403	9.19312	4.34513	8.27327	1.48875	5.36236	7.12896	3.96423	3.51438
	49.0185	51.9445	61.6795	66.2262	59.3692	41.8749	46.4945	25.7174	41.5051	16.2856	18.4306	18.8502	37.1408	0.209893	3.39215	2.33142	1.23004	6.85892	7.59297	-1.75418	11.2988	0.581577	10.1329
	21.0394	58.6152	61.7158	69.6828	67.9544	43.6005	74.749	28.6643	60.85	9.38872	12.3105	36.9248	8.03508	16.4421	20.5744	5.14364	7.42684	11.4488	2.54787	1.33192	4.14729	3.48595	4.41586
	38.0935	32.0189	37.6854	57.8654	51.5181	54.2515	71.5135	12.4893	67.8785	69.0016	32.6603	18.2301	31.9114	13.5507	11.3914	8.9724	2.29375	7.93755	6.54646	4.71126	1.26637	8.49486	5.06911
	51.1047	37.5735	42.9361	34.9011	29.2341	64.4062	71.9505	56.2892	61.0224	38.9109	42.6069	23.6448	19.7229	4.29087	3.41424	14.8234	-0.718036	2.96378	-0.0408725	-7.35884	9.58798	4.95496	10.0723
	31.1696	58.6225	47.3585	48.4173	72.9189	38.0802	51.4976	29.4726	54.7549	30.9015	17.2528	11.2917	21.8658	24.1871	5.0276	5.82973	3.62021	7.68358	4.41522	0.0438735	2.68844	3.98436	1.03804
	31.6538	16.3352	53.2484	38.2148	52.1672	49.7395	47.4897	66.4637	65.6456	18.6117	48.8182	51.6309	22.1481	13.0278	7.63323	1.25223	-0.283171	6.97159	-0.723246	-3.07286	2.57874	6.97634	-5.71814
	81.4783	41.7898	81.8341	51.4856	52.3931	48.0966	65.0352	43.1251	30.8508	51.6057	42.7543	30.6944	6.78473	7.2889	-2.51419	11.1941	4.19598	3.45846	5.58574	0.578592	2.814	-3.64216	6.39598
	32.8372	51.5146	23.22	42.3151	7.85135	54.9144	48.4676	68.7388	24.6312	46.5619	32.7972	31.9061	5.71089	-3.80275	2.91529	2.80406	-0.273375	5.32359	-0.779133	5.42845	2.76312	-2.67809	-2.69645
	67.0385	45.4974	26.733	65.2036	40.211	29.3853	60.3876	58.1624	21.3074	15.3151	38.4508	50.095	3.37529	9.79897	-2.27418	2.38329	2.55044	-3.47909	2.49047	3.34468	5.9536	1.55087	2.39049
	26.1673	59.0081	29.2697	36.4509	34.7146	76.2664	78.0726	48.3827	57.2798	60.6557	28.0303	35.3931	9.99251	12.2357	9.52327	3.20109	1.77142	-0.0593157	3.96566	6.43572	2.38693	3.47586	2.16556
	69.802	44.6746	32.0005	47.0582	36.2123	9.81974	60.1259	41.6672	49.6688	67.2777	32.6859	33.8665	0.0917883	4.66379	10.8106	9.04279	-1.73299	7.71517	5.97876	9.69024	7.51121	1.41192	2.89916
	40.7716	69.0201	6.18548	37.5046	22.3541	12.7983	43.3524	22.0108	40.1762	35.6505	60.4085	25.8919	10.4861	12.8681	0.710502	8.37905	6.57227	1.46461	0.0719529	3.03474	12.0465	3.73375	4.8882
	39.3368	69.5369	37.3593	43.339	49.7928	45.0814	41.8237	46.86	44.9126	36.1829	35.5789	32.4571	18.9618	0.963912	-3.46344	8.99458	5.12419	4.18969	-5.47072	10.2766	2.19308	1.337	-0.397364
	73.6692	40.2618	69.7363	35.036	70.1078	59.5468	49.4547	5.87716	46.2131	31.2351	9.22356	26.5367	21.1272	7.03448	3.42633	2.82574	3.12612	2.88322	2.72773	5.46007	-3.74349	7.52343	-3.28639
	45.892	76.9346	73.5952	20.4224	37.6753	29.723	72.1826	54.7079	43.5342	32.167	38.8231	27.6517	26.7713	13.3829	18.6691	-0.145126	0.743649	1.30758	10.7516	5.7023	3.80256	5.67544	2.07764
	54.1669	15.9896	75.0753	53.5402	62.3319	56.7719	33.9758	46.9635	63.7374	37.8658	28.8195	8.10691	24.5293	-0.0881789	6.70372	5.98325	2.37359	-0.934316	6.16541	0.707456	3.94847	2.52268	2.76328
	55.329	53.7632	15.394	58.3461	50.4296	40.2038	51.6722	45.0771	56.8994	71.0396	28.7835	3.99919	22.8598	5.69405	4.66187	-6.42625	14.0143	-2.50871	-2.49074	7.64335	1.15732	8.32747	6.06975
	36.2029	49.9961	73.2809	70.0624	24.7207	50.2321	33.4896	42.9639	39.9871	27.269	35.5661	44.5234	8.2937	16.0823	8.65877	5.70797	-0.645669	3.3362	2.90167	-0.63715	0.651319	4.57615	6.47166
	16.2787	51.497	41.6996	65.2825	50.1416	30.5888	47.1944	43.2668	43.6197	43.2166	45.0083	7.47037	11.4747	4.49225	-2.81341	7.06614	8.44814	5.75378	-10.6467	5.08303	-4.80949	-3.97647	9.991
	54.0712	31.8637	24.7206	44.0533	62.5464	40.4727	62.581	18.2235	73.9884	52.5499	29.3092	17.1887	18.6413	8.45758	0.728753	-1.42505	10.7528	5.89144	13.5238	5.59253	8.66176	1.20016	-1.07666
	44.9567	36.4094	13.0105	28.7652	60.9885	86.0646	63.5673	75.8562	53.947	33.941	30.4668	28.4134	23.394	17.9023	7.55991	1.7396	7.78122	4.88939	0.430528	10.485	-5.67736	5.58808	1.29679
	45.1366	42.3917	57.6008	68.0841	54.058	59.1984	52.9236	37.6565	38.8289	65.6515	38.5231	11.2227	10.127	1.79292	-4.36671	2.55187	6.88756	11.5337	7.0008	-6.61803	-4.84976	13.4314	1.85397
	57.0464	50.0581	64.0286	67.5668	45.4707	28.3892	51.5719	47.2536	37.4186	41.135	48.424	13.3981	4.50983	9.95656	14.8839	13.1311	9.10874	-1.81369	13.0188	2.37087	2.10475	-1.00712	3.55852
	52.9372	57.3079	90.4484	49.4725	33.7739	81.7179	41.3022	41.3042	48.7005	27.0134	36.5619	17.3442	19.2348	8.75223	5.81164	6.00503	8.89868	8.5989	-1.58229	3.39836	-3.1689	3.9975	4.61492
	43.1804	1.77437	41.7961	69.1109	26.9912	48.9696	22.1281	52.8828	16.6393	25.5834	22.1965	18.7151	6.6589	1.96042	8.47983	8.52857	2.93563	4.67115	6.7653	-1.95631	10.9531	3.28409	3.96324
	45.4439	31.6389	45.4558	54.1041	80.318	42.8399	74.8416	51.6244	-21.0113	21.0866	41.435	26.5013	14.753	0.770033	12.7837	2.34401	1.74833	6.75505	9.69674	9.49921	9.25483	3.79879	8.80753
	34.0859	60.7525	29.535	94.4755	41.5651	72.1613	53.8312	27.9472	45.2249	37.8718	36.4665	45.2101	19.0471	13.1686	9.81015	15.8729	4.20846	-2.53491	10.7277	3.07748	2.92626	4.60607	2.11343
	43.6433	25.0866	72.6649	36.558	56.172	49.7071	37.8503	76.5001	26.3613	22.8288	23.6504	37.0268	19.0798	7.63481	4.87688	8.8756	-0.879264	-1.9223	0.920995	2.70815	0.787909	6.02138	4.28138
	46.5105	79.6567	45.5947	42.0957	48.3402	27.223	52.0866	39.912	23.4432	44.2129	19.777	20.331	27.9969	3.92254	11.0261	4.85078	-0.350631	2.72975	4.20539	6.10522	4.03975	3.77915	-2.05873
	87.2187	45.5525	52.1758	56.2198	28.777	70.7163	44.5591	40.6497	28.1481	35.0271	41.2718	27.5881	8.09325	25.8522	2.95307	2.95941	-1.66273	9.66288	2.0441	4.70368	3.40258	-3.07287	5.14482
	55.5804	57.2391	35.107	37.2506	47.6039	79.8323	57.5134	54.6909	50.9118	57.6655	51.1456	14.4151	27.028	3.05073	5.1064	0.900103	7.19948	4.27698	-0.607001	4.86707	-3.07239	-1.04478	-0.416295
	41.9569	57.2123	25.9409	42.1755	32.9459	82.8534	20.4124	39.3831	24.9967	32.773	13.6495	16.8852	20.0098	0.514147	0.149928	2.17275	-3.01719	-0.845744	8.20099	4.56645	6.10692	8.97717	10.4303
	36.1846	70.7936	26.2571	77.217	45.546	37.9085	30.3436	27.0939	41.9494	33.879	30.5955	17.3527	12.8598	1.9732	5.84597	9.32146	4.50674	-0.863908	8.25911	-1.19559	1.49794	2.67389	7.30095
	63.3006	31.4673	34.0327	33.2504	12.3245	60.6886	29.867	71.1625	13.1791	53.4206	29.0195	30.589	37.1629	14.4529	11.6628	3.3484	2.23193	-3.39999	-1.64306	11.2431	0.149754	4.49775	-0.941454
	19.5765	78.8675	15.9046	80.7343	42.5991	37.275	60.5405	53.0779	49.6002	30.8183	36.7962	42.7969	3.07668	9.3387	6.82249	8.03575	-4.76967	-1.36622	4.43637	-5.42467	-1.64426	4.43667	5.7352
	6.59652	60.6774	60.2195	59.3269	38.2846	48.0584	47.264	25.7629	70.6034	48.7326	41.96	19.8421	1.69143	-1.09201	1.68443	-6.75578	8.40368	2.78784	9.71144	3.72771	2.43737	0.523257	0.825779
	27.0161	21.1235	37.0907	63.357	101.649	19.7242	55.7677	63.2038	19.0772	32.0384	45.2528	18.2375	23.4743	2.43294	4.33993	2.36445	0.846292	0.78614	3.53184	2.13276	6.88277	5.79537	8.6463
	58.0284	80.48	54.003	38.166	31.0169	60.9191	45.1213	58.2109	23.2471	35.5745	29.3447	38.8244	14.6999	8.05705	9.98067	6.70818	0.0993229	-6.79206	-0.610707	10.5812	1.39412	5.14859	-0.501813
	30.9774	41.8068	79.2401	47.9568	7.387	52.6315	33.6238	36.1423	27.0008	27.1725	29.6689	12.1055	17.886	5.98465	8.53956	-0.174585	5.63406	2.33072	-0.798291	-0.43187	-2.19014	2.99239	10.4586
	37.2535	50.922	59.0807	71.9234	32.428	46.7656	32.7314	41.7447	38.2985	55.836	65.2772	37.4638	4.10994	12.9245	15.0566	2.48179	4.30512	4.19973	-0.0813889	-0.620616	-0.22959	-1.97099	6.47072
	39.2588	55.1327	25.0036	47.7914	94.9821	74.6925	15.7822	51.8902	49.4704	56.9414	30.5797	31.0435	41.6298	6.22753	5.8862	8.72406	5.56276	-2.24547	-4.26302	2.75954	6.80089	-2.13399	-1.46211
	53.213	52.8534	42.7897	42.3278	58.0927	67.713	52.4387	25.2842	49.9584	30.1618	52.4503	18.151	5.97294	2.427	-8.2788	-1.76349	1.858	3.96966	-7.03807	6.62133	6.95058	-2.45829	0.520444
	48.7151	62.4726	81.7542	13.3016	51.3303	52.9813	73.686	44.0023	8.96918	48.8444	19.0523	37.6561	27.8192	5.08294	0.313728	0.0319357	4.62879	-0.866488	-0.0108999	11.2295	5.17227	6.07396	0.547022
	57.4504	57.423	63.4045	59.0819	27.0361	33.6038	54.0257	46.3646	46.0337	26.6187	53.3065	23.5378	17.6917	14.4991	11.0237	6.65713	10.9833	8.76874	2.55857	5.14504	10.5188	-3.39224	4.11391
	47.0568	65.5105	20.0734	36.5311	47.0827	48.8072	64.3516	89.3237	49.4305	45.5471	53.2195	8.62098	16.4949	19.0486	15.9054	0.504894	3.78994	4.45518	2.25182	14.1621	-2.28567	3.3327	11.9568
	81.6096	31.8262	75.1202	66.0259	58.4204	35.5065	28.1228	14.521	36.9181	63.6981	39.6997	18.6016	23.033	9.46949	12.8515	12.7227	1.79855	4.44131	12.9204	5.54573	-1.69406	6.406	1.29714
	34.3713	89.7861	82.2147	52.2462	65.6273	33.2858	76.5497	32.2689	50.4498	49.0044	52.4822	19.225	26.2852	0.221973	14.2017	4.14173	1.9373	-0.716882	1.53853	1.37741	5.13679	4.23644	9.66883
	75.4802	51.3933	11.5489	67.7203	-6.22651	54.553	55.07	71.7563	9.19905	62.4586	17.1495	62.7692	18.0476	19.8436	1.13287	6.54528	11.9136	-3.14787	-5.89771	5.43086	1.30133	3.35351	3.20878
	37.1046	37.3434	64.4957	52.9363	76.4682	50.68	42.5057	35.8886	46.0458	11.9981	50.9382	25.5438	44.7245	12.8586	5.3639	-8.01664	2.38936	3.47594	5.70667	-3.65461	-3.19456	-3.70806	3.66314
	42.1549	63.4145	56.8738	66.6237	43.0034	70.5438	44.6448	34.2762	38.6747	34.0234	26.3497	10.2914	15.2374	18.695	-7.38769	-2.22653	2.69853	-2.21394	4.83723	-0.934461	0.796336	1.92511	7.01904
	14.1081	43.84	42.4786	29.8831	34.2722	60.9917	25.8612	27.187	60.0474	50.3301	49.1557	32.2785	29.2804	7.53507	17.9073	-5.20609	-3.41651	-6.38556	6.07603	5.15007	10.5933	-2.74557	9.13703
	67.3326	43.7399	63.7757	43.8744	49.7131	58.1159	33.0625	44.1015	52.3189	28.3058	-2.41813	2.8907	12.0856	1.00077	19.9723	7.8523	4.7019	1.68066	7.19376	-1.86048	-3.41254	9.71384	8.2324
	58.0806	50.4751	25.5814	47.1452	71.3384	47.1136	18.5698	44.495	33.7247	39.0678	40.8948	7.48336	1.18894	3.44688	6.28115	8.26224	-0.0258284	8.33207	-3.37893	2.4573	6.99995	7.60175	10.9605
	84.0493	26.467	57.6289	25.1066	27.7608	69.5768	49.009	54.6339	19.7086	55.1358	23.3585	10.2528	13.9017	-0.97437	7.33828	3.70404	8.06096	1.42278	13.9127	4.0845	4.48124	6.19618	8.28854
	37.0101	71.4088	60.7456	66.4979	27.3551	57.994	38.9759	35.0475	13.4134	40.5305	65.8975	27.5466	-1.88514	-1.8363	4.70537	-3.87552	-7.8375	-3.486	3.01222	0.748104	4.05947	0.283139	8.77608
	74.3349	61.6392	46.6147	65.033	53.9812	30.281	19.382	72.0016	60.8793	43.0191	39.8181	2.39199	11.89	13.0837	-9.04807	1.87328	-0.199022	4.98348	4.6523	4.91092	6.33528	4.69288	1.04429
	66.6422	36.9014	33.8389	66.8137	57.4956	48.2464	64.4221	43.0269	74.9731	43.7412	10.8464	23.4208	5.96497	3.24134	0.611321	4.69312	2.47304	3.74231	-2.15199	1.47781	9.3496	-2.19515	2.51401
	54.2005	42.798	63.619	71.1439	38.1427	22.2907	55.7916	34.8071	66.1527	58.3142	38.7569	14.742	13.7348	10.6095	15.662	11.9201	6.14094	3.6036	2.67498	2.75375	1.95017	0.618709	6.52953
	46.8059	74.8402	48.0994	47.7896	33.4147	31.7564	38.2608	47.1243	52.8468	30.7907	19.6783	16.5213	7.68578	11.6228	10.0286	8.12118	2.23625	-2.91498	-11.3661	6.03919	0.482857	2.00489	5.39216
	28.3384	60.6268	33.4589	72.119	78.902	66.9641	40.9444	56.7117	16.1313	57.4493	17.8962	39.7849	31.9024	7.08416	5.79297	1.46813	6.41125	0.115596	2.24639	2.17688	4.90004	3.46066	3.21803
	61.6519	80.1367	65.2978	41.6425	43.1733	34.6511	38.8585	27.4427	34.8478	52.155	28.5946	17.4888	24.9509	12.0785	-0.0830622	2.17227	-4.54057	-1.89508	6.37487	8.60563	5.22381	2.04979	-1.55484
	54.3425	56.7099	73.4154	42.659	35.7641	42.2266	41.3875	39.6573	43.0006	9.97514	9.06667	23.2391	21.1153	10.6005	11.7341	-6.39507	7.44105	10.7221	1.58072	5.88135	0.543374	2.53011	-4.31517
	75.9116	48.1119	65.9293	71.992	49.7112	62.9746	82.137	40.3145	10.8461	23.1459	24.9158	12.4037	5.39037	7.52678	3.00239	2.83286	0.382192	4.11893	-1.62015	1.28731	0.446498	3.90597	1.86761
	65.0741	80.0855	45.0324	80.044	51.6915	44.57	47.1062	11.8209	39.1049	53.1798	43.9815	41.3167	30.0343	11.3607	0.0284112	4.4043	0.583869	-3.25854	4.47019	-0.498989	3.9951	2.74323	1.76337
	65.4147	47.8624	47.559	21.1208	37.9684	61.4591	71.7449	48.2988	19.4723	30.6145	41.8741	24.0378	18.3918	5.46521	10.3094	-2.32665	1.11675	9.48269	-1.15426	7.6877	2.25526	-1.28916	3.11884
	61.2453	68.8182	52.7356	43.278	26.8705	44.6828	57.0905	63.2652	34.9745	55.1278	31.2104	27.6571	28.7326	4.05752	0.6989	-8.55992	7.84201	1.95615	4.86775	2.16981	-0.849609	-10.0421	3.27252
	62.5742	49.308	57.9729	38.1656	19.0802	40.4854	94.9376	49.9742	50.8226	49.9255	39.5462	26.0085	7.60942	9.94665	6.02821	-6.10139	2.17821	4.31103	6.2794	7.63765	-4.98397	-2.37325	8.84628
	29.8796	30.1802	55.688	46.3885	64.9538	75.7156	58.5899	34.8039	49.3431	63.9642	21.8672	32.1493	30.5049	6.3701	3.10558	7.20977	1.63711	9.06743	3.40683	10.2505	-1.47846	-1.1484	6.22801
	67.3983	65.6868	72.2875	41.5397	42.474	71.1296	48.835	35.008	63.8131	54.1271	58.0566	29.883	20.0731	14.0194	-2.85861	4.93039	-6.65741	-0.176492	-0.357371	5.44644	0.817237	0.632557	-0.925017
	58.7905	45.2872	61.6943	56.9576	46.1764	51.2293	69.8207	71.1738	58.955	43.108	35.2056	33.3183	12.4543	7.84452	7.24258	2.46108	10.81	1.33536	5.81308	7.60455	5.10537	-4.08252	-4.30359
	43.3097	21.4575	61.5091	44.9881	34.9085	65.0893	56.2293	45.3506	6.85777	28.4907	2.98231	30.7995	31.925	8.11852	17.6236	-0.536229	2.30874	0.439044	6.61492	9.21497	0.444808	1.22126	0.711965
	41.5296	49.4668	71.2686	56.0056	22.0911	50.1804	61.381	78.7117	56.2614	40.6869	20.683	21.4639	26.0463	6.85999	5.59987	6.17845	4.54473	1.9254	4.75069	1.57079	7.56091	6.23535	-0.61518
	29.2496	29.247	63.8885	30.1993	38.2708	51.8667	41.9584	76.8776	61.5122	43.0803	30.3881	29.3095	23.6491	11.3858	-0.775674	1.9093	4.07294	5.95137	4.34214	4.17685	-3.23493	4.62588	6.30682
	31.3437	53.9474	40.1154	66.2245	66.9896	48.8924	47.3842	40.1046	56.6428	47.9934	64.5141	16.5652	7.1084	11.1846	1.16778	2.60278	1.53802	-1.69677	4.12963	1.22858	2.10404	3.97379	5.13237
	88.1445	36.8175	49.3603	35.6538	63.1347	64.1837	57.1212	61.6139	52.567	47.0105	12.2173	38.3103	29.3867	4.77679	9.60556	3.4945	-0.488264	0.347446	-0.211141	5.94189	1.94415	4.66466	2.00108
	19.77	43.5981	42.263	32.7684	76.0136	41.5632	68.6518	47.5809	45.4226	44.4384	20.2799	23.7184	-4.03647	7.97651	9.70626	3.11859	1.1832	8.17206	11.4178	6.5454	-2.53948	7.14127	2.01313
	31.9359	9.53905	47.239	60.2967	59.0381	71.101	43.9811	53.0861	5.27387	16.433	24.7594	16.8256	25.6889	18.0905	-4.2305	6.33207	2.1367	2.14623	6.98004	2.75411	8.13361	1.65582	2.30604
	41.5768	28.1655	43.6069	53.8622	48.6497	31.6201	26.4589	46.5072	12.4776	37.9459	44.6859	18.1407	-2.63666	9.28171	4.69578	2.91781	0.95329	2.48449	7.397	2.32012	5.51346	0.864586	4.32143
	70.8141	37.0385	56.2984	52.53	54.6898	44.0724	44.9213	52.5338	76.8278	31.5072	48.2926	20.3525	13.848	6.87248	4.67137	-2.10202	-1.14093	-2.79083	7.47618	4.91762	1.94634	0.491893	-5.12172
	19.8886	45.7693	51.9033	47.3183	76.6187	68.4703	55.5168	50.898	78.8601	46.804	33.8671	15.3187	7.58546	5.29486	3.79602	3.40469	7.87784	5.33568	9.82031	2.83108	5.23967	10.8121	4.24907
	41.2932	74.6767	55.3865	42.6797	31.8261	68.5295	54.434	35.883	60.2616	47.4033	57.0206	32.733	22.6895	12.0949	0.293877	9.70683	2.63703	8.95128	6.62661	10.1093	2.02339	-5.15967	9.00223
	35.5496	10.8061	45.9659	28.76	71.8599	19.6327	77.4733	31.8979	59.854	24.7781	47.1261	17.9933	30.488	8.63909	10.5199	5.81529	-1.43473	-1.43681	10.4998	2.30241	12.6625	-1.87954	8.96213
	76.6373	58.1426	25.4661	52.7905	86.2551	75.0045	63.8461	43.4731	38.7362	35.8667	40.4057	15.2327	12.7196	5.05544	3.95021	9.93941	11.4906	1.42841	-1.13737	2.41967	-1.61673	5.18672	2.17568
	40.2793	33.5822	55.9802	3.86157	38.1883	75.9168	46.4179	17.3045	73.0146	57.473	48.1833	28.4574	8.0432	1.00998	6.58933	3.2102	6.52641	16.5589	5.69447	0.279815	0.962636	3.16109	0.213512
	52.2738	29.6396	72.7794	50.0662	46.2982	41.548	46.8223	37.8392	47.7761	42.4377	67.083	6.48533	16.9119	12.8176	7.77528	-3.90577	10.9346	7.85345	-5.86995	10.9275	1.22348	2.18986	0.181838
	45.8753	54.2387	70.9415	40.8459	64.0888	72.3916	72.0278	51.5216	38.5639	71.1089	29.5944	39.4231	3.76869	3.6983	2.31884	-1.42331	0.0909254	5.1328	6.15034	5.70707	0.0124256	5.21184	4.68821
	41.2145	66.4862	21.9439	21.3671	24.7095	57.1315	77.1466	45.9009	31.0325	40.4307	26.9227	19.3263	10.5421	10.6668	7.42486	1.25609	0.35767	6.32894	6.277	-1.63496	3.76152	-1.42038	-4.92467
	62.99	73.5063	52.7316	50.6178	59.9454	59.4732	52.3213	89.0987	42.1889	54.3673	25.964	35.9466	24.1523	5.66059	4.74875	11.6607	10.5271	9.79793	2.61883	0.554466	1.48931	-5.95053	1.28592
	57.2534	70.333	42.0955	45.0564	62.7753	59.5491	90.3171	54.1326	54.7805	47.1602	29.5314	22.1141	13.8574	16.1049	2.2017	4.22928	6.24384	1.87044	6.51856	8.16879	-5.45697	1.43254	8.23097
	50.5006	92.5456	48.4603	68.433	30.5544	62.8743	57.3334	36.8231	25.6436	47.915	27.7644	23.6918	30.9943	10.4268	-0.579987	6.38144	8.6151	6.07954	2.8955	-2.08199	0.0458276	13.9324	0.526638
	59.9995	47.2209	42.6381	70.8324	52.5835	25.3362	74.2147	40.6665	54.057	55.3384	31.1718	21.1233	20.0605	10.007	10.4391	-3.24221	5.78999	-3.64611	-0.172955	11.7589	-2.66747	-0.882621	-0.569358
	63.5197	39.5128	57.7589	43.5535	78.5243	42.4544	14.5349	60.7364	55.5474	27.0365	33.1203	8.80097	18.6275	10.1702	14.2494	1.88469	3.70076	4.93761	5.45799	-2.08322	3.5603	2.24487	-4.94638
	25.0043	64.6667	69.9517	46.3559	73.2531	78.7033	67.4599	44.4812	30.309	51.1498	47.8586	32.3923	7.00648	7.93541	7.01498	13.0108	-2.34562	3.52407	1.68875	-0.379172	0.135391	7.57619	1.51542
	51.9036	29.1651	61.0397	22.5368	49.9273	-0.814562	47.0827	43.4281	58.9342	44.9848	22.7808	17.9082	5.76258	-1.18435	-0.939881	-0.285717	11.0761	1.334	2.3124	-3.20074	-0.637572	-3.26203	1.42152
	48.127	47.913	43.0478	55.1289	58.6307	43.6149	49.1956	41.3858	65.9599	38.1643	26.8106	8.51716	13.3851	-0.821474	0.71954	2.49246	0.460759	4.56544	3.16887	0.834037	12.075	1.27504	-0.87133
	90.7732	77.0798	31.8136	41.5216	27.7226	48.3204	14.1774	48.2231	23.5743	65.5733	47.3667	21.5715	-1.00373	17.0976	12.6636	6.35407	3.77062	-1.69015	-2.72723	4.22508	2.22855	2.9773	2.05123
	63.2513	57.962	45.7185	58.9225	26.1638	58.365	42.0279	62.0039	40.8827	25.8602	24.2975	-0.297455	14.174	17.6725	4.43669	2.96713	0.972008	9.0109	2.72382	-6.11972	7.40686	7.20169	2.61037
	25.5501	32.9405	31.8393	40.0304	25.3921	56.5676	67.5748	48.0087	52.1633	44.3454	45.5816	35.9287	10.8497	12.8455	11.1978	3.25771	0.434671	1.22189	-2.83551	2.0137	-0.490482	-4.54451	0.690968
	34.2285	27.7212	80.5471	29.1511	38.9111	46.1372	78.9327	38.7328	14.3148	12.118	34.4765	20.7371	18.3596	-0.983563	-3.96741	0.593239	4.29189	-2.32621	9.60397	8.8225	9.85459	3.51235	1.95862
	17.329	13.8603	42.6308	47.5929	14.8893	44.478	49.2107	53.4238	51.7618	50.6106	42.8724	37.3341	10.8763	6.41625	-1.05841	11.9593	3.12148	10.3309	-4.561	5.6645	3.06055	10.6981	6.66334
	98.2992	51.4112	63.3324	35.8806	27.5439	62.4717	32.1038	21.6018	75.8176	56.2156	20.2294	18.1177	7.46237	-1.87466	2.43421	-3.9688	10.8671	6.92138	6.64778	-0.43333	11.0449	-1.23926	6.57329
	61.0213	60.0006	23.6435	70.4104	47.8545	25.3131	41.5388	69.2092	55.7751	53.4979	72.3282	27.6956	10.1794	3.19459	9.40147	8.18919	6.32295	-0.422631	1.46977	-3.25907	0.725241	1.39567	4.81919
	59.3277	30.0563	48.7385	59.2776	75.9263	78.2375	39.918	42.9205	54.2688	48.6408	27.0881	16.7162	17.65	-5.53213	-6.95402	-1.04732	0.721989	5.78228	-5.09247	3.14849	4.24128	6.28123	3.09726
	68.1068	60.9292	60.6056	53.1721	98.3645	86.2778	80.4288	64.4732	33.366	51.4298	52.2855	19.9949	20.5714	1.95602	7.35613	7.42806	-0.0730044	0.500492	-1.97774	2.07646	1.4332	2.15418	0.193644
	35.4117	58.8388	12.3064	76.1228	63.5601	16.8432	41.3663	35.2397	62.2649	68.461	28.1485	38.6278	25.2121	-0.120078	19.9705	3.76315	-0.326584	4.20609	-3.48446	1.93208	-2.39936	10.9689	4.90302
	49.5366	47.8216	60.9127	62.0196	52.2343	58.4399	34.7696	42.0153	58.4121	25.0887	17.9531	36.4898	0.24982	15.3083	13.0084	5.44126	4.83644	10.1363	6.02574	1.59501	-1.08681	-1.73555	8.12814
	59.6371	64.8155	60.7452	60.0834	43.1984	40.7297	60.9695	32.6998	45.4908	12.7668	30.843	3.36294	16.0006	4.47222	4.22915	10.8019	4.73956	2.47371	5.62968	2.8842	11.5915	2.29046	2.31996
	52.485	50.0053	13.9094	45.5471	40.5789	47.0817	52.4419	55.8567	47.7228	46.5043	26.7964	50.5784	14.0977	12.6309	6.07581	-1.45147	-2.18917	5.61646	5.26973	1.20026	-0.303975	2.13911	5.27804
	17.9799	55.7005	79.4962	64.3331	79.9812	66.1991	66.4675	50.1872	68.9514	28.3973	53.272	30.0931	-1.14174	5.71527	10.8578	7.70932	-1.58763	5.8496	6.51213	-5.56772	-8.10286	1.8424	6.04408
	17.4264	60.2987	34.5348	49.0903	35.9147	70.0532	21.1587	20.1395	46.8944	36.4668	20.0187	21.725	2.76491	1.12164	-3.24868	2.38525	-3.44562	-1.60133	2.80473	1.58607	0.000408305	5.98181	-1.66727
	25.2527	59.058	44.8279	27.8116	32.3701	54.5711	45.8564	81.8492	41.5634	43.3046	6.63827	23.8075	11.5827	5.65514	3.72651	1.81358	6.3654	8.93221	8.50035	7.33333	9.90814	10.941	6.97334
	39.2979	41.0535	29.2883	70.8433	55.1319	34.788	31.3057	52.0821	38.6626	37.6268	20.9704	17.2266	26.9194	1.73002	4.99039	-10.1228	-1.02179	-0.745761	3.41626	4.27665	1.4628	2.11512	1.34048
	32.4733	28.9144	56.6044	56.7153	40.0498	63.0175	24.5363	39.1976	58.4373	44.4828	42.8135	34.0389	-4.60097	0.309764	-0.736121	8.4952	8.93632	3.62772	-1.27185	0.331043	0.866971	5.09888	1.25047
	34.5354	72.1359	54.7466	33.5475	13.9994	35.3433	49.692	50.8057	37.2213	36.6821	40.8868	44.6328	29.5497	7.95903	-0.184168	4.31623	5.25808	-1.6344	4.87735	-2.53449	-0.37908	4.17965	6.41853
	67.1835	52.8339	46.4478	65.3235	38.7626	53.2814	13.2082	70.3305	79.8252	38.5255	58.4728	2.73995	18.8984	4.38721	8.88159	-3.29031	3.83431	1.64958	1.76469	1.65144	0.887648	9.56547	0.111173
	30.9809	59.8008	36.5871	23.777	61.4293	41.8572	47.2964	52.5145	42.0922	14.0337	0.691817	26.2117	22.0162	2.64554	4.35051	-5.01415	-2.8812	9.80883	4.80711	-0.68094	0.363417	-2.16154	-0.599795
	54.2719	72.3604	80.7235	43.6872	42.7822	47.0004	37.9122	40.4662	61.1555	18.1603	28.933	34.6426	1.71561	13.3023	5.47324	10.0729	11.796	-0.219053	-3.42708	-6.3075	-1.05128	2.82973	5.54136
	24.8869	34.2188	57.4018	23.3924	54.1568	57.2043	48.1553	35.3277	54.6928	50.7777	21.9386	20.041	27.7314	10.9664	3.19054	2.67471	4.3366	4.27787	-1.83075	4.64104	-0.572993	7.43815	1.83192
	50.1171	44.3762	17.6591	47.0402	53.6378	33.5371	57.0844	61.9307	72.5279	48.508	31.1902	18.6764	7.74348	-1.55822	12.7087	6.40373	5.56344	-0.178747	-3.83188	5.8177	0.0699265	0.627024	1.11825
	67.4751	57.4018	48.5477	49.1244	49.5909	36.5932	44.3681	43.2844	57.5508	26.5192	42.2385	24.4587	16.1505	11.0922	1.44655	8.4508	7.80359	2.47592	5.22033	3.2292	1.02747	10.6344	-2.72895
	23.4148	62.7056	54.0646	58.9114	91.9574	41.0089	64.9623	57.7419	70.6456	55.7304	31.3461	5.87998	12.1789	1.88959	8.7353	5.52201	9.89455	0.160669	6.5672	6.44913	10.4546	9.33287	1.32224
	38.9131	47.8818	61.9424	36.9894	47.1632	63.5719	17.4535	61.7231	32.0533	46.3696	20.0906	20.5593	21.5921	4.72599	3.44168	9.1133	-6.29094	0.657449	6.12377	-1.3528	-2.73791	-1.86821	13.9467
	56.5743	24.2029	54.5972	78.0314	38.6892	41.4519	37.8767	44.1336	11.2658	50.8978	16.5685	31.024	3.36252	5.85001	6.61781	2.30708	1.76631	-5.28349	3.73698	3.45728	7.21351	0.687915	2.48484
	43.2694	68.3385	50.4672	24.7044	41.5074	38.0493	24.1206	61.369	58.6046	29.9456	35.1459	32.6303	15.1311	8.2648	8.65458	7.34544	6.06168	12.6015	5.8471	-1.84236	6.42187	-8.29602	-4.10308
	33.536	56.9141	55.8725	61.5726	18.4261	24.363	54.7587	32.9764	51.4063	53.674	5.94036	8.48445	36.6239	4.95574	10.4784	5.83288	-0.191501	-2.51254	4.5892	0.00643896	11.1256	1.83894	1.26221
	38.3099	51.6352	60.101	69.8145	63.5749	42.5518	45.4498	24.9527	31.6286	44.4161	35.2202	24.3726	-0.0670624	12.0733	-0.385014	1.61928	-8.08062	2.7634	10.7353	3.28602	8.6951	6.44167	5.0647
	38.1369	45.4349	46.7956	48.6922	18.9814	67.5341	47.2205	75.3361	53.0352	17.9109	14.732	21.9841	16.5961	19.5834	-2.0484	3.59054	3.3602	-2.76324	3.23157	8.73204	-1.49205	0.256179	4.9619
	8.98388	47.7594	32.202	46.0675	47.4348	56.5499	47.5504	44.8964	22.992	43.3336	23.4443	23.287	10.6373	7.86708	3.70604	-0.48002	-2.14562	-0.728777	1.1204	-0.542294	0.867073	6.5559	-0.674788
	40.5833	37.5802	36.9359	63.5467	40.2016	59.7018	11.0201	40.7874	50.2098	58.4258	33.1374	25.6132	28.3945	2.8255	10.5229	8.87847	6.54929	0.976345	5.6505	-2.1324	2.42346	2.00372	-3.17298
	50.7654	-0.518957	70.1013	65.4582	54.5949	37.8976	53.994	63.461	39.3611	33.5755	23.5435	23.4652	7.82045	16.4731	5.44494	4.0767	4.7875	-2.60034	7.49363	3.36934	-1.64085	-1.14448	1.10726
	47.3668	41.5595	68.6121	18.3327	89.4715	61.1833	54.0975	65.6755	67.2576	46.1587	21.9697	52.9025	2.46699	19.3095	11.6954	-3.47194	-0.93194	-2.90169	3.09995	0.698358	-3.09219	-1.29922	0.239015
	37.7796	68.7922	44.177	79.9081	59.7803	64.2498	74.687	39.2549	39.9069	46.1038	35.026	47.7424	-4.99546	19.6584	7.88357	8.45806	-2.85859	4.88701	4.21563	3.36807	-0.657758	0.864385	2.11291
	76.5512	44.8278	67.9258	71.9956	32.5303	85.8085	42.1813	42.2008	68.8491	6.41728	56.0165	17.6046	26.2401	13.7001	6.92836	6.20933	10.3354	4.47328	8.60492	7.33588	-1.6211	12.0466	10.7539
	22.2327	48.0591	54.98	51.1076	63.8657	24.1312	104.285	22.5517	6.11128	60.3076	4.70423	32.1278	22.7239	2.91721	3.79943	-5.67349	9.84842	2.73436	-1.14226	4.40156	11.2009	8.34778	6.82248
	42.9033	69.8488	58.0507	68.869	18.3286	44.9105	21.7433	65.9617	69.4465	20.4825	64.7692	14.7519	28.6941	5.95493	2.6649	-0.958318	2.68092	7.64798	3.1379	10.3349	1.46265	0.647729	2.94041
	54.8143	42.1099	55.6141	46.5941	45.1267	55.1679	22.48	41.1687	57.0845	27.8506	26.8118	35.4492	-3.9012	8.46381	4.3734	3.49589	-0.795204	4.01487	6.83047	0.827601	5.18581	2.92794	12.4431
	52.3696	100.066	33.1636	23.6704	73.886	9.08239	40.7447	72.975	7.16458	36.3917	36.7168	24.8777	14.645	16.8457	2.44217	1.98804	8.81531	2.27833	11.7586	-1.49595	-1.6451	2.18669	-0.644789
	43.8088	49.5835	34.6442	36.5703	39.1363	68.9588	84.5755	53.327	50.4207	33.6846	51.3763	15.7413	30.7741	17.0307	8.85062	12.8469	8.23379	6.77926	4.32344	1.66419	6.23022	3.52967	-0.770691
	59.42	58.5497	36.736	60.0155	44.0817	55.4255	52.4011	49.1059	41.577	50.8398	16.4858	32.8785	7.86045	0.996338	12.3923	-0.398054	1.11788	5.82443	-1.08051	11.3799	3.66268	4.9383	-1.2185
	73.5952	42.293	54.5316	51.2595	36.3861	83.1531	55.681	78.3599	28.7585	27.521	38.0331	14.6126	14.7727	13.4659	4.18167	2.28551	3.04317	6.8832	7.66852	7.47824	1.46718	1.3477	1.51505
	58.6688	24.2861	59.6228	36.4316	13.1456	29.0191	53.7056	97.3975	49.7169	17.6612	35.4966	26.3454	18.0274	12.29	-1.74761	4.52043	3.09143	-3.06651	4.42703	4.51402	5.54492	-3.40974	-4.58106
	23.4639	53.9071	39.3797	3.32965	24.2792	47.6018	-5.9649	21.2441	60.8737	31.7951	52.0811	1.70791	6.50258	10.6617	8.14923	5.84767	9.17839	-3.05408	7.37396	5.59837	5.29808	7.80069	6.81835
	59.0524	55.5544	39.3846	37.7348	20.7382	48.5502	68.4203	20.5153	54.7575	61.61	27.3994	31.5697	20.1068	3.08845	3.63495	1.03104	8.29451	4.06378	2.42036	6.36714	9.79492	-2.70552	5.34034
	18.6094	31.9563	62.2942	32.4117	55.7726	44.7374	18.6104	53.6376	43.7904	31.2709	53.8001	33.3117	26.7977	12.2265	-3.41708	-1.57405	6.6514	3.07098	2.45372	1.42885	-4.64146	6.89864	3.75933
	36.0856	37.1811	37.176	38.2008	34.8547	75.2514	67.2977	42.2436	3.64828	57.4708	21.2613	15.7167	4.573	16.4306	11.1304	1.17547	4.65554	5.95671	6.18187	10.8602	-0.351853	4.43164	6.19558
	31.8472	59.3091	74.303	64.1538	70.8888	80.11	28.7003	46.8245	26.1287	54.6661	46.3374	34.1137	4.11128	17.7022	-5.75829	0.97534	-8.45756	6.82103	-0.666803	0.896279	2.31735	-0.46835	1.67272
	63.32	44.6146	67.1629	79.6344	37.8216	16.0512	30.2262	19.6502	49.0559	19.6492	23.3988	22.9981	10.3255	13.5103	8.06726	1.26955	7.84637	6.01923	-4.20123	1.44398	6.26787	1.94778	-2.91078
	15.745	66.3242	45.0484	51.0882	60.1111	26.9471	67.8367	67.2978	54.1385	43.8632	43.953	37.7133	16.6205	3.43603	2.53681	5.91984	3.20882	4.8577	6.36738	6.62967	2.38077	2.48513	8.96817
	50.2642	30.8973	53.5283	89.1505	49.791	54.5144	61.8464	59.4091	39.3748	66.8151	41.8055	20.5375	11.8387	8.09389	3.22422	-3.97463	3.5328	5.56652	4.26929	9.7566	1.48631	6.39172	8.21657
	50.1618	43.0012	33.2789	52.8261	65.1362	68.757	25.7307	26.1137	74.6947	26.5734	23.399	22.112	17.6306	12.8806	-6.18215	5.54787	3.16963	4.38241	4.43365	5.33884	2.47293	4.42449	-0.967229
	70.0143	63.2983	66.4065	58.7925	51.5997	42.3785	66.6944	54.41	21.3199	56.5619	26.5203	38.9405	12.7827	4.57732	-6.04328	-7.54669	-0.603637	2.07998	4.18472	-6.03351	-1.34888	3.5025	-0.791283
	25.0823	62.1936	41.3791	64.7868	53.1254	62.1083	77.3829	38.1957	56.7077	51.2494	21.6254	24.2633	18.141	4.29697	4.3556	2.44986	4.13494	3.13328	5.52067	8.44279	-0.202514	-1.02053	1.89438
	62.7852	67.9321	47.2441	70.006	27.1141	25.3532	70.6333	58.0063	42.2663	52.2864	46.7755	41.9339	24.3884	24.0054	3.37802	10.3991	5.68007	-5.72342	-5.50647	-3.59137	-4.64949	6.15074	5.26506
	49.4882	42.8592	37.933	41.834	49.8209	43.4453	64.1013	51.8049	47.8532	47.4926	40.8445	44.0071	19.3425	-0.922067	17.3545	10.4446	1.44216	10.054	3.21888	5.91929	9.30421	6.86861	-7.30309
	41.3879	66.6449	27.7109	28.2159	57.503	37.919	57.522	33.403	96.74	47.1719	20.6563	25.6826	17.3613	10.619	3.81881	8.35038	-0.362777	10.2286	4.44551	11.4947	6.16022	-0.760395	5.49942
	32.4691	63.1338	67.1239	33.6479	39.049	26.9524	78.6279	91.9427	47.9243	23.7479	27.7883	39.0045	18.6203	15.842	4.85226	0.51924	4.27737	6.28988	5.18085	5.31354	-1.0237	8.11509	4.35358
	45.8815	63.6972	40.7451	61.6523	50.6729	43.1478	46.3352	68.9172	53.7317	38.1162	71.4081	29.4614	30.2571	-2.76434	8.32846	4.37658	2.8677	-1.15865	3.76281	1.0756	0.48407	6.50658	3.41305
	27.2671	25.9705	9.98751	61.2409	59.1371	71.1145	55.3005	53.892	58.8021	24.4522	40.4619	24.3567	6.1106	9.10323	-6.62643	1.49867	8.49337	1.20314	7.46442	6.41593	2.94843	3.79548	0.726434
	65.1983	43.4439	70.3621	26.8545	52.6311	33.4912	22.8013	45.2708	44.9131	35.2997	12.1626	40.9308	38.7661	-1.93665	1.71613	6.39208	6.19608	6.32904	-1.82234	2.52675	1.2228	-5.84496	-0.187931
	29.2222	14.4501	47.8874	24.9198	76.5218	44.7012	61.0279	50.23	52.7602	58.7773	0.263926	58.3841	12.6303	18.4704	13.6961	4.93552	5.09999	-1.25722	4.55246	5.61854	-1.81111	1.7374	7.9999
	56.5044	50.5459	66.6122	46.8748	39.3121	4.86558	69.0857	71.4149	64.457	29.8325	35.2643	42.8297	16.7293	10.7687	7.42565	12.6461	-1.22619	4.14015	4.15174	6.63015	-0.272232	1.83625	4.18153
	70.5103	56.322	19.0359	46.296	16.5188	28.363	34.3536	13.6972	26.0209	42.9083	35.6475	28.0747	-1.26548	0.982238	0.737901	1.47232	-0.747425	-5.24343	8.03029	2.74382	4.14805	2.85881	16.0227
	68.0519	26.0232	59.48	29.5083	27.9278	73.9093	49.2043	50.4678	66.7496	30.3672	31.9199	23.041	10.7319	5.68811	-0.269955	6.85348	3.56361	2.40954	1.59706	4.8388	2.05499	5.4222	2.42081
	74.9279	44.1696	34.0306	17.9839	57.0848	48.0449	40.4252	34.9997	40.7292	30.0974	62.0839	30.4104	14.529	-5.25751	0.0656905	6.61493	3.06942	1.93874	1.3998	0.879092	3.55138	-2.16947	10.2568
	49.1303	43.0025	74.8246	30.6679	59.8153	52.459	39.7383	49.8893	57.1122	63.3736	37.9342	50.4646	18.2318	4.92496	4.31696	5.60183	-0.381239	5.32523	-6.04426	5.10233	-1.99139	5.65861	3.631
	50.5133	55.2202	58.074	47.5743	43.5771	40.018	48.3948	19.5862	93.8425	45.5006	38.3693	15.2484	15.406	0.749187	-1.81495	3.9233	5.73051	6.55156	2.54045	-0.531859	6.10997	-2.35484	4.45639
	7.44992	34.0227	39.3614	65.5028	47.0642	29.9605	19.6253	48.3606	66.2579	34.5922	21.8516	30.9079	19.7337	5.96331	7.82824	-4.35781	4.22168	7.38238	2.22236	1.42135	0.670383	5.43799	8.09354
	35.2252	62.3647	39.2192	64.6098	42.172	44.9508	71.109	52.8646	17.9769	36.2759	35.6768	46.5741	14.2172	12.2612	7.85751	5.09015	-3.50081	4.82299	6.34137	5.63302	-2.14565	6.58612	10.5927
	40.0218	54.8335	45.5053	46.5414	50.469	67.8888	16.7192	70.1773	32.5898	26.9039	45.7143	32.4846	17.8337	6.58435	-1.96812	5.9543	1.77926	10.814	-3.06447	0.271794	-2.20794	-3.42301	-0.701261
	61.507	35.447	38.9856	39.766	75.1627	58.6918	90.4417	31.4539	41.1323	36.7777	45.7842	-5.44499	12.9451	3.80646	4.80602	0.0954099	0.796615	8.85204	4.98305	-1.91853	-0.36791	9.32877	3.06011
	70.6583	75.7475	65.7481	26.118	36.6863	63.2467	47.6864	39.8185	43.992	35.3814	40.0923	27.9145	14.5126	10.7787	2.92832	11.4019	10.0828	1.84849	8.17044	4.14025	7.31112	2.82434	-1.93157
	58.8795	70.8113	55.8273	38.0198	56.1574	45.7397	48.4662	51.3168	15.4794	53.759	17.9428	30.0668	8.44257	4.9945	11.5126	7.47074	8.62833	6.07317	6.20263	3.99928	-0.824355	-0.0166079	5.72123
	70.7111	57.0608	47.7369	36.4296	54.3215	60.679	57.5088	51.1607	40.9116	22.6451	48.5842	23.0509	12.0528	25.095	2.78025	2.97661	0.642234	0.692051	2.87603	4.75198	2.67956	2.27644	6.32091
	78.2642	32.2016	8.40814	37.4868	46.3255	18.1326	37.0606	46.575	39.981	65.3974	43.0733	13.1073	13.9355	10.2813	-0.278852	1.88552	7.5044	3.97294	6.5586	1.93813	-2.98578	-0.577007	7.44037
	52.3781	56.5203	35.5866	30.9081	41.6078	47.8813	51.6058	58.1104	49.6977	48.5712	40.8098	31.2174	23.1164	5.077	2.76738	1.83121	0.308792	4.14759	8.23596	8.1505	8.07493	-0.809178	-3.20019
	39.4821	53.2047	62.6195	39.1568	44.6955	62.2965	57.7534	80.4655	54.613	56.952	48.8793	23.4064	19.3974	15.5703	11.2076	10.7773	5.5288	-5.75315	0.123504	4.20592	2.52202	3.42311	5.81869
	45.7801	57.359	65.3499	58.2509	37.1349	52.7805	23.4843	60.4947	33.4525	49.8996	60.0039	28.5605	16.2428	12.7291	-2.81876	-0.505004	-1.80907	4.98723	-3.90088	9.35225	4.56709	4.46239	-3.76039
	33.4054	69.2628	83.3629	69.1178	72.8062	81.206	43.0121	62.3139	39.5389	60.1219	12.2409	21.4633	24.1535	12.8393	11.7977	5.79406	-0.348868	5.23384	3.86843	4.13511	3.95861	3.35094	1.81479
	50.4713	29.2136	39.8535	42.9985	72.753	63.3611	47.0269	88.2113	36.427	28.5521	43.2934	19.6863	0.744018	5.06089	3.73376	6.93785	-0.878217	-0.552911	3.05816	10.0974	5.1855	-3.49763	-0.333305
	38.2655	66.8825	35.2156	45.3696	54.6387	43.0915	82.95	59.3206	57.9478	47.0543	40.7545	18.288	-0.691057	7.51242	3.19975	-1.48454	0.843798	12.1737	5.5313	0.354661	9.51024	-1.06509	-3.02449
	20.2679	59.1752	46.8095	66.6132	51.4576	39.9904	48.036	59.5811	55.6038	23.6325	52.7573	44.5817	12.4769	20.3416	13.4132	0.964472	1.26489	0.703852	7.12732	8.61279	2.56758	5.71376	-3.84808
	84.8052	41.2347	38.4187	34.5475	49.5695	49.5735	59.3668	29.1969	31.0254	40.7799	43.1797	29.5343	29.5424	-8.54458	1.12695	0.332281	0.122386	14.8347	1.8657	-2.45974	6.89747	6.65366	3.98433
	37.6317	42.743	80.1277	56.5568	25.005	37.042	35.3494	59.9735	41.2905	50.9309	2.80724	14.1923	11.3519	8.44801	-1.5115	10.1694	1.69346	0.335449	3.90957	-3.5987	1.44729	0.851148	0.614635
	58.8803	47.171	49.4684	65.1278	46.4592	76.6594	27.7885	38.8642	37.7059	47.9935	36.1438	23.5405	29.1428	6.49756	10.548	0.445619	1.09313	1.66167	4.0088	-1.74731	-3.05661	1.86805	3.65729
	26.1457	53.3024	56.8634	27.8427	46.4761	28.4382	37.3477	54.4646	64.3112	50.5367	39.3163	20.38	19.1756	22.0808	-3.86194	3.04274	-1.89375	2.24327	0.215672	3.21683	6.85941	1.0141	-0.359018
	27.8083	24.0113	43.4715	32.8706	42.0315	57.029	53.2501	60.1176	68.4597	55.3698	17.3752	11.3813	5.23369	18.4399	6.88467	7.637	8.32145	6.38456	7.78825	5.14932	4.98773	2.71396	7.03824
	41.2991	40.8209	52.8	38.824	49.5943	59.5488	41.7363	44.6648	28.6495	31.4467	43.7387	44.2591	19.448	8.01709	-2.77297	-3.65612	4.23602	-3.65247	0.533626	1.47556	-0.196512	8.69643	5.1436
	87.8126	54.4836	57.0654	60.051	43.6106	76.5759	30.7435	48.8201	37.3921	20.0135	-2.21536	13.2707	-2.49071	0.250816	5.9641	8.42127	2.40729	-3.25132	-0.266887	-1.60439	4.34225	7.08001	1.79277
	34.5103	55.5694	68.0354	38.7261	74.0891	54.8627	20.183	76.5558	53.0823	28.9938	15.8256	45.5245	13.2109	16.2063	8.38428	1.35129	1.86622	1.39056	-0.468675	0.892395	2.6464	4.72451	8.93229
	42.9612	77.0314	47.42	64.4297	71.6344	58.5409	62.1305	27.5822	62.2985	23.9309	45.8504	27.7851	16.6224	10.5904	-0.549144	0.908812	8.54776	4.01339	-1.94443	-1.26031	1.11189	2.17814	-6.88921
	74.6436	17.1473	28.5395	63.7121	36.8724	66.907	85.7947	33.9932	36.4895	76.476	1.33815	23.7484	25.154	9.05756	8.57841	3.87097	5.97238	-3.33056	-1.60193	5.67033	6.20219	2.63779	-1.51398
	43.6553	78.3688	50.4457	33.978	53.3366	59.1642	29.2988	55.2948	42.3816	66.0459	39.3333	26.4114	11.0586	15.386	8.71391	6.81548	-2.50184	9.11051	0.926321	14.223	-2.59212	2.93833	-3.50386
	63.3242	47.7839	64.0088	26.1076	62.4575	41.124	47.2836	72.6267	41.6717	54.9054	42.7744	14.3598	12.728	8.55074	5.89396	1.20357	1.94742	2.03506	14.9414	5.55389	2.93451	-1.9299	0.44722
	58.9359	44.8533	27.5263	29.9507	23.7221	61.6999	44.8803	73.8225	63.8457	74.6165	43.4226	20.5152	5.88048	5.52622	-0.563583	3.7366	7.53325	0.729316	3.91048	-2.07857	4.60825	3.03781	-0.124062
	72.944	18.4279	45.7417	40.2337	47.1837	42.1469	72.6536	62.0815	42.3222	29.9225	17.2117	7.96461	27.3653	14.4001	10.6644	2.92886	1.36329	-2.02084	10.1353	5.40775	3.96771	-0.904982	2.78417
	23.3552	60.2086	56.4443	54.8165	65.551	81.6199	43.7757	43.2274	72.7947	38.3651	38.8641	9.08176	22.8484	0.468811	-1.7798	-0.807501	3.6967	7.75807	-0.451915	3.12435	-2.26235	6.29952	0.134971
	45.2265	15.9187	23.7492	67.1299	43.9364	57.601	60.898	52.7491	30.1304	17.212	16.056	28.963	8.10621	13.605	4.15611	-1.37378	-3.10209	2.79832	0.41895	3.87957	12.6525	2.33568	-0.332192
	55.5868	57.5575	66.6212	24.8057	24.5783	18.3944	25.275	36.3899	81.5359	33.418	48.9452	22.844	13.4189	3.38976	12.0184	4.27974	7.57088	6.04552	9.01038	1.46342	6.92535	3.20288	7.26517
	20.5314	82.3498	31.6448	21.8401	45.3994	73.003	96.4797	41.5469	36.656	61.2514	49.4584	52.9137	17.0562	27.0046	-1.44074	0.224499	1.35755	8.53833	5.76494	0.354057	0.348974	8.11351	2.72913
	42.0971	28.4935	49.1871	58.1222	106.936	70.3094	30.4029	36.4493	37.2337	21.8936	35.6907	31.2923	4.95178	14.8291	3.09555	5.31056	3.07435	-6.97008	10.1058	2.10356	-4.20725	5.92368	7.50014
	60.5025	64.7766	1.57693	58.3364	41.5067	59.0771	55.0504	54.9894	49.7526	58.1324	35.2743	23.3018	22.1755	0.966216	13.7242	-2.28771	-5.91678	0.0412929	-1.80757	4.61911	4.93152	-4.22813	1.52526
	79.3412	64.9212	74.426	40.2626	51.9312	70.495	57.21	40.6729	52.8277	68.4321	39.2586	35.3525	18.9689	5.70912	4.41272	9.52026	1.85406	3.90595	-4.68307	9.78265	2.02363	10.9963	2.96802
	19.0126	11.6226	57.6364	49.3161	47.3398	56.154	27.4042	67.5017	53.7433	25.0091	10.8206	0.972964	28.399	1.59423	1.61886	-0.411648	-0.690876	14.8699	1.89516	10.641	7.65891	3.01908	-1.06382
	87.9064	71.2618	32.0945	25.6998	56.6873	28.5079	48.6767	50.8823	43.0488	30.1055	30.6253	45.9567	15.0653	11.9494	0.878441	7.72685	1.68303	2.47008	2.98751	5.14946	4.40753	5.17702	-0.00964957
	62.6107	55.3444	61.0052	20.6961	36.1414	64.4874	19.2035	50.9719	45.4531	69.5616	88.1739	26.9222	20.4986	5.54159	-4.194	5.71171	4.28298	8.24	-0.141735	1.52156	-1.91023	3.64388	1.69337
	32.1272	62.1715	75.2633	10.4007	63.1941	54.7532	59.2291	52.4706	36.5645	65.6604	33.6329	5.8507	9.84981	15.876	0.540708	3.47855	2.61293	-3.54516	6.43592	3.96132	-9.96484	4.10297	-0.436097
	60.8939	32.2617	38.6316	75.3432	29.9944	44.087	33.0138	49.3091	39.4339	15.9338	28.1215	12.0231	9.07625	24.1874	3.06855	-6.76594	5.37189	6.6881	-6.29627	-2.24813	10.8669	10.0205	3.55033
	52.571	51.9743	40.4022	46.2579	64.8015	37.1397	36.7812	39.7704	26.5583	26.4158	53.162	10.8488	27.842	2.63907	7.94522	6.59472	10.0018	-0.200674	2.52867	4.24372	-2.99167	5.1701	-1.74074
	83.653	40.5481	55.9845	56.5349	33.9865	40.2471	56.818	41.1574	54.7307	60.206	45.0474	27.8913	17.6262	8.29397	1.65662	9.9836	4.10615	0.821816	-3.55769	6.39861	7.39752	8.47424	-2.86767
	62.2108	41.6791	44.7165	62.8995	36.6683	55.8819	26.4457	34.7475	60.6831	52.0618	35.0226	38.611	9.33125	5.28768	9.54223	7.10921	8.76171	1.85003	4.09674	9.30241	3.80607	1.38282	0.0870255
	54.1769	43.2312	40.5443	32.9521	27.907	54.9019	31.183	61.8748	39.5992	49.9418	16.3139	39.8178	28.6959	1.94064	6.49419	3.09673	4.43342	-5.65007	2.72142	0.679724	14.5423	-1.75431	-0.546442
	4.13038	81.9208	22.4177	44.6111	27.5756	58.7176	30.4249	57.2637	7.61785	42.7712	10.1166	49.2909	33.1821	12.2445	4.93037	1.25339	7.96107	8.30319	-0.848542	2.24401	-8.87241	4.50437	3.59382
	32.3705	56.3861	20.0976	37.563	43.45	46.1704	24.2908	69.4553	46.7796	63.0601	39.9227	21.6148	36.7125	12.3381	10.2072	6.84582	-8.37705	6.66858	4.72804	9.17329	1.528	5.69913	5.18084
	57.5163	49.475	50.2866	33.554	53.0425	46.5894	54.2306	57.3325	42.4948	15.1241	41.0202	43.0865	30.4602	13.2868	16.8327	5.4848	4.83012	3.10898	-6.8488	6.0689	0.344046	1.94393	2.0994
	28.0875	50.7741	48.607	37.5878	78.813	68.4274	51.5453	56.6603	52.9772	57.6223	8.86238	29.0077	22.9455	4.63149	-5.75551	1.45501	2.72157	10.6913	-0.311226	8.42982	7.57053	10.7539	4.11085
	44.8229	68.4571	35.0344	32.0877	49.0002	28.008	28.1821	60.1313	77.6394	53.076	22.7338	25.9132	13.6669	8.39964	3.46794	-3.64349	-3.32767	-1.31859	-1.63155	5.56693	-5.61992	4.82804	11.9682
	68.3323	27.135	39.5394	31.3678	40.7555	77.1323	63	89.1097	75.8334	32.8556	35.4199	9.60426	-5.55855	5.96984	8.72021	13.0722	5.37759	-0.713986	-0.489467	-1.37497	0.269702	5.15537	5.72912
	38.3821	85.3192	43.5898	56.8285	75.9866	51.5007	51.3929	58.3543	32.1597	68.9851	46.9781	26.8971	-3.21142	3.31575	-2.44389	0.911755	3.79709	3.23406	0.755639	0.92448	-1.10026	-3.33044	3.79106
	36.4293	38.9913	53.9443	20.8568	49.1918	45.2502	34.0722	50.7242	59.9631	46.726	28.2899	21.3257	30.4042	-11.9313	6.19663	2.31687	4.58308	4.35423	-5.42433	-0.757786	5.48058	10.2737	6.20632
	53.4896	46.8167	53.6903	42.1982	66.096	27.9309	60.1472	84.5496	58.0885	45.2884	25.0436	9.312	10.6894	3.14015	4.93109	3.43018	-8.1782	5.06218	2.96987	9.07294	6.57946	-1.57752	6.71631
	43.8157	66.3085	33.8215	36.6102	57.0861	52.6343	36.3943	43.8208	27.4728	52.4282	52.3511	22.1432	7.89298	13.3743	8.12409	5.77033	-5.40604	1.22673	5.41909	2.96875	-3.03881	12.021	1.30533
	33.388	32.9774	56.2975	-0.391722	53.4875	36.5084	39.7432	25.312	54.1031	42.3204	32.2775	28.6236	8.47616	6.67162	8.02969	3.82546	13.2093	5.43406	8.29153	4.61741	-1.0306	2.8942	2.74166
	32.228	63.9504	33.2076	26.5309	62.8543	65.2032	49.1135	70.9761	70.6306	92.1245	36.0789	24.542	2.87977	6.88447	11.4119	-7.70015	-0.511768	6.94317	4.06466	3.05302	3.93799	-2.96079	7.0427
	20.6216	57.1402	36.1746	46.115	36.4466	45.48	54.3861	31.619	53.8852	39.9355	14.8314	25.5276	10.4453	13.8687	4.12894	0.83119	-3.04134	4.51033	8.7877	7.56287	4.74435	3.65718	6.709
	33.5724	64.1666	56.6721	39.0023	38.1358	56.1863	31.4885	30.2844	29.1911	48.0643	67.8925	42.3173	17.8819	13.0693	-6.72417	1.47759	4.81322	6.86114	5.65379	-4.51262	4.43756	4.00718	-2.32731
	47.7713	71.982	50.6936	44.6938	49.5517	37.4033	30.3068	40.1536	24.0748	23.8758	39.9132	15.2835	0.502455	7.887	-6.31432	1.10759	-4.9672	4.55497	7.57448	5.38851	4.71735	3.36231	-1.21094
	70.8078	44.3275	40.9453	61.16	32.542	38.9994	28.8158	21.0353	50.4428	28.6813	49.6237	26.8881	10.4352	-11.0278	-2.76783	0.430524	-5.00852	3.74267	7.8223	8.244	1.49333	3.20511	4.16613
	49.08	29.716	48.1162	34.3706	14.7382	63.0889	38.8906	58.3652	64.6617	59.1096	40.176	55.7293	21.2832	11.5154	19.5317	5.11524	13.0746	2.98465	-0.830695	5.56352	4.99706	4.95881	2.90915
	50.4113	52.7905	31.215	56.6446	78.6349	59.9846	50.844	50.0332	45.7434	28.4748	19.9261	21.9418	33.3604	5.07108	8.75984	4.02117	6.43915	12.5819	-6.43016	-1.30279	9.7385	-0.209296	4.86567
	21.7613	55.6765	47.2286	54.9947	40.3203	24.376	36.7875	36.3595	42.264	46.4787	57.8201	26.5412	8.79522	9.75126	1.03663	9.85791	-2.43401	-2.88131	0.57739	10.6419	6.17796	0.19732	7.03394
	71.9353	39.4806	52.3873	56.1168	44.8732	43.5652	38.671	69.329	35.8422	36.6332	12.8999	32.445	4.6316	1.09279	14.3067	6.83076	2.57393	8.52706	3.91761	-6.04122	3.31992	6.48561	4.46373
	37.6923	11.7773	69.1821	52.347	58.6899	71.4088	43.8848	29.6716	82.6971	33.1915	41.4203	12.5495	4.72143	11.6769	1.65401	5.65297	1.28993	11.3389	-1.09529	4.10402	4.68206	6.50988	3.02426
	64.6156	56.7073	46.1854	39.6901	48.9451	47.9269	77.0855	39.9556	71.8529	8.27489	33.0176	32.9589	0.854732	16.0097	7.95068	11.0957	-1.60473	-4.58823	6.65863	-0.427006	-1.65555	1.63838	8.72719
	40.0019	41.1358	43.36	41.5307	98.035	63.4931	61.4659	34.2303	38.3574	50.955	46.7644	-5.18224	11.4021	5.50161	2.5372	0.118842	3.77314	1.42642	-0.370204	0.978178	-3.71269	4.77895	7.85641
	47.2229	60.5132	45.1703	39.6366	50.7932	43.1197	25.6527	42.5138	29.8358	58.0619	43.2014	20.0313	9.73116	3.56921	10.3957	7.13513	1.83654	-7.52001	6.02362	5.07117	4.78792	-0.592258	7.81917
	47.0191	48.1496	31.0926	55.0991	17.7713	76.8867	6.78287	36.543	55.4396	34.8983	50.2827	30.8897	2.70568	8.13834	1.00806	7.67369	4.92245	8.92949	-1.3612	4.7143	5.51448	0.908655	6.09469
	83.0154	53.7175	18.2947	33.557	49.911	-4.18645	23.1009	22.5778	34.7316	36.6815	49.652	12.7548	10.6771	5.4147	7.68312	7.96423	-4.12776	-1.67868	10.7942	-5.90147	-0.381128	6.12238	4.3579
	57.2143	36.4427	40.485	47.9301	55.3165	24.2992	74.7231	37.7376	34.6783	60.9709	22.056	26.9426	6.70189	2.43273	5.98618	2.89362	0.433881	-3.04311	2.14721	-1.25447	5.61113	3.21394	8.69901
	26.1023	16.0939	48.0592	47.1193	55.0804	68.4117	93.7397	47.624	28.7414	56.5308	48.8249	14.1468	14.5727	14.8741	-4.78111	5.99624	4.42579	-0.171664	6.3624	5.08336	2.36763	-5.81349	2.32395
	55.7489	54.3027	57.7409	56.6526	71.5749	68.6089	32.8479	70.7079	22.7703	53.3266	30.7274	32.6306	26.1527	1.92403	-1.71448	11.5976	1.22161	-2.49367	1.96733	-1.58773	11.6478	8.62967	3.85451
	59.4668	29.488	79.1315	37.9666	48.9623	103.913	33.0436	48.7684	62.2465	50.4203	20.0364	21.5886	18.7588	-5.27973	-8.17232	9.89373	2.86128	-1.97746	-2.71297	10.2121	-0.963018	-0.14237	1.9106
	58.794	24.7188	30.7194	41.9783	44.2633	56.1476	36.0826	66.9037	54.7367	13.7237	60.1276	29.9481	17.9357	0.739627	6.12713	16.6696	7.97419	4.06143	3.73873	-7.28935	0.872571	4.49946	11.3472
	48.6524	78.6517	17.0443	48.518	48.6112	42.3047	50.7622	48.1838	47.2678	23.7452	22.2645	28.4191	22.5866	7.75511	6.92352	4.50441	6.20732	3.88885	0.760337	6.09775	0.519831	-2.90717	0.992787
	33.9343	20.69	57.2382	69.1403	42.1825	44.9347	-12.1153	29.8178	67.0132	43.4671	48.8718	24.0678	5.88347	1.60143	5.28658	2.68539	10.9493	11.7643	-4.0757	3.29942	2.02461	5.25686	5.9659
	50.383	58.0757	54.2485	55.5098	50.5878	41.039	36.138	69.4929	43.5721	51.0282	37.0369	20.4301	13.0426	8.44551	10.0559	0.473119	2.44818	-0.597854	1.16847	0.468236	-0.872095	5.09466	-0.321163
	80.9917	38.9609	60.0515	48.7368	57.6354	34.2142	42.4351	27.8664	42.1684	31.5016	28.426	25.4814	7.11712	21.5449	-1.13681	-2.27029	3.78108	0.00372825	0.592915	0.988136	5.74815	-1.14714	5.95999
	68.2437	49.619	54.3934	32.7386	53.0381	22.1766	16.9359	67.9218	47.8188	41.2789	28.1436	32.2058	4.53198	1.93816	5.68091	7.41275	5.24066	-1.15901	8.18938	1.09551	3.47131	8.20286	3.77144
	59.1077	55.4906	63.1371	67.7899	59.0971	44.8287	19.6581	27.4073	31.6281	32.868	31.2268	23.1254	27.4297	0.975167	5.30407	11.1322	12.6979	7.65465	0.682519	4.26358	-5.24494	7.78262	0.534915
	39.8229	80.0365	22.4716	47.1757	39.9377	53.8339	67.0821	46.1105	59.3281	49.4288	50.0294	23.8927	8.95577	-1.24344	11.6191	4.34244	4.32119	7.14843	5.86958	-4.20651	8.79942	2.19363	8.95668
	61.0443	23.1186	60.7234	65.8542	37.0812	42.8026	38.7842	38.4045	33.2438	42.354	20.772	24.7038	20.8995	0.167921	0.234052	3.12109	-5.44147	7.89026	6.93594	2.84758	0.306002	3.85777	-3.67488
	55.5502	33.2818	53.6018	69.517	20.0323	30.5507	36.297	29.5803	63.1862	35.2308	36.5746	21.8093	20.6067	5.0604	12.4018	-0.852319	5.64269	0.193341	-0.885802	-3.60095	14.8943	1.02257	1.53456
	39.6283	69.5745	64.6819	53.2336	54.969	47.8695	59.0928	66.807	48.0743	32.0971	40.2501	44.5878	14.3909	9.39964	-0.529777	7.09928	4.36283	1.4188	10.0014	0.73276	6.60753	2.27471	6.88629
	46.0739	50.2064	67.174	67.0019	42.36	38.2922	32.1234	65.2093	77.4964	25.6867	37.164	29.4444	13.6396	10.6797	-2.25137	-5.59242	9.49246	8.75838	3.59249	7.64025	6.80683	0.520523	4.37951
	32.3001	52.6444	62.1595	43.8725	81.0981	73.3086	51.7876	77.6118	43.4935	30.4712	14.6045	15.4031	3.3077	8.77927	-0.0722913	6.43766	6.35546	-1.21432	7.83212	3.60303	0.401538	5.12145	-1.54033
	43.5891	71.4745	58.0806	74.6666	66.5006	47.8099	40.1219	71.3659	19.8262	15.3858	45.1202	21.3012	5.9724	26.5919	7.79982	5.2907	1.67664	5.94515	7.07165	-2.70703	-3.3477	11.1663	3.75455
	52.3618	36.0053	62.829	69.3829	65.648	20.3276	36.4943	44.6523	43.5947	32.6164	23.9825	23.1102	-6.54306	10.2774	-1.80021	-2.53096	0.2561	1.84548	2.77778	4.10933	3.88006	-2.00714	3.73616
	18.1182	29.1205	48.2222	19.3827	85.8158	57.7282	32.4608	68.5197	65.2028	21.4893	28.874	24.9488	21.7501	22.5932	-3.90746	7.67916	3.77142	6.08088	6.56208	5.30285	2.76313	2.69817	0.826007
	75.648	35.4691	45.6514	39.9769	41.9844	55.0747	49.2332	21.9453	70.7709	46.5585	44.0562	15.0413	8.07001	-2.97468	-0.104447	-1.71788	0.0599001	0.546355	4.62635	1.79114	8.50525	9.93425	10.234
	43.9836	60.7308	66.2715	48.4882	70.4672	33.8549	42.4513	14.7066	67.3269	22.7629	40.5484	42.8697	13.2793	1.86412	11.3199	4.10934	-0.0394046	-4.05012	5.857	0.366288	4.87756	2.15151	6.29232
	45.7373	48.9949	60.6839	55.9065	32.7368	52.3537	8.50964	76.5959	47.6991	49.002	16.9727	33.6847	6.25907	12.5303	6.9937	0.0732176	-1.19996	8.30128	2.44755	2.36711	1.52886	-0.290194	-0.614735
	47.297	59.2324	58.2149	45.1453	17.5403	61.5528	55.5888	47.6355	55.9251	50.469	10.2288	39.4786	0.00236997	22.4149	7.47029	3.67188	-7.69895	-2.09303	6.08545	-3.72177	6.92678	3.06956	6.34093
	49.6066	63.0236	58.4336	48.1	6.99948	34.1029	25.4666	65.3523	43.7381	18.9923	37.7618	22.7886	17.113	13.7075	4.24487	10.9998	-1.36451	6.66361	-4.65613	-1.46631	4.52197	4.22293	5.32071
	64.5415	61.8425	20.9632	40.1692	76.2355	78.2748	49.2664	34.4158	52.7858	55.739	57.7229	34.141	29.2645	14.587	1.14454	4.4696	1.80718	7.68286	10.2217	5.58771	0.196115	11.928	-6.41858
	63.3029	55.3913	86.133	53.724	50.5784	61.7171	48.792	37.5893	76.2494	16.4658	59.9246	50.1824	22.3644	10.5359	2.30815	7.89406	10.1049	5.97652	3.6391	1.16421	4.00249	0.479952	0.407067
	56.9222	40.7039	60.6194	52.7007	80.2144	28.2453	67.1823	43.2525	20.8944	52.333	47.3095	-3.23488	6.85467	10.854	2.82225	2.46519	-6.06993	3.02844	5.96844	6.07343	3.4673	1.06212	-1.43384
	64.7233	59.8615	69.0841	47.5413	61.2947	48.7411	39.2628	73.3885	70.1046	70.1354	38.2443	31.6961	37.0055	8.17344	2.85873	2.96613	-1.31849	-0.468433	1.24636	12.8432	4.29059	0.0406749	-0.125154
	27.3822	47.3705	52.9632	-3.98378	68.3732	60.733	45.1355	48.0299	92.8792	39.2462	44.7197	51.3575	8.86282	8.81189	8.78778	5.11749	-2.31312	-0.151315	-0.432795	4.84372	13.6372	-1.90682	1.88736
	44.1199	70.9737	28.284	49.8664	45.3179	64.4495	45.264	56.4365	11.152	24.4159	36.547	16.0575	25.763	22.2893	19.8028	3.48037	6.16917	-1.61365	3.54021	7.90807	2.84518	-0.131323	3.15106
	54.916	50.1984	34.1706	47.0442	66.3072	53.3328	29.607	54.5319	66.705	35.5521	54.2707	15.9972	17.4985	-2.62932	12.5729	7.63122	-0.220763	3.33646	0.568597	4.70589	2.77204	7.57089	1.01735
	56.3915	9.74683	24.5319	64.9616	40.5601	10.5258	58.7685	34.2708	51.944	63.0608	22.382	43.2834	8.33202	14.5442	2.98794	0.800044	-3.07875	-0.289892	6.39182	-2.74729	3.01352	10.6374	2.19687
	11.2588	43.283	29.264	27.9323	45.329	14.2428	63.3381	60.3373	73.3326	5.01038	41.2498	18.3255	15.9395	8.84903	11.1491	12.3032	2.89315	-1.46777	1.88696	4.90146	-1.91401	-7.76467	-0.285052
	63.8635	40.2142	51.4156	44.2071	43.9319	33.1469	26.1422	23.7085	25.7162	1.84892	34.0439	32.0357	14.2814	9.32378	-0.276488	3.37992	2.88682	3.23774	-0.322523	-2.64776	1.80901	12.0458	3.95433
	53.8225	33.0062	45.4967	54.0487	61.9926	75.2766	64.3926	55.8774	64.6483	51.5644	46.0947	7.18768	3.98069	4.58179	8.39156	4.25172	-5.02172	-2.46642	-4.5112	8.66264	2.18425	5.29965	6.72916
	29.4962	71.0895	45.197	47.3772	47.467	51.2125	77.6402	63.9186	40.1661	34.1364	28.3763	5.72793	18.4558	11.8627	-5.00084	6.60728	-1.8999	4.46205	9.45113	5.97351	5.13015	9.1235	0.938965
	61.362	75.6684	85.7517	62.639	30.3612	5.50437	78.5619	42.604	46.5633	50.1109	51.6769	22.5186	21.3344	18.8708	8.82002	3.00816	-5.32606	3.47938	1.37866	-4.48293	0.0189911	6.98024	5.71501
	56.663	21.3642	64.8244	53.7295	39.9869	63.4597	57.4577	25.6579	34.2263	32.5467	59.1156	12.2597	17.095	8.80685	-8.31359	2.3756	8.98073	-0.975868	6.73653	2.95532	12.5844	-2.4282	-2.37063
	34.76	4.40606	31.7955	49.4462	43.6308	20.395	55.8803	43.5204	35.7375	63.1544	61.9862	37.8013	23.8711	3.18734	7.75223	8.6236	-2.42062	8.9152	5.29377	5.31128	5.77088	2.10588	3.1391
	25.7776	71.7159	47.9774	81.1014	6.10945	20.8305	12.2648	38.0387	64.2744	37.6554	17.3627	58.0009	24.5087	8.79058	4.12092	6.86034	-0.596482	-0.280812	-2.10698	2.2178	-2.06239	7.86455	-2.78138
	16.1612	51.3569	64.9796	60.0429	53.5616	77.7698	63.2827	46.9202	69.6212	38.3661	42.6534	32.8764	10.8184	13.8635	11.1977	1.83467	4.77377	7.86364	4.22531	5.37759	-0.159122	-1.05771	4.14497
	49.5977	36.7404	25.328	22.5016	37.5333	51.4352	26.8078	55.5663	59.6926	25.6915	52.0252	39.0417	15.4693	15.755	8.64954	5.41559	7.04671	-1.38423	2.00137	0.764715	4.28926	-2.61643	5.09235
	37.6809	54.6744	31.1833	47.6676	45.9166	55.401	43.9511	54.4819	51.5825	36.6584	16.7549	21.1257	17.0939	13.4427	-1.19478	6.48069	2.42183	7.54887	9.64011	3.24563	0.95543	2.8473	-2.00406
	46.7516	57.9647	52.7331	47.5605	56.7438	64.8334	24.5276	50.2683	28.4697	81.3125	35.3294	27.2733	16.714	8.34517	9.19915	-0.767813	5.05348	4.00213	4.61534	-0.426884	-3.11185	6.11911	2.4484
	49.2473	73.8332	41.9521	37.8192	48.7312	48.6978	27.4204	54.6945	63.8931	62.0147	31.815	42.9569	6.371	10.4194	6.60973	7.873	4.21799	3.33951	3.34046	1.83194	5.73752	2.79685	1.57824
	33.7947	45.5577	13.3823	47.7495	38.6017	48.0041	52.3786	55.1285	52.4126	23.8881	31.4172	8.65186	-11.2121	12.2967	-4.62083	10.0422	-3.35231	-0.970931	8.34232	-1.15799	5.30012	-0.945032	-0.785813
	32.4961	29.303	33.9731	38.0099	68.1146	66.0601	40.6998	37.9897	35.6997	58.2588	57.5038	21.8095	16.9437	8.65154	3.43314	6.29907	5.66537	1.11281	6.20013	6.1694	8.34659	-0.364728	5.26481
	64.464	41.7338	48.6709	76.824	34.7964	44.1498	72.6897	77.0844	43.2146	27.9678	13.3502	17.8442	13.6318	3.47105	2.03285	0.726826	1.75582	3.67804	6.0297	4.87527	11.7807	3.349	10.0885
	40.8804	67.6413	65.764	49.4286	73.7951	67.5732	31.923	41.0816	53.4703	39.5022	57.1609	13.1272	21.11	13.731	3.76785	2.57366	9.39451	4.47638	-4.91311	2.0937	5.41299	5.18018	5.09431
	24.0815	61.2338	47.0197	67.2566	12.1679	56.9943	21.4652	46.5851	65.889	33.2423	28.9004	13.011	-0.517895	10.4841	3.75387	10.0241	9.176	11.6632	3.26742	-0.0856489	12.1675	-6.32692	4.7871
	48.089	59.7515	52.4311	60.1993	40.2288	29.2602	29.0987	80.7175	66.017	15.7371	26.8815	34.6731	25.71	-1.37792	3.52941	5.40716	1.32147	4.60861	7.81191	2.31291	4.6272	-1.15362	-4.0811
	47.4146	73.3486	39.2712	33.309	56.9308	35.1691	62.4253	48.8951	43.4229	41.8033	26.3768	23.6554	4.0173	2.11725	-6.89937	8.60096	-3.92447	1.83674	2.58866	2.33866	7.84968	-0.452476	2.19429
	50.274	56.1585	15.5761	39.3777	45.616	43.4647	46.6864	40.9189	30.6998	63.7659	45.3856	23.8184	23.23	9.94581	5.18018	1.81209	7.77659	7.10521	-3.62339	1.52396	-0.147298	0.789447	2.04634
	33.7785	45.8378	68.8798	47.8644	22.7698	41.2217	30.1173	37.9659	46.7746	58.3647	20.1786	23.2147	22.4607	8.60958	2.05131	7.43159	1.51929	1.26744	1.52694	5.11459	-2.17687	-2.22847	-0.526378
	56.742	74.4936	42.1139	10.6336	52.6206	49.5037	40.1313	61.8218	47.4747	26.5969	44.1664	35.5094	16.584	17.4598	-0.201944	3.69568	-3.66232	0.711683	3.46151	-0.200172	-2.77276	9.44411	4.28668
	64.5652	86.9337	69.581	21.97	29.9709	48.2752	50.0112	52.5771	44.7096	52.1704	26.2205	11.1633	33.7746	9.82257	7.4048	10.1052	4.16663	0.922133	2.9667	0.707495	-8.69183	8.75865	8.29666
	29.921	54.1112	51.5511	75.7864	58.7753	42.6162	49.107	48.785	38.9241	33.2382	14.5876	22.3554	20.8594	3.53404	10.3389	-4.57406	3.09352	8.25799	6.61042	5.44095	7.32387	10.191	5.5926
	56.5177	70.7142	40.2253	47.0906	49.4483	51.062	49.6936	30.9885	66.1107	48.9529	51.4117	31.6263	9.20839	-2.56187	6.85764	3.00646	0.29522	4.05494	1.29575	-2.72611	4.0455	2.4765	4.30353
	42.9701	76.8492	44.436	77.1786	50.9257	73.9752	48.8431	69.9416	47.4082	44.4071	22.3476	39.6219	37.0945	5.17378	5.77337	3.99877	2.79418	7.70429	8.00934	-0.941494	6.44131	6.29791	0.46512
	51.8418	46.1447	40.344	42.6499	47.7045	61.2958	20.0595	60.0292	33.0756	21.931	34.526	32.0933	21.0454	10.2725	10.9551	8.07665	-2.04754	0.0245713	-0.353723	3.22534	2.31252	3.12883	3.75109
	63.7766	66.8713	22.7655	57.3155	14.9973	85.7622	58.5584	62.9966	57.1615	50.1818	33.9955	25.2755	26.8599	5.62587	6.96926	2.0592	-4.21731	2.68759	2.91091	7.99997	2.77042	-0.809726	7.97948
	41.5593	44.3723	38.7025	42.0304	71.9155	61.7525	22.3664	44.0819	44.2207	51.5652	38.8927	20.8808	1.50653	11.1519	15.2703	4.39711	7.31215	5.84818	3.65286	9.54595	0.251593	2.56048	1.35151
	40.5382	48.4515	46.0903	34.0225	68.6662	30.5266	34.0861	53.1258	34.6297	56.2566	26.9828	10.0125	10.4913	-7.48206	7.68238	0.37552	6.24164	-3.94723	0.0866908	5.97959	-0.591854	-1.30599	-2.75489
	46.0065	57.1903	44.2019	23.6661	45.2175	40.6094	69.4233	37.369	46.2855	20.4064	18.6365	14.3911	18.5232	16.0007	11.7965	1.6077	1.42067	-5.41187	-1.73495	-5.27271	4.03475	5.11843	10.515
	50.9637	63.4684	19.789	64.1451	50.205	58.5882	93.0083	64.1071	48.7861	52.1816	65.1965	38.4122	24.1255	8.09479	-10.6444	8.32224	-2.99865	8.20717	5.68557	7.68731	-1.35892	-5.63021	1.81126
	55.1708	46.4755	50.591	70.571	67.0011	22.8978	60.2242	46.4716	71.8063	31.875	45.0006	12.7556	24.2656	-9.89043	10.5239	2.13154	4.49398	2.60556	6.50655	3.29812	4.0193	-4.74601	4.60208
	55.5406	48.7696	39.9965	50.471	31.9505	63.7993	77.9595	47.0853	70.637	46.592	1.97492	16.1361	11.4118	14.602	5.8589	6.21457	-1.25928	8.5751	-0.927392	-0.900313	-2.00794	6.71573	8.02152
	-6.56477	41.6576	34.5016	63.4565	52.7873	56.5433	26.1313	72.4867	20.2351	38.3567	37.1091	35.5428	17.4538	3.68883	4.37184	2.88828	-5.90328	4.55364	5.49867	-5.53041	8.92378	0.7797	3.69745
	52.5086	31.1574	45.8086	61.8616	65.3303	59.4998	34.5978	56.2851	18.3739	58.535	52.3343	45.8405	23.9056	3.12829	2.33395	-2.21399	-1.72473	5.68626	3.19755	2.7803	12.5731	9.75879	0.0941561
	50.808	73.5719	39.2578	36.5207	40.715	17.9417	26.8744	40.4964	49.5895	9.73711	41.3611	23.0492	21.2626	-4.91001	4.49671	-2.38692	1.34681	-3.50328	5.98941	-8.68278	0.0982165	3.48097	9.72543
	58.5169	41.141	27.7177	26.1568	40.1476	33.4551	40.4688	54.5023	74.1541	37.1754	54.4215	34.9829	17.4033	12.8016	-3.09804	-5.09646	-2.28017	-1.83998	3.74243	1.94492	3.86542	1.91008	-3.47228
	47.2231	55.1405	59.3899	82.5941	26.5018	28.1847	53.2926	61.4627	33.6511	51.7481	21.3573	45.144	18.1942	-2.01055	-0.131523	4.90459	7.35881	2.04421	2.6953	0.866718	-3.79265	7.23446	3.80661
	27.0923	57.5183	38.7621	64.4748	39.5749	34.8488	27.5016	51.4972	30.0247	25.0146	48.2485	5.02269	13.3932	2.79658	10.5352	-1.0049	9.34478	3.62353	1.094	2.75583	-2.53831	0.867539	7.41515
	54.0024	35.9557	26.9095	73.4386	41.1372	22.7372	50.77	24.1094	47.8919	31.6757	51.0683	20.8398	11.7985	4.91425	-6.20828	3.81947	4.56857	10.8364	-0.950794	4.77715	3.94256	8.83185	4.06611
	43.9693	35.6598	62.2587	16.4073	11.8247	55.8252	51.9869	41.0933	28.1071	66.3824	21.0046	25.5981	4.41143	23.4755	2.15847	2.76086	5.49466	0.20955	-5.10746	0.698239	6.81461	-1.12862	1.21207
	27.8547	-1.81062	32.017	65.8577	54.3488	62.0413	74.7053	50.2402	43.0024	45.0992	27.9425	28.9425	12.4819	-2.57727	4.24291	2.1823	9.16236	-0.665059	2.74525	7.63476	3.19623	1.29303	-1.49552
	43.6231	31.5172	74.0854	47.3215	71.1908	56.476	41.1475	55.854	40.9238	64.8694	37.067	15.9575	17.2775	8.63218	6.60957	8.28888	7.6869	1.32808	2.1088	9.42668	12.9126	6.85737	0.73193
	28.5137	8.62515	49.0939	67.897	73.0149	20.7291	56.2254	44.8617	51.7382	24.9334	45.5985	32.384	8.31693	13.6785	6.92502	-2.1121	2.32661	3.31306	-1.61422	5.84966	7.16444	2.51999	6.32684
	56.7024	46.6901	65.4907	36.8577	50.8053	44.3027	18.517	49.4318	49.2609	39.1619	35.2855	22.8723	37.2656	10.8174	5.10342	6.73517	0.157517	-10.0777	6.54265	-3.10248	4.93124	1.34599	2.17926
	48.3288	34.6164	40.4284	67.544	26.7329	34.1779	29.8938	51.8271	28.9565	46.2858	24.4436	22.4519	28.7328	3.17269	1.75633	6.2815	3.58387	-1.15141	7.06469	1.06612	-1.2183	3.4298	9.85365
	66.3858	43.9118	53.4655	47.268	37.9199	60.23	74.7794	52.6997	68.9467	41.9238	51.6058	31.8057	6.76475	9.63524	3.30024	5.8285	0.478681	8.63363	13.5103	4.86322	-2.27465	6.85062	5.04115
	50.9306	31.0405	59.6955	39.2918	79.7548	50.9517	68.5686	49.7152	48.2614	19.0883	32.0366	33.6452	20.8828	7.46364	9.05651	7.49078	4.45712	5.81839	-1.48125	9.70327	5.15024	2.32845	-2.25236
	37.7543	13.6427	35.5231	31.1995	57.458	59.9018	62.0262	90.3348	35.3525	79.2859	44.72	32.9289	-3.60854	3.96911	5.94202	-0.566203	6.97298	3.13637	-0.476345	3.90328	2.58625	6.41793	1.65105
	41.6838	82.2356	48.3005	41.3205	55.2179	55.1834	71.7901	57.5002	36.0903	63.1459	53.5053	26.4617	13.936	12.6351	0.369509	0.676398	6.86837	3.60087	6.81483	2.98229	1.35865	2.81567	1.0964
	37.9887	26.4935	63.367	52.8803	47.4667	21.7185	37.5348	15.5459	75.3084	7.08813	26.0887	18.0316	13.437	9.52062	7.17747	9.69862	-1.01999	1.5539	7.05698	0.468374	4.21746	-2.1567	9.35604
	25.989	78.7653	44.6289	54.8871	48.5093	31.9929	48.1589	40.2069	17.4003	47.7052	44.0844	18.0517	13.9727	2.17611	6.34304	8.48869	2.54498	-2.71634	10.176	3.98148	4.57816	-2.20581	1.06537
	42.1064	65.3505	52.929	50.0696	61.007	63.5899	57.2573	34.1656	51.3694	64.4344	28.8903	34.3777	14.8559	9.17714	-6.60429	-2.52304	3.34565	-3.92116	1.29563	4.77597	4.935	1.56171	3.85819
	46.5692	35.6845	88.9522	61.2958	52.7118	57.1726	31.4987	70.9248	42.3414	56.1265	21.4786	-2.51123	15.1792	15.0925	2.85631	-3.54698	5.87191	7.2467	6.47258	3.92406	2.06397	6.07875	9.45579
	10.4001	36.6523	49.7243	49.1239	47.0613	59.1945	16.6991	50.9014	49.4942	27.0149	41.5241	38.6667	10.6726	10.0469	4.80746	-6.77978	10.4615	4.45663	7.54714	0.747062	3.92933	4.83411	-7.82934
	59.469	53.2108	46.488	32.5282	38.4451	67.8974	9.85814	36.2584	24.7201	48.0554	36.3599	33.8298	12.2981	18.3216	5.78685	9.99894	6.86088	6.77578	4.90189	9.44472	5.65951	1.052	2.54602
	52.0832	22.5421	47.0577	30.8853	43.7339	57.5435	54.5228	60.7707	58.3996	17.4628	32.8739	15.1003	13.3727	11.2728	13.4775	-1.78542	-0.397516	11.2832	2.70944	0.33372	3.76926	-4.62712	4.79313
	37.8863	53.1346	62.8693	50.782	38.8478	41.2143	23.2373	37.2839	48.3002	23.6223	38.0949	38.2324	12.7204	12.9905	0.465678	2.24828	9.08482	-3.66853	4.4518	7.39039	-0.57301	2.56922	-1.38218
	90.4421	44.6664	81.9159	44.9781	42.7763	59.828	34.1306	45.8122	29.2018	65.3369	40.1673	35.0654	42.5332	7.37632	-2.54628	3.40085	8.26944	-2.00601	7.07548	3.95489	-2.19411	2.70003	2.60438
	10.4628	71.6252	75.3766	25.4588	46.3934	64.0287	23.9703	62.2977	35.0483	64.7723	29.2263	13.7003	13.5526	2.89069	1.67817	4.90796	-0.819446	7.69684	6.19474	-0.808917	1.60862	-5.30815	4.59822
	49.0167	36.0772	54.387	13.7045	49.8263	54.3753	41.3142	30.0023	20.3363	46.0962	3.27917	10.4363	21.7154	25.7622	2.6212	9.04823	1.60158	7.16363	7.2375	3.7933	5.8002	12.0806	2.00346
	2.56917	47.6545	45.6585	58.6632	36.1067	66.8564	48.3277	54.8305	69.2905	38.0253	40.0749	30.9581	26.6927	12.7308	2.73061	2.2644	1.25587	1.91337	2.03141	3.73231	3.55541	7.29907	3.25681
	63.7019	55.5787	41.266	33.5115	10.5552	30.3997	25.1204	61.3474	73.3321	49.9831	36.7621	7.91668	28.2628	25.5986	15.3457	-1.56272	5.84094	0.899368	3.07696	6.16865	8.91939	4.71366	-1.07765
	25.5354	-5.6407	39.0501	39.943	69.6836	56.4595	51.2588	39.686	30.3206	32.2801	8.69309	21.8815	2.38206	23.799	3.84368	-4.58755	2.19613	-6.35678	1.40088	-2.63744	-1.81387	4.99398	5.12161
	74.9865	46.0458	41.563	51.7821	33.6196	49.7747	53.7247	43.7115	22.5168	44.5881	39.8511	41.9719	14.1576	-2.2678	-8.02094	7.3859	3.49375	1.39773	-2.48041	3.07719	-5.51445	3.70114	3.07878
	41.3215	40.7109	20.7404	35.8578	72.6505	19.3745	60.7047	25.4113	56.3963	42.9956	23.5414	51.7152	12.6948	-5.05512	2.83223	1.16146	6.23133	1.43173	6.80417	14.1816	2.22573	4.05944	-1.27799
	41.996	33.5341	36.5303	74.3258	29.3663	33.236	53.6457	20.1321	48.8772	50.0172	10.5044	36.6511	8.01847	8.13492	1.54462	-9.0237	-6.4096	7.1407	7.13989	3.78418	-6.46847	10.5876	4.19351
	18.0033	58.2213	73.0116	53.5891	53.347	56.8012	30.93	43.0711	26.5497	24.7089	30.0971	6.98975	15.7657	0.873365	-3.37274	-1.81363	5.90196	-1.32466	-2.2271	-2.5558	2.68451	6.83105	2.43912
	22.882	-0.802417	53.2376	23.2101	46.0679	68.7047	28.284	59.3833	68.6746	43.485	32.924	21.9656	36.954	28.8793	3.88708	10.3854	-1.97397	3.52643	-1.56909	-0.637166	3.58473	3.43777	4.36704
	74.1546	16.4215	35.4153	46.6467	68.3143	45.9415	50.757	60.4958	37.3149	41.1749	54.6742	13.1118	23.7829	2.09291	4.76213	-3.31628	2.71764	7.12658	5.0263	6.33646	-5.44026	1.37431	5.81445
	69.7	23.1719	77.1176	16.2202	51.9441	63.9266	46.8215	50.2897	33.6654	50.1869	49.5904	21.6447	16.9016	0.668718	9.37838	2.26269	0.515541	-0.592706	-0.0470799	2.61426	1.48561	6.78461	8.90781
	30.3945	31.3961	55.2649	51.5489	40.3813	21.6444	67.7285	50.2116	54.1979	48.6558	51.9431	15.1774	11.2896	8.93614	-0.218883	3.87372	0.271246	2.0414	3.15279	11.2832	1.97301	4.59946	7.7682
	71.8132	64.3302	71.5205	34.6781	77.9785	61.4408	50.8051	48.866	51.8548	59.3634	38.1005	32.3296	26.1789	4.32238	12.2394	2.81443	4.14453	-5.24081	8.8819	2.85011	4.46973	-6.3591	4.79041
	26.0549	47.3629	80.9965	24.8268	46.2694	43.213	-2.27804	41.228	44.7619	14.9568	31.1334	16.9827	13.2439	17.8377	4.61217	7.47589	-2.91999	-1.15893	10.5292	6.31853	6.59673	3.0024	0.904592
	72.0669	12.5983	53.2521	33.2297	37.4372	34.6229	51.5951	41.8481	55.9018	58.3565	46.5135	27.9572	30.7519	7.47975	0.483977	-0.0267714	0.977946	6.90941	5.57228	12.0943	2.90772	5.78931	-5.68084
	47.7668	63.4838	50.0378	33.0401	44.9766	52.3458	74.2466	28.8853	58.2749	57.5152	52.192	41.1604	13.5537	12.8604	5.10829	-0.699507	1.01986	1.85695	2.23499	-2.07687	3.26553	3.33496	11.7009
	49.6727	38.6694	63.3436	67.0901	55.7485	51.244	21.3523	47.7444	37.7045	38.7515	47.62	24.5007	4.49868	13.7951	8.65493	-4.82232	9.4501	11.342	4.28409	-0.48613	1.76461	-0.72309	-3.47155
	27.8585	35.4268	20.9765	42.856	17.4223	62.4516	45.5996	61.0413	50.2057	3.91392	43.2025	23.212	23.0786	10.7726	5.25567	12.0905	4.77269	-1.53154	-2.17149	3.99756	6.04389	0.326132	2.47401
	57.8485	49.8877	35.5559	51.9446	54.2371	73.4738	32.4446	48.8694	73.7551	38.7723	72.9497	23.5312	29.9544	0.430372	10.7847	-0.593159	5.73617	4.91737	3.208	1.91783	9.81333	4.31318	1.59294
	17.2128	48.1512	36.4496	47.4682	44.4941	48.2446	67.9423	87.9127	20.5657	24.6024	29.426	22.9906	17.359	14.786	6.10279	5.77992	-0.128078	-0.874372	0.123536	4.82974	7.4722	1.73609	4.11889
	66.8298	70.1898	29.2212	55.7483	32.3583	69.761	54.4408	49.5972	40.996	37.8477	47.9208	35.8244	16.69	1.33857	5.96467	12.0009	-6.91471	-0.202933	0.835292	0.895233	1.35803	0.721827	7.86966
	58.2484	50.6742	52.8621	53.0071	72.8795	25.8661	42.7609	43.997	36.8073	31.5572	43.6271	-5.46902	12.5249	5.57208	1.24669	-2.64327	1.42408	11.6036	4.12986	3.08706	3.68042	0.673907	5.74182
	30.1621	27.3271	18.7604	65.4657	63.4192	84.7001	78.6145	59.4277	48.4045	34.5709	40.9249	42.347	9.7813	10.2987	2.62923	3.39741	0.416847	3.7252	5.47827	-4.80548	0.830643	9.90979	0.0719408
	24.2399	9.71232	49.9994	47.1919	56.6766	32.2209	29.731	60.9962	40.5978	36.9259	57.8883	56.2358	19.9808	5.65385	11.6283	-0.994847	2.31004	10.2866	6.60224	3.33677	2.46689	3.43626	-2.89988
	65.9211	46.7578	73.995	37.7123	17.2078	63.8812	61.9386	55.6738	57.656	49.2422	25.3817	37.8926	9.81946	-3.80588	1.04442	9.41554	-2.1168	-0.816813	-2.64216	3.96158	4.14286	1.63996	8.97028
	34.7771	14.6961	54.3627	44.6004	23.2116	37.4315	42.6023	40.5301	67.2772	39.8698	31.7365	31.4356	20.8763	1.63376	12.4717	1.97157	-1.92138	-1.14797	5.87274	5.37458	12.9503	1.76921	9.0042
	64.1013	48.6959	41.1537	54.6361	20.9792	41.9858	32.8227	30.0082	37.6719	42.498	52.0071	43.1179	34.5621	6.02556	5.19107	-0.450844	2.68184	0.264642	2.81799	6.34161	1.93132	8.25278	2.58295
	70.1248	42.6895	33.5093	25.4501	47.7553	30.8275	18.4037	33.1528	35.7458	58.9839	45.1525	26.6793	6.23834	16.317	-1.40312	-0.18884	1.20337	6.65528	-7.1111	6.8242	-0.586172	1.14511	2.92532
	66.5348	24.4413	40.638	46.9	62.094	36.9619	26.3323	24.8369	5.1412	46.8257	29.9116	26.9942	11.1052	10.558	2.9734	3.73631	2.22071	1.86051	1.03859	2.77612	9.62827	4.91272	5.79315
	53.248	62.0593	73.456	35.7109	11.6588	46.1532	36.5519	53.7098	26.6305	45.8913	39.8683	16.2235	6.79068	27.8201	4.49985	6.09946	7.15163	4.53374	4.13824	4.37638	0.455771	-1.37555	0.291437
	52.0711	59.1001	21.9237	13.2651	42.6982	42.6746	6.6468	79.8457	53.636	44.0124	57.7868	6.79518	18.7724	7.56375	-3.65199	-4.99722	5.64477	1.42686	7.80395	3.87843	14.9934	7.91554	4.28804
	33.694	41.103	43.848	28.8081	55.9672	32.4841	58.6346	51.543	58.8374	62.8085	14.4652	16.7078	8.89486	6.19145	2.74144	5.31196	12.9165	3.59338	3.5498	0.220814	0.276574	5.8064	1.19404
	74.092	54.7855	53.7227	66.2498	38.1441	77.6627	30.635	83.647	43.8155	8.4078	31.3799	5.71691	17.7708	-3.23086	6.78687	-6.06844	-1.93346	5.80923	2.22808	-2.61042	4.29945	-2.14798	6.57851
	49.5349	56.5282	35.4248	75.3723	65.3988	38.3342	69.3786	55.4514	44.217	28.4636	12.3231	38.5327	15.4854	-9.22112	2.75107	14.6478	8.79037	-2.84989	4.61947	2.6482	-1.55579	12.0398	2.44596
	34.8152	45.3129	51.3041	36.2401	50.798	11.4479	61.814	40.8819	50.6716	43.5477	44.148	21.517	4.79778	9.54812	4.89389	7.30295	4.86695	4.97461	0.935824	0.724215	6.35038	-2.77577	5.29987
	38.5905	60.8015	39.8656	26.7975	58.9981	45.6198	50.876	67.0975	69.4649	46.426	45.8088	10.6881	-3.29403	-6.61997	10.768	-2.32565	1.16084	8.78553	8.31222	-6.48026	3.65662	0.842284	3.18326
	49.61	44.872	30.5658	95.5277	60.8518	50.4447	54.9617	30.7209	71.8245	26.3548	36.1134	19.2332	11.933	9.91138	2.29619	18.8578	1.95314	5.16601	4.27732	1.00524	2.56963	6.34059	-1.99161
	43.532	40.7196	34.1094	23.3341	37.425	43.5129	24.5339	32.1422	39.0525	71.3614	20.6447	28.7712	-0.299857	-3.1318	-2.50343	1.63183	-3.7304	9.18272	7.94982	4.39288	5.18467	-3.55941	0.62259
	10.7359	58.3236	41.2442	26.7347	59.0641	58.9293	41.8147	37.1071	25.9484	44.9125	43.7912	22.4637	15.3559	5.89676	1.91554	3.44874	6.61011	-5.69528	2.85883	-0.026497	6.76915	2.65971	3.15473
	50.0781	71.2998	54.8784	63.2019	80.4116	34.9647	59.0852	38.5752	40.994	32.2296	44.4083	35.977	13.7439	18.7173	7.66684	-0.659301	-0.710846	1.07656	6.20133	-3.83866	2.36478	-2.57818	1.68749
	55.7497	29.8437	49.1107	79.0183	79.4884	52.7981	46.6104	25.7183	60.2356	36.8039	28.3672	25.1832	24.1507	5.13698	21.3545	-1.61529	1.32806	4.32203	3.21622	1.57931	10.3142	1.71833	0.787821
	16.1005	63.8091	53.3713	54.0492	20.4447	67.1636	47.064	32.3385	65.8253	44.3782	46.8846	1.7495	15.1087	7.90744	4.45536	1.72125	1.75813	0.107862	1.0785	-0.282797	3.90381	2.16995	7.8135
	52.2931	66.5213	62.1441	26.8675	63.4879	35.0076	47.4334	58.0376	48.5345	38.4494	35.1119	24.0464	17.7511	4.52841	12.0157	9.38499	-2.68848	0.477547	1.80126	3.77868	5.79739	3.27224	3.37204
	67.536	35.7284	80.6514	73.7133	46.0207	35.2368	47.2012	42.1575	56.786	26.5147	37.0036	17.0166	16.712	2.44307	5.47676	6.91913	1.05841	3.13515	4.06011	0.104517	-0.0515046	4.49554	7.78513
	22.0222	41.6007	68.3004	73.7541	44.4313	57.4883	47.2997	36.2822	38.0945	30.8701	54.7155	28.2099	8.27984	12.41	-3.65191	11.0648	12.8176	8.01848	0.95464	6.74609	5.95619	4.17929	4.15769
	43.9486	41.9568	51.8529	63.2615	35.6183	48.9165	50.8993	52.0905	20.8545	34.5535	6.51649	28.0028	14.1443	0.251872	2.65117	-1.28036	2.37388	1.28095	0.745897	1.63562	3.94572	-1.13967	7.81841
	38.2248	39.2988	22.4721	30.1944	47.675	32.7564	31.9696	60.4093	44.7282	74.4564	32.2758	32.3971	22.3988	4.32639	14.3502	8.51422	8.21889	4.01005	1.52176	2.84453	7.35279	7.20077	2.32748
	23.0641	39.8175	6.3818	44.6954	48.7704	62.6587	39.5259	77.0215	67.3536	32.5528	12.4829	39.0396	13.8371	3.74571	5.22585	6.54764	3.44632	0.187604	-5.0103	3.99479	6.27028	0.495401	4.22688
	61.9548	82.2437	58.7475	39.1676	57.5488	36.0427	38.5946	47.7928	46.2158	37.6649	13.0773	1.46823	1.39323	7.20208	-6.48187	3.65411	0.566396	-4.04696	-2.07537	10.113	3.56477	-1.86864	8.76984
	33.4348	15.6553	44.7651	53.9202	64.3072	29.6055	51.8494	29.0739	43.9574	40.475	50.6026	23.3092	21.3008	-4.7777	5.78921	0.591487	0.956922	5.54934	5.91329	2.34931	0.0585257	-8.66188	3.53251
	75.3599	18.5897	67.3503	55.0591	50.3454	23.9741	16.1329	38.6796	30.3511	14.1132	47.0841	44.9995	7.08836	-1.35801	13.0324	10.2336	-0.705664	5.19039	10.4111	4.96471	2.56491	0.655939	-6.74732
	36.8824	31.9392	18.0456	38.0036	66.4664	59.6428	60.6402	58.3433	35.1736	57.2467	7.57129	35.7798	9.73709	6.95836	7.62033	4.50476	-1.36751	0.111885	8.83277	0.424945	0.413896	0.905314	11.4394
	48.8652	56.6263	56.6016	74.7173	48.1569	40.9142	66.0599	67.1604	79.2719	52.3603	45.6594	33.1275	4.364	19.9388	0.877956	1.95115	4.8347	3.99717	1.94521	-4.55372	2.34154	1.78245	0.780964
	72.6862	74.5758	63.6142	60.7715	39.7387	46.3823	21.4605	30.4596	72.6949	51.0286	33.0364	16.8428	30.6039	17.0907	5.97628	-0.250189	4.81615	3.70448	4.17729	4.75383	6.21262	-0.722751	-3.69776
	21.6389	32.5127	80.172	30.1442	11.8746	35.6725	82.33	47.4536	40.8339	50.7627	48.5151	36.9342	11.5526	15.0902	-0.722387	-3.15781	4.21559	-2.10315	3.76024	9.95964	3.19222	2.76073	9.73662
	30.8623	24.7353	45.9338	51.2364	45.6108	32.2256	34.7252	49.6795	41.6251	29.8293	24.1465	28.1459	24.6099	-2.05642	6.7371	0.444916	1.72493	3.62991	3.8442	0.196039	5.9566	8.1144	1.71506
	42.95	62.8778	54.9442	47.5824	32.7684	66.9536	38.203	45.2278	32.9133	12.9791	59.9931	18.0305	17.9515	3.38851	6.15906	-0.995241	8.16976	0.714171	1.21113	5.42747	5.1968	7.10533	7.31532
	59.5965	61.3048	43.9086	34.8112	38.4408	14.8649	46.8585	39.1112	46.1014	50.9058	7.63938	11.4877	29.5923	11.4779	15.9439	6.9448	-0.971716	0.156488	4.31931	-1.64337	4.25573	7.18497	3.32512
	37.2565	27.3605	72.1738	73.8062	35.0057	2.68282	58.1448	50.8336	29.3593	59.6567	1.98411	35.7127	7.93146	17.0194	8.56113	0.144117	5.50859	1.55725	6.83553	-5.66176	0.572997	6.0111	4.57008
	27.3246	31.3446	2.84436	26.5546	59.8418	37.2026	43.5918	20.5627	67.2138	60.1679	36.948	16.9322	2.47625	1.73969	0.369651	-1.84639	0.234913	0.214333	4.38083	5.77428	2.92146	0.640116	-1.54675
	39.7166	80.4832	57.3095	50.9087	49.8813	4.06499	41.862	37.5094	66.0633	45.6728	64.2217	37.6722	23.2822	21.2146	3.74298	-1.40606	3.85323	3.18597	9.627	-0.666483	8.04397	-3.69149	-5.72157
	57.5324	39.8924	14.146	53.6927	51.5575	25.1008	49.3896	3.45946	50.5206	79.6387	35.7394	10.8042	4.24637	11.6225	-0.939995	5.73282	0.121836	3.34804	4.04032	6.83444	6.88294	-0.0543806	-5.09452
	67.6011	47.3866	46.3231	24.7743	87.513	50.8514	36.6516	57.0135	18.4507	40.662	31.1008	26.7483	15.431	16.6608	4.02281	6.36851	8.52589	13.0212	4.69999	6.49462	2.73752	2.33543	11.3247
	19.6138	45.9444	54.9437	81.9611	59.7019	34.0735	65.2761	11.4112	40.3861	35.7552	35.3101	33.5774	26.0432	6.21687	13.4747	5.12602	0.441009	0.654114	0.663506	1.35028	2.67709	9.97143	1.94661
	28.0246	32.5345	54.0674	56.6335	46.9135	78.8587	58.9471	55.9819	39.9272	77.9118	37.9776	20.3222	2.8222	4.81954	9.66536	-0.493317	6.57421	11.613	-2.27964	3.85462	0.148918	1.50505	0.42586
	46.0104	45.9538	45.1672	51.8445	56.6119	45.0364	56.0737	60.0478	61.1381	50.7322	28.2997	51.6848	9.3784	13.1146	4.45276	3.73769	3.50136	2.00821	-0.000423018	1.00529	-0.0463321	6.31893	-2.49195
	56.0665	61.2602	32.6897	20.8035	43.3083	35.171	59.2632	49.3657	16.4424	59.1318	23.5137	12.2913	8.40852	7.6225	13.0127	11.1732	1.84752	5.31851	9.3943	4.5099	0.952246	2.72895	8.77747
	44.839	66.1814	48.8073	40.5368	57.6342	59.6219	60.2432	72.912	44.2202	62.3961	48.3143	29.0618	7.18839	14.3007	15.0474	-4.91079	10.1713	5.12435	6.84065	-5.78581	2.2126	0.397803	-8.03886
	56.8188	34.1479	57.5367	55.6264	64.9998	56.4463	26.4089	41.2725	80.1438	46.2158	56.6826	17.5067	17.8489	11.2728	13.6766	-0.877692	10.0478	6.50177	1.70365	-1.40565	-2.06918	-0.883155	-1.1982
	43.1005	59.6692	34.6107	54.9247	56.738	21.5822	54.137	35.228	41.8848	35.8977	39.6006	9.58667	12.7156	11.6275	-4.17085	4.70047	-1.84455	-0.387563	8.97637	12.481	3.72698	3.35999	7.19829
	23.5169	59.4215	64.8595	22.4613	44.2442	39.4927	45.4139	67.5359	24.6823	41.9617	54.5235	21.1655	34.2478	4.79394	6.9748	13.8527	0.273599	5.05587	-1.22313	2.6838	0.0473319	3.75599	0.849581
	42.5809	53.1382	58.4421	35.0457	59.1274	41.2596	67.8849	51.7098	60.162	28.2045	66.3303	33.8942	12.6497	10.3455	-4.46817	9.21336	11.8962	-1.49958	1.94368	1.04779	5.32417	-1.02559	4.98744
	25.3977	66.0711	66.759	50.0179	49.4925	34.2531	72.9434	38.7111	53.7655	24.2346	31.9714	57.5421	21.2035	7.30412	0.90445	9.64409	6.53337	2.4895	-0.194696	2.4293	3.29556	-0.618778	2.84492
	50.3806	38.2543	47.5977	51.4775	40.2507	44.5442	40.6851	26.2567	43.4211	61.0976	24.0562	5.3349	29.7423	13.3141	15.4851	-7.81125	-1.66294	3.54748	1.80389	0.929457	8.14999	3.83594	3.80196
	51.9106	33.7684	48.1656	42.1091	40.2691	40.6411	61.8492	50.8294	44.8869	46.7794	49.9748	18.0002	32.668	2.64576	2.33245	-3.57241	-0.57939	7.08243	-1.06589	2.65561	-4.20383	3.63911	2.84269
	14.0641	46.331	39.8205	60.8419	59.2325	44.3921	59.1612	21.6213	65.0625	55.6222	29.8056	32.678	18.0934	-1.55166	5.81635	3.89343	9.43894	4.42388	8.31444	-1.56617	-1.10759	3.60039	9.09864
	55.155	67.4179	30.6827	33.81	50.7247	60.6143	68.7292	24.762	50.8713	46.8879	54.639	20.5485	11.1883	10.7009	5.94612	0.495602	9.09761	0.237641	5.11419	4.04386	1.28106	9.52617	1.34007
	51.4326	59.2963	65.0605	55.8618	40.0224	37.8546	40.052	58.2124	43.3776	32.3804	49.8823	35.6112	22.966	8.21173	5.40952	2.46927	2.7296	9.41432	2.58455	6.91445	7.83989	-1.23193	1.24929
	14.374	61.7171	47.3834	18.7139	19.1782	25.5754	48.5216	54.9909	67.7365	56.9042	27.8607	-3.34636	10.9135	12.3878	5.1597	16.5939	1.88427	-1.68484	-7.88092	7.31011	-0.028409	-1.68838	-0.475111
	57.2482	62.6087	55.1259	55.0411	47.2886	22.7139	46.6578	73.7407	40.4947	37.8748	35.9097	36.7862	12.8887	5.07703	4.38463	3.75319	-0.0678798	3.08868	10.4861	6.13711	-2.29947	-1.79819	9.24479
	44.4425	30.1181	33.8297	35.882	28.6623	46.1779	26.6282	47.5215	44.8172	55.4053	35.8509	16.7873	14.4531	4.74316	0.436206	6.03106	-3.4635	-0.129698	2.12289	5.09587	0.2797	-2.74715	7.35391
	47.19	42.7149	44.0667	39.9788	44.4489	48.5151	51.552	65.2783	42.6745	36.9637	21.5971	19.5877	8.36942	18.7561	11.3144	4.67692	3.07654	3.16655	6.18872	-0.763225	-6.39862	1.87466	7.08646
	75.1381	16.4253	34.5901	62.7199	40.4867	43.0117	49.9988	50.0202	73.4213	46.2946	41.9848	5.10614	-2.1007	7.82962	2.04096	3.98897	0.767612	3.6818	7.3182	-1.62571	-1.49638	1.24006	-7.60566
	56.0584	43.7344	58.6947	61.4281	54.4457	44.6877	15.452	90.5228	56.071	57.3526	43.2447	25.3449	27.5749	15.1804	-0.224887	11.8564	3.74631	0.0995482	5.3935	7.76631	6.8338	-1.58645	1.49304
	32.2856	69.277	55.1561	24.2671	62.2421	86.6074	32.9269	17.0221	15.4834	57.0424	43.6584	40.5191	9.51378	13.005	2.41519	0.677909	8.7401	3.217	2.13334	3.77234	4.53188	9.84654	4.03596
	66.2968	66.17	59.7475	47.3538	43.3558	51.2137	35.5838	33.5356	48.8758	34.9628	20.6139	28.0325	28.9379	21.0787	1.96477	5.24178	4.63458	6.60294	3.82402	1.38908	3.62361	10.3165	-2.36243
	66.9521	64.105	22.656	46.6949	62.5964	61.3475	60.508	53.9464	29.0783	70.3454	43.2133	18.6684	26.4452	8.52321	9.41204	-1.536	-0.883635	10.2767	7.9677	-2.48941	6.78528	0.51589	9.33374
	57.771	52.9284	27.6116	46.6307	50.7541	44.4125	53.8542	26.3002	55.3153	39.9395	29.7982	24.306	13.9318	15.377	2.26501	4.14936	6.08759	5.87338	-1.78208	6.78261	9.46733	-2.86523	3.14453
	70.1793	50.7973	30.3112	23.8553	24.3931	51.8639	46.9007	59.8296	76.9706	33.6	44.613	19.1601	18.9864	6.55358	3.0851	1.58815	10.8068	4.72742	0.135073	7.70555	-3.28059	3.95292	1.86196
	49.3996	36.3803	60.0753	87.5695	47.2405	42.2755	31.0732	29.3933	19.0217	52.5632	46.3158	36.9821	-2.02447	13.7034	-0.978266	2.30067	8.43131	5.69775	-3.6544	-4.74108	1.52018	9.33943	6.17751
	39.8759	23.3554	50.1353	31.0637	40.0874	56.9203	56.9682	53.3277	63.2956	28.4762	45.3989	20.1783	4.26651	-0.934137	3.71862	10.4843	4.37783	-1.65381	8.36376	1.84746	1.55459	5.23193	-0.277362
	75.3097	50.4825	72.1212	79.6195	50.4494	23.7574	47.3604	44.8747	40.275	41.0795	34.9844	26.2804	6.74911	7.96541	3.53212	-4.77548	0.529839	1.24812	8.78886	2.07557	-0.921318	2.69029	-4.43218
	61.6255	58.5753	17.2956	35.6308	39.8973	29.3959	69.0812	37.6163	44.0236	54.2054	36.1409	26.2058	20.0261	12.243	12.7895	-1.52035	8.94712	5.56935	7.67232	1.94561	-1.31712	2.32464	4.66236
	44.0396	15.8048	51.5807	29.2706	49.7615	40.3323	22.184	46.2409	47.7811	48.293	29.5959	14.6451	6.26855	6.18201	6.56517	-3.00817	3.81594	-2.49504	4.77231	2.16331	0.618686	8.71053	-0.8905
	23.5484	55.9591	58.9941	53.5933	45.2184	50.5724	61.0913	30.7399	45.966	34.6015	34.0588	-3.00439	23.7013	-4.08674	-9.68439	2.58565	-5.63802	8.7464	1.23692	1.16722	4.39043	-3.3542	6.47874
	68.7783	60.7816	55.7691	55.7338	40.8889	66.1734	47.8085	70.229	62.2693	35.4865	31.448	30.7311	19.4075	8.90301	5.72061	7.15534	-3.02076	7.78208	0.579774	-4.83778	7.14069	7.14176	-0.81644
	69.0643	40.8744	43.1381	44.2224	67.1839	52.6035	47.9879	65.4889	33.1787	68.6074	54.5814	46.5373	6.18034	4.1724	-9.35263	0.397112	-0.754045	-0.88071	9.57931	1.38055	7.71646	5.62963	-0.0100219
	41.5794	79.1436	40.4362	38.473	48.7168	59.0957	95.3076	55.9162	53.2809	52.7486	27.4042	29.0825	13.6346	20.8592	1.74989	6.74261	8.34437	0.789706	1.90687	6.9306	2.67885	6.4792	2.51539
	14.3488	52.3235	67.6437	32.5572	43.7172	42.5579	46.9067	28.5013	57.6467	59.7951	57.2525	11.9888	18.0482	11.6743	16.5069	5.63729	7.67819	2.05966	7.47887	-3.03331	2.47607	1.88528	-0.287714
	57.2325	72.6885	54.1666	16.5241	44.6644	29.2293	56.0793	23.159	52.0409	14.7675	33.1867	2.07537	22.59	9.2494	6.31717	5.74426	-3.86463	1.95894	0.231609	5.41366	7.03577	6.30906	4.06357
	55.4864	50.9804	15.9505	66.3534	34.4653	68.1209	67.4242	67.8308	45.1621	54.7292	41.2854	2.98183	18.3208	15.8346	16.4641	11.8452	1.78122	-0.557635	1.86313	2.8383	5.42107	9.35685	-1.16031
	-5.2493	36.4121	43.9533	39.2696	66.7331	67.918	38.7723	39.3954	34.95	37.6367	30.6842	11.8979	14.3673	12.8105	9.4513	3.20577	-1.86906	-2.3491	6.17642	-0.427517	5.78192	-3.70662	5.07308
	52.7058	49.592	45.2758	62.5776	28.3464	49.1229	23.0019	37.6568	79.3001	31.1249	2.06507	15.4509	23.8635	16.188	6.04733	6.02416	-3.37621	3.28723	5.52892	1.36514	8.42268	4.24157	8.99311
	39.345	28.3683	54.5881	70.1334	56.5294	64.182	54.0892	32.3993	40.5113	30.264	32.3995	19.6206	20.6796	0.782341	7.32418	-0.120367	-0.263293	3.5964	3.72619	-0.836335	-7.30859	3.0637	9.17871
	50.2481	-2.05614	78.2801	55.1785	47.4309	54.2624	70.9743	24.4202	43.8655	49.1895	32.6553	18.8396	26.5203	19.1888	5.776	-2.79951	-0.182324	-2.50214	3.58071	-0.658146	4.83665	0.639988	0.322959
	53.267	46.7377	38.7507	39.3408	23.7454	53.8496	41.0225	73.4627	13.8038	12.704	53.2183	21.932	15.8312	8.15188	5.87666	3.28165	6.58226	-2.1733	5.91711	5.58244	0.477439	9.74408	9.34847
	45.0234	31.4502	46.8443	51.0536	65.4883	53.5922	61.6129	38.7276	64.5062	63.9244	29.3464	7.30419	10.7927	16.3866	16.6361	-2.25336	2.36278	6.27847	6.41335	9.30939	4.79351	7.31533	5.83989
	67.1887	41.1681	83.7779	26.6945	0.244259	51.5451	10.5595	47.0895	43.1305	48.387	26.6901	33.5491	7.57001	3.82436	5.52787	6.08309	-2.67531	-0.529786	-1.54349	1.87207	-5.17305	3.03638	7.71201
	43.6585	39.8187	46.8306	61.3687	39.6969	24.8118	51.2144	54.7202	46.3952	25.3378	33.9119	23.862	12.9665	-1.55062	6.10645	10.1061	0.165733	5.41337	3.28541	1.83964	-2.77297	4.41922	2.81324
	31.2386	39.9364	25.719	41.3367	60.2208	81.2291	76.0671	39.3257	54.4441	50.4401	66.688	10.9172	34.4525	8.1893	1.67508	-1.03233	2.53016	6.18934	-1.47153	2.22332	-8.16762	6.11714	3.30033
	55.0963	50.2154	46.3339	37.1973	62.0188	41.7236	27.2346	39.4111	42.3195	43.3091	2.07261	11.9285	11.8338	5.02375	5.12718	8.09564	-0.824356	2.54366	5.79684	0.877019	7.08553	6.42398	-8.43094
	74.9505	58.8089	31.4961	40.2799	70.9047	53.9958	48.4349	45.0965	39.6953	13.3753	12.3901	39.0046	19.248	2.94748	3.22963	0.94037	5.79397	-5.46097	1.22033	3.64911	-0.25489	7.58825	6.58218
	78.4495	25.7345	34.2122	67.3981	58.8693	35.2846	42.0325	64.0559	60.2853	43.4853	65.6717	13.5691	30.9318	7.70778	-0.0934499	6.55258	5.29967	6.73474	6.63383	2.31308	7.29416	1.20544	5.29694
	59.4397	33.9737	30.6174	23.6192	61.5887	58.929	47.5852	70.5408	25.5799	54.1734	45.9104	19.0556	-1.94003	15.0151	3.29849	1.74232	5.45067	3.57863	3.2715	7.68732	6.81576	-2.45794	0.996796
	49.3342	60.3502	44.4796	46.9837	63.5973	13.9833	15.7729	51.3562	79.0082	19.587	11.5646	26.2419	6.10595	-0.116897	-3.95667	1.24807	6.09718	6.96811	4.80466	-2.31984	3.55422	7.89053	3.38545
	51.4125	3.29666	38.7934	45.5839	39.9822	54.7144	53.3958	54.0726	64.6271	41.8772	33.5848	18.1793	8.57191	3.8539	6.07819	5.47	2.72119	-0.908409	5.44578	10.8454	-0.881152	3.15107	10.0343
	35.9316	39.8278	61.2554	52.9541	18.0282	36.7071	77.9917	34.0809	41.3322	48.4689	28.8269	37.8154	12.5791	10.2284	6.15183	7.05163	0.569981	6.93121	13.5826	-4.90519	1.86879	8.50577	1.53133
	56.4174	21.4195	3.92405	37.8972	54.5116	47.7236	53.3157	29.053	35.4702	20.1377	18.9659	2.31699	25.446	12.5301	-6.37801	8.24374	-3.94062	3.21686	7.7682	2.0138	5.66344	1.89718	-1.19953
	58.7687	24.6583	15.5726	80.6207	52.3748	3.38931	54.2407	16.9852	48.7016	50.0101	23.0514	29.9988	25.8557	11.7037	5.50043	0.203728	12.5241	0.328093	7.73465	-1.87723	9.05754	4.11327	-3.0933
	36.2908	44.7919	65.7384	48.9287	35.7693	48.1461	40.418	43.1685	19.9249	33.712	63.1956	27.3355	3.75627	3.5273	1.12557	4.90033	9.09352	7.05132	6.18666	0.673104	2.73597	3.09045	-0.00419988
	35.4682	41.6044	40.7883	66.1653	61.3708	57.6491	37.9575	30.9228	67.9763	31.8186	37.6091	33.0931	6.71341	16.4591	0.674678	3.50237	2.61734	4.79634	-4.48313	-3.54965	3.95634	-0.676177	7.11284
	44.7675	17.5175	26.5334	62.8313	70.0974	31.4053	60.2094	20.1486	44.136	36.82	43.3551	40.6737	22.0202	-5.3208	3.61875	-3.45841	13.2669	9.09921	1.29268	1.66479	5.33265	-7.15816	5.14701
	51.2935	66.7962	58.2665	53.0582	65.4797	29.6076	40.1596	46.4907	62.0808	36.5217	5.09194	34.8135	4.29228	16.1681	6.37114	10.4501	11.0941	1.66564	3.62153	3.32292	-1.52131	1.5822	4.61182
	13.2677	57.635	38.0246	33.8189	116.409	40.8142	76.2034	42.2408	54.1066	63.0098	39.8863	41.0962	15.617	2.08306	7.96199	4.69973	-0.768289	6.60662	0.327535	0.294927	1.87928	5.60143	9.14584
	38.0547	38.8154	32.1005	50.9816	50.4004	71.4061	39.9456	54.9926	38.6635	46.4734	27.8083	43.1522	3.9612	6.88935	6.77364	-2.24384	-6.09824	6.35608	5.75767	1.07047	5.17146	3.03646	3.88695
	54.8322	43.0846	55.746	80.2374	35.6155	40.767	34.2829	39.8705	52.6683	37.3763	18.7206	17.9774	23.0804	1.59404	2.40234	3.90134	-1.84739	6.3276	7.61586	1.24001	6.17629	3.45185	3.34961
	51.5324	42.2569	37.5143	48.5167	65.8773	54.3984	57.5578	45.9894	27.6011	42.4179	39.9766	12.6252	10.873	9.16706	7.1404	0.932384	6.39111	-0.395629	6.77407	2.0627	7.18321	6.80001	-4.86505
	66.596	60.8796	91.9237	84.7885	67.1193	41.1429	52.5347	31.8566	58.0784	61.5719	38.2003	45.9082	11.5806	5.80505	2.57345	9.85689	6.27736	-0.897455	-0.750896	0.640151	-1.53693	-0.0738444	5.6746
	32.4947	58.2763	45.142	53.2662	79.7662	75.2838	78.7372	65.2859	31.4007	50.3567	46.2604	32.4282	11.611	0.463315	-3.57941	1.59583	-3.58085	9.99154	-2.10208	3.89738	4.33474	-0.518968	1.3536
	66.5169	54.5051	68.9294	32.2054	70.2458	49.383	55.9674	57.4961	39.5517	42.6694	29.4571	14.7658	27.5811	17.154	-0.494284	4.07088	7.78991	-2.5636	2.7785	4.0332	0.171838	1.7089	7.01041
	19.2675	54.4574	72.5291	22.7601	60.0273	59.0447	67.417	77.9274	50.7748	73.7954	9.59898	18.6666	12.5295	3.13847	0.26094	-1.20742	-4.28456	0.417484	4.46016	7.67377	0.926594	7.29423	7.17082
	38.6812	69.4221	62.5653	21.7934	70.5445	21.0361	27.8056	52.6261	45.7619	36.1576	-4.62468	29.6249	15.7792	11.736	6.06491	9.33049	4.90186	12.4553	9.12783	-1.79567	2.06743	3.90784	5.54062
	69.6751	48.2558	24.46	20.621	55.774	55.0884	47.5728	17.817	55.5433	58.4359	65.417	24.3764	26.1411	5.77499	5.73448	1.28477	-1.2196	0.464418	1.38808	5.36682	1.19695	0.92732	8.00164
	52.3933	57.5463	52.4295	48.1315	24.8574	69.9455	41.8265	47.1934	63.8891	36.1811	47.8708	27.0941	21.7345	5.60802	1.82779	3.81618	-0.146148	-5.44631	5.18143	-1.07911	3.71206	9.18294	3.9294
	42.0191	48.2475	33.733	103.274	50.5976	22.3093	44.3485	48.004	41.9699	34.0115	50.3319	14.351	-5.03224	1.44463	7.68673	4.23467	7.22483	4.28855	8.719	5.32568	7.13415	4.13422	3.93165
	53.4294	29.0823	49.7677	18.4255	45.82	35.1513	50.3643	63.1816	54.1007	54.661	26.6618	20.1637	6.95622	8.24908	-3.39673	1.20329	2.71872	10.9316	-8.07323	0.414996	4.65745	-1.58575	-1.22905
	66.5572	42.5099	28.9995	56.8153	62.2203	25.7909	41.7917	61.3159	37.4265	56.2286	73.0967	5.62493	16.0618	13.3077	6.58819	9.50951	-2.85925	11.9017	-1.7972	-1.72857	10.4503	3.38793	3.19586
	17.6302	27.98	10.943	64.0598	49.9486	45.8931	88.1536	57.4104	50.5895	55.3693	60.2866	21.0581	23.8132	-3.99252	9.04211	6.85509	9.80717	2.43412	-7.16974	-3.10801	0.351399	7.12693	2.11159
	33.6503	35.3244	59.1908	44.8532	70.2242	73.075	54.2511	45.0243	63.2355	32.8259	42.2579	33.2802	3.10683	13.8163	0.721247	9.72755	-9.17257	7.75378	2.63847	0.702353	6.25549	2.65325	7.3191
	68.7766	44.1985	21.3268	38.4008	23.7568	53.6827	47.2435	50.9967	59.6422	32.8727	44.2094	25.9693	8.01228	8.2486	-0.198557	2.07529	1.78718	8.35042	1.07086	-2.79772	3.81292	-0.337036	4.75782
	43.2801	44.1013	30.3923	47.0949	58.2617	9.96376	65.3932	32.2281	43.8945	35.3377	37.4245	42.4226	11.9039	22.0036	-1.16375	10.1461	2.67116	4.01387	-2.26679	-1.15303	-4.94361	10.273	0.552511
	74.8076	13.9505	49.7082	40.9544	32.7514	20.6404	32.3131	75.7927	59.6509	52.5552	39.1555	12.4302	-0.975566	8.92689	1.71964	4.6038	-1.34457	1.20981	7.60391	4.16702	1.77445	3.48588	1.04066
	72.9502	41.6981	52.2499	55.9323	46.4471	71.2065	68.4113	56.6994	81.1241	35.5294	24.5199	26.56	16.3724	-3.93839	14.2907	10.9677	-1.77644	6.04785	8.51601	9.29776	3.75888	5.72576	0.872192
	42.0073	22.3577	35.7966	48.4378	66.7649	68.1648	33.4765	72.3741	45.0373	61.2048	21.8761	27.4755	15.177	5.91264	7.17877	5.64291	-1.21106	-0.0412175	3.67738	-4.58971	1.09874	4.95761	1.32492
	34.6203	59.0109	54.9292	9.46929	74.1642	52.2651	49.0588	46.3507	26.6647	33.9663	12.4207	2.91306	19.9785	8.52585	8.68839	13.3626	-4.27579	0.246229	0.95286	7.96427	0.561822	-1.02719	5.28529
	64.1392	63.9231	80.1709	67.7586	42.2424	45.1685	57.4657	39.5759	49.1647	71.7679	73.5887	24.441	10.229	14.1779	9.89188	7.66363	4.17457	1.66897	5.50325	2.59616	-0.908981	-6.11154	-6.35823
	58.4872	48.9111	58.7978	34.9428	16.4172	56.9523	45.7534	20.087	45.0496	41.5668	45.7772	14.8963	23.7306	7.16655	3.25029	-8.30416	7.73744	7.75748	2.69315	4.41471	0.594096	0.824083	-1.73342
	61.9109	38.0994	47.0543	8.24098	52.6847	56.8374	67.0756	29.5023	48.3125	66.9135	27.0632	19.2747	7.66067	12.371	3.88592	7.71953	-2.3247	3.24327	1.86822	3.04148	7.65835	2.6189	12.9444
	63.3047	19.5718	70.6773	31.2114	78.2544	27.7221	38.1483	50.5317	51.3351	52.1027	34.7826	37.0476	29.542	7.96509	11.0685	-4.21384	-2.19472	2.82455	0.346172	-0.34207	5.76277	4.68886	2.10915
	61.4781	70.5411	39.6154	38.5097	47.6579	20.6304	41.0373	41.2995	27.0444	48.5987	41.2941	27.6506	8.67322	5.43205	13.7242	3.33196	2.56296	0.713911	-4.07208	5.78931	1.70133	-2.89948	8.06006
	40.4176	40.4074	51.9415	49.1316	37.5027	38.6139	35.678	33.2738	69.7733	56.3701	13.9849	3.87065	7.65427	5.62518	5.1304	7.83017	8.64137	6.33443	0.0350462	9.4242	10.604	3.81407	4.2919
	14.9705	62.8055	17.3913	37.5217	55.317	27.1313	25.1248	51.8437	64.3865	61.9546	20.3553	24.9981	10.4306	15.4407	4.03771	8.35973	12.3582	4.90044	8.74529	6.68612	-12.4358	-1.23861	6.31338
	66.4668	45.4023	15.2681	84.4704	63.0659	54.3523	35.8987	52.7716	33.6225	22.3488	34.819	-0.344946	22.8902	11.4416	15.2282	6.56251	0.304044	2.46377	4.13867	7.05515	6.04557	8.00954	0.0433387
	22.7223	25.193	43.5513	48.8411	45.8039	26.8823	17.8197	48.2384	44.0251	58.2762	24.1299	33.2617	28.986	10.6357	15.0328	9.05335	2.87663	6.08523	1.57811	7.08366	6.84719	-4.93305	-0.845167

## Sheet: Fig_S1Aleft_blue_curve
			Each row is a mathematically generated ‘neural’ response profile as a function of continuously varying input using a fano factor of 6. N=1000
	39.4933	61.6007	51.0658	52.1283	47.2619	60.0313	26.2759	28.699	20.6778	15.81	34.784	28.9508	29.6753	24.0356	11.349	17.6444	5.69011	18.4227	7.70029	19.4539	8.48198	-2.81734	3.65678
	-5.89616	35.7483	34.0812	40.0734	43.3384	12.1985	-1.64374	0.247771	12.3762	65.4888	26.8771	23.4718	35.4944	19.353	12.1275	18.2508	9.27901	17.7457	3.76592	8.45017	11.1709	-1.64502	-5.05328
	55.4168	20.9068	25.6973	35.5326	68.6264	28.4151	19.1224	23.1907	12.2075	39.1633	19.6895	23.478	29.9665	10.9851	22.2077	0.62095	33.1946	5.84385	16.5192	0.299876	3.55566	9.59207	-2.54842
	65.7191	50.9763	44.908	30.6557	21.3363	69.9566	31.5002	36.8274	50.0541	20.6861	25.9103	19.1821	23.4873	8.53417	18.2488	0.783949	18.1893	6.80295	14.0261	1.11813	3.29061	3.74297	6.77998
	23.0169	56.4569	40.7388	28.1528	25.503	38.3429	34.3151	28.4215	33.6032	20.7085	44.804	17.4285	29.1006	11.2851	-2.77612	13.1232	6.26505	20.3465	28.712	1.73331	6.1142	5.30886	2.76259
	31.6396	37.6068	45.903	51.5566	48.1258	48.1771	24.0002	36.7795	48.2286	39.8685	46.0926	34.4775	5.66772	24.1425	11.9307	4.57556	26.5511	15.1026	9.49486	5.55502	-5.30504	12.6401	7.54585
	54.6453	69.4705	40.8359	44.7535	24.8691	25.7671	44.5503	41.7696	50.583	34.8075	26.4478	45.9959	16.4379	43.5211	24.5317	27.6758	24.3429	29.2597	13.3246	-0.0269962	11.5211	10.7054	1.28351
	55.9766	44.992	53.8225	35.3654	44.7366	24.6889	63.8587	53.3635	25.3088	33.1516	34.9123	20.8744	-6.37829	45.8851	12.7975	4.71102	5.95043	0.288006	1.54145	3.03176	14.856	20.6054	1.79803
	68.0565	48.5082	34.1657	46.1137	46.8264	23.7689	12.271	52.9879	11.2758	18.4756	34.7081	22.1837	47.7559	23.8406	0.965898	16.9599	17.7806	14.4763	9.72574	4.19662	2.44502	2.88329	9.42678
	58.7413	63.7203	53.7008	36.1501	25.3364	63.1781	54.0705	59.1813	30.5595	19.1736	28.9217	42.0451	3.70665	40.663	18.0913	10.914	10.214	14.4037	2.01408	9.05643	16.9476	7.26355	1.12663
	45.6038	34.1709	41.2259	47.8182	41.7402	43.0588	34.9881	42.4623	41.7436	17.9145	47.572	15.6639	32.417	5.92468	23.2086	19.7437	27.8963	8.8867	2.37674	6.32842	-0.560746	-1.02084	2.59443
	53.1381	51.4422	49.6639	40.3996	32.4169	39.6734	34.0764	44.0215	21.3381	30.0477	29.7131	22.6161	14.1124	20.6114	15.4554	12.9001	14.5322	-5.86405	14.152	-0.911946	20.2901	12.6392	-2.00908
	66.4696	32.6336	52.9078	38.0966	67.0471	18.1347	41.0277	42.0099	27.8216	4.55744	14.4111	19.3675	-2.15374	16.1349	19.4471	18.2811	12.7856	9.46076	12.4462	3.81747	6.266	4.19899	8.05653
	45.66	56.7168	11.711	45.6645	78.1401	52.0121	41.4272	43.3441	39.3737	23.8284	11.4188	18.1709	34.2294	18.3785	22.3575	15.4542	16.9976	4.97173	18.0938	16.1256	16.3494	5.7333	5.2354
	38.9798	38.2236	37.152	53.4035	16.4143	17.649	42.8073	9.0518	49.061	30.7777	34.9362	4.55416	14.9527	15.9388	27.1071	11.0313	20.2255	23.2151	11.0682	-4.52186	14.1772	13.3058	9.75507
	54.9467	38.5401	37.7357	14.5771	44.8775	25.5085	8.94128	33.8508	26.6221	11.9014	22.6662	21.288	20.0949	14.7375	13.7153	23.0328	14.1513	16.3329	16.327	4.27593	4.22951	0.526909	2.37413
	54.8649	48.435	55.3245	51.6101	60.8269	48.2237	38.8305	41.7417	11.3722	43.327	29.1428	40.0774	27.1376	23.4399	36.9116	24.084	9.15518	-0.388978	22.1655	9.8883	18.2344	-0.186618	5.88457
	43.9738	62.3451	27.7265	31.1497	34.9603	28.1689	38.2732	52.6806	41.4119	27.608	13.8469	29.9022	9.87833	22.36	18.7727	30.1609	15.2387	13.5671	22.9885	14.4045	8.85287	0.65979	2.11607
	23.8605	53.2883	51.8944	38.5493	16.7537	39.1621	51.877	19.3279	41.1506	16.9601	20.9524	27.4626	16.7261	33.6742	12.9001	14.6913	27.6776	26.8801	3.9586	3.16775	-4.07703	9.45347	5.84249
	19.7721	47.4315	49.428	64.2993	36.6532	22.5577	37.1377	27.0622	9.54857	23.9326	41.8762	31.8483	25.6899	24.4259	24.05	1.65108	4.99634	14.062	11.736	1.79223	1.95557	3.24828	1.05632
	24.5541	62.9075	34.4246	38.5213	31.0648	67.6931	37.8138	15.8032	31.7231	28.8752	47.4403	13.9662	4.69809	13.7302	23.2643	18.9918	12.5936	8.74601	-7.55155	12.4295	6.2522	3.70893	5.31651
	47.2336	45.2925	32.4177	26.4586	29.1363	19.1819	24.1795	34.9165	60.4232	28.9339	13.2031	23.4982	8.46664	28.5121	24.7434	18.0166	16.4631	11.3723	7.85753	14.6851	8.21858	13.9801	-1.13708
	60.4508	46.8097	52.9297	56.617	38.3651	36.4713	39.3013	50.1795	37.9189	25.0278	15.8575	6.517	14.7262	21.575	41.9368	13.3224	10.4468	6.38886	7.88367	5.76107	5.00799	-1.49521	2.53708
	57.6888	43.7912	48.3191	47.7562	44.2185	26.8185	21.8168	40.167	29.3246	21.3776	5.81078	22.1518	20.8325	26.4728	32.3042	31.0141	30.5967	10.1365	16.0182	14.0118	15.7316	6.46143	12.734
	43.6857	62.4224	49.7681	23.0931	48.1864	27.2152	45.7193	30.2141	34.5346	50.4185	16.8005	26.6878	24.0733	22.0314	7.79036	10.8984	9.37342	-0.407681	-2.67372	-1.65707	15.4898	-8.02785	4.97535
	83.3981	47.4609	11.8419	32.637	38.7023	36.7137	30.5256	30.488	17.2271	39.5124	28.0277	37.3937	19.6959	14.1189	26.2757	27.2669	17.7022	5.16646	15.5902	14.2134	0.131808	16.5518	-2.883
	75.5397	49.7698	56.104	52.403	49.0074	33.5163	48.8114	37.9712	15.9229	19.2537	2.4111	6.26973	32.5056	9.73939	7.38178	12.2038	6.04861	0.310657	0.763483	11.6094	4.30794	-2.98776	0.905758
	30.8581	37.0015	45.7629	58.9779	51.3663	46.4798	15.2367	36.9146	24.0844	-5.11227	34.4304	29.7682	29.0885	16.5188	10.123	18.7797	18.0273	17.6369	13.6544	11.7258	12.0527	8.23355	4.07519
	60.9709	61.2675	63.9352	31.3389	10.2481	44.6475	49.3058	16.0203	49.7985	25.1899	46.6307	37.2972	39.2855	2.83695	44.3198	31.9758	25.9009	2.01179	8.66244	-0.355175	2.12949	8.23253	-0.666633
	54.3318	30.1858	51.3061	43.7735	78.4816	42.356	46.482	35.5532	29.1346	21.797	32.3404	11.0852	13.0735	9.16749	23.8332	14.5523	4.15977	18.904	6.06217	17.2638	4.91742	4.45988	3.46338
	51.0869	46.8523	65.2712	31.2662	13.8389	26.7197	26.6769	30.7475	42.7686	11.7768	39.5608	44.7228	19.4092	12.6069	13.0524	25.0471	1.66426	12.9271	25.5325	8.74349	-6.60331	11.9107	-0.850607
	80.5494	33.4511	38.2049	62.98	35.4079	50.1457	31.5712	44.3953	31.7561	46.2099	46.8997	23.7431	21.0419	10.3407	19.5455	-3.62613	13.2357	10.7497	17.5117	4.61538	7.86211	2.58038	-0.170446
	61.0381	32.3543	42.961	51.1422	30.8203	11.1158	24.4441	27.061	38.8735	46.5958	50.5282	32.1601	3.08017	19.2752	41.0657	30.1732	13.5529	12.8785	20.7703	18.3824	11.11	-0.9794	-0.764012
	27.9275	71.3179	41.6029	56.0274	67.9234	75.291	47.7449	21.9367	36.9325	23.8956	23.8002	17.0769	10.0567	22.0654	37.5858	14.0274	-1.7934	19.0469	0.89638	10.4791	4.37482	4.93869	0.484237
	44.4931	-1.56642	34.7553	37.2671	45.7177	25.9834	17.6273	36.8442	49.0451	8.74877	37.9825	37.7888	19.7666	28.2728	21.9201	33.0946	5.23341	11.8036	12.2783	-0.400509	14.86	10.8479	8.30721
	44.275	49.9687	66.5175	20.8329	19.4642	38.9193	29.5953	19.2157	42.1833	25.8552	19.3966	-6.33942	-17.7323	24.4933	9.11079	2.9477	26.4428	4.98082	4.56797	9.36212	5.25132	15.2312	13.7214
	84.3361	37.4328	79.4087	31.0133	37.3404	23.0993	45.8543	27.1595	19.7724	42.9767	13.2525	24.0298	8.97402	22.1603	13.4538	9.62585	29.7547	13.4903	5.82022	1.13479	-2.42344	-0.355216	2.83034
	58.2886	43.9913	54.0737	51.5674	19.161	24.2777	22.2323	22.9781	14.8234	29.6845	29.3002	24.4299	16.6755	22.7965	4.17421	-1.08095	-0.133384	2.08945	11.7149	8.30684	6.87232	2.4866	5.83695
	34.6942	28.3441	7.70881	27.1886	31.9898	37.1545	28.8334	29.0478	15.519	28.1739	31.6468	27.3786	37.4947	28.1549	3.55943	25.8372	15.6177	13.535	8.71543	0.673371	6.45879	-8.19728	-8.44087
	72.7012	54.5832	37.0973	47.1506	56.733	29.4018	15.6925	18.5865	53.1301	23.6993	8.01735	34.9591	47.1487	-2.61566	15.6496	9.75948	26.0939	11.7669	24.805	3.80869	-0.538838	12.8256	5.02346
	32.689	72.1002	52.3541	28.5011	30.0619	39.4235	46.3117	45.7189	13.2186	41.7562	17.8809	53.4429	32.038	12.7055	14.453	27.1913	-4.39183	7.4157	5.68682	-3.14049	1.79226	0.0548879	4.06706
	59.3595	21.1281	35.392	60.8677	39.9323	45.6988	56.6807	44.5339	34.2708	37.5061	19.826	23.2428	11.2387	22.9984	26.9499	18.7903	11.2122	10.7099	8.00812	5.58218	9.48465	3.70926	3.77822
	54.1671	35.555	46.4056	54.2374	56.5001	26.2739	28.4432	19.688	39.0417	41.3983	47.304	22.0835	27.6195	16.0542	32.1291	28.5569	-0.947329	6.0437	14.6193	10.5954	4.1817	-0.769653	0.505103
	30.2876	49.6712	26.9436	32.6701	42.1527	66.0042	55.2971	10.9189	45.588	31.8526	35.7976	40.7207	40.4466	5.15267	22.7563	0.856191	10.0443	14.8228	2.45441	-0.462481	10.7096	3.49249	1.43461
	48.5142	33.7482	65.8683	49.5127	31.1017	16.8479	-0.853317	50.794	15.8179	37.9377	31.8866	42.1809	28.253	19.1486	26.3109	24.2321	17.8661	33.6912	10.7369	14.6197	17.4559	2.67694	-3.33768
	43.0733	62.063	46.2348	37.074	27.4998	52.2252	27.9346	16.9379	16.7954	14.1857	19.2259	16.3637	24.6461	7.82983	7.80679	21.5164	6.02572	15.8446	8.38041	1.99515	14.182	-2.08355	4.70336
	43.1095	37.2171	5.64646	44.4008	26.2581	50.8864	32.1156	24.4766	48.715	28.7336	16.3055	26.1728	24.1502	-4.57923	19.2871	20.1938	19.0985	19.2922	21.3086	13.5065	10.2374	0.404435	2.51566
	25.6922	42.6245	33.82	57.248	40.8326	55.1696	50.2417	26.3789	42.9397	44.7079	27.3854	18.5566	29.7538	18.3853	18.0593	20.301	-0.296834	10.0912	19.653	15.2659	4.03073	5.47403	-1.44062
	47.4179	30.4537	44.7374	27.4417	43.0118	35.5248	37.2526	57.172	32.1993	42.9271	31.2273	49.4512	25.862	10.5262	-1.52254	4.70301	15.0618	28.0777	17.3899	11.0723	5.76516	13.2127	-10.4177
	33.5663	29.3723	32.3428	56.0702	46.6778	25.4417	68.3641	34.0604	45.2883	7.60915	11.0246	24.6844	23.3511	20.7436	32.4599	16.6243	13.8374	10.7583	18.1339	4.0499	-1.90477	8.1249	11.8958
	27.9106	49.0475	47.1317	41.6424	15.0992	41.9712	28.8542	48.1166	41.1088	60.9067	22.2046	14.4072	38.6555	11.905	10.2643	9.42312	19.1013	13.31	5.4981	-0.393924	6.5954	4.92684	5.08456
	36.7583	51.2629	49.0769	45.1777	37.4065	27.1566	59.0454	27.4715	29.3169	31.6241	16.081	34.0995	35.354	22.2976	35.1699	17.1334	9.6973	6.94506	11.5436	0.696207	6.99041	16.4258	6.00381
	47.6457	44.7717	35.2298	57.8752	40.7014	45.3592	35.1744	8.74474	46.4234	20.905	17.1737	31.6762	12.1805	25.823	18.7745	3.23534	17.9245	-7.74353	15.9185	13.3611	16.2123	9.64549	-0.620012
	59.8157	28.5691	46.363	21.8606	32.0783	10.9536	30.5802	27.5385	24.4776	22.2091	34.845	39.3764	29.606	15.9454	17.7347	24.4284	-4.17886	12.4164	14.9883	14.6367	12.4983	-1.91548	6.00736
	63.5336	45.1722	69.7045	42.8397	47.6571	55.4805	40.4226	12.0409	12.3123	31.161	32.2945	37.371	28.6151	5.14408	13.7313	15.339	14.2296	30.3515	15.6397	-6.24667	9.2341	8.91226	8.13398
	56.5267	33.6252	16.8415	41.2442	54.0666	56.3136	35.2988	44.2588	43.6702	10.0197	26.5645	46.8963	32.1796	19.9866	3.92923	16.2521	22.8179	10.8571	8.21293	9.14981	3.02342	11.2168	5.45117
	22.37	61.616	51.9634	57.0636	41.2643	63.6783	43.6922	41.4502	33.9352	32.2304	28.4649	-6.58484	16.5086	27.4717	5.54225	24.451	12.3766	-4.36874	23.4196	0.828415	2.88545	6.26911	8.70115
	32.3985	20.3037	61.6571	54.6165	32.8146	18.0969	38.9965	29.6033	38.842	20.2704	21.7731	36.2343	29.0899	29.8508	13.1486	23.752	10.1207	8.60347	5.12954	-1.66042	9.90294	7.63059	3.27077
	41.0281	41.2362	44.9681	50.7762	34.8143	19.5037	22.2294	41.2166	10.2385	20.0103	28.3963	34.0412	4.91469	9.35006	17.4904	18.8087	19.247	-9.52748	24.0372	19.7777	2.35433	5.98294	6.89201
	50.617	66.3352	45.1421	34.1938	42.2615	42.8659	30.1857	25.6962	15.3448	38.3424	33.4463	22.8897	15.7062	4.33806	23.0372	9.89974	20.0171	23.203	3.47412	7.48647	10.6047	6.13258	-1.57072
	38.7483	27.4655	35.3435	41.6826	23.089	23.7051	18.3601	30.6598	30.1581	40.7327	21.8123	28.5937	22.3244	19.6388	15.5411	27.2434	17.9973	25.4821	9.47535	2.64245	17.3064	2.10849	-0.84521
	30.9997	23.0699	71.1427	25.7086	43.7802	55.4818	47.9143	13.5871	37.3225	19.2523	15.4063	21.7662	51.3836	38.185	20.4291	10.5868	15.3243	0.70736	10.6529	19.5842	0.265526	-0.727523	1.32977
	67.285	40.3554	87.4759	57.0622	17.3967	34.0102	59.4687	29.5067	32.8766	43.4469	16.8245	12.9631	-1.10608	20.8594	13.6266	11.9126	16.1646	24.23	34.093	15.5186	4.14116	0.985578	2.90182
	24.2186	31.8527	46.3702	58.2964	60.9906	65.9414	36.3579	26.3317	21.6439	43.2587	32.8903	3.75663	33.3941	14.9566	17.2771	7.87278	9.27651	13.0541	7.3541	14.5174	4.77825	7.75656	4.86683
	45.2878	49.4993	42.0109	61.1658	44.6853	21.5877	28.2405	41.334	30.4039	50.5102	40.4043	18.5121	12.8168	25.5888	10.2163	22.5971	7.73679	-5.63263	8.60619	12.1355	5.38125	2.67738	0.115735
	36.0473	70.3201	52.3222	32.8639	65.6654	55.9949	15.1427	28.5367	21.2153	48.9074	35.4792	8.4057	-4.15141	12.3611	17.4108	34.7408	19.755	16.7153	10.2144	5.14578	7.07987	-2.42976	2.83822
	74.7816	60.1728	39.3097	29.687	17.1803	37.513	22.7033	34.673	52.8774	43.2368	23.8607	30.0106	21.4931	36.6321	20.8467	4.26389	-3.32618	23.5957	14.3461	-6.60386	8.81309	-3.61138	4.02334
	33.3164	39.1031	70.8919	23.9226	41.7788	52.2184	8.85037	46.9517	38.3668	25.5069	50.0472	31.0081	14.007	29.2804	23.4702	19.796	26.4159	17.8359	-0.77559	17.8812	-9.60607	12.2938	6.88755
	33.7167	32.6488	57.9502	43.1992	50.4372	33.4479	14.8414	33.2148	37.5462	44.3421	34.3504	28.6715	20.4405	15.2	25.6279	32.8207	0.970306	6.60258	-0.289679	6.84207	6.09638	-0.268712	-0.140538
	25.3387	41.6764	9.89571	47.7789	43.8835	43.0862	56.2798	40.0774	50.262	21.4956	11.5996	24.0473	3.09111	16.9039	13.673	17.3766	10.8293	26.6926	14.8484	3.72923	3.56514	2.85338	0.906789
	65.1358	66.9583	65.9527	26.4772	42.983	-9.20822	52.0929	45.5741	53.2523	27.5194	29.3475	11.6714	22.7911	17.8757	15.3832	-8.55457	18.3195	22.019	9.35424	4.95051	6.44447	7.03358	9.43691
	52.2078	55.2271	55.2245	22.7324	51.3629	30.4652	-0.419767	32.1486	43.378	22.0109	38.1758	26.9555	11.7361	24.8145	28.3809	9.72109	15.752	12.3206	18.7891	13.4408	2.11513	-0.275136	2.5102
	9.38864	61.9066	50.86	34.3267	44.4445	24.2818	38.9559	38.0062	24.5661	35.873	21.0782	1.47108	31.9628	30.85	13.1566	15.3991	31.0174	21.1881	5.76597	6.0349	5.29016	8.65981	14.9645
	47.7136	76.3457	31.2874	50.8237	14.5484	36.9838	20.5528	41.2192	25.4208	40.9297	37.7098	25.0409	15.4908	15.7419	12.5621	24.753	2.04748	25.455	30.5433	11.9131	19.4293	3.32044	6.80136
	49.491	39.5218	34.3112	34.7687	43.3263	40.6883	47.6279	36.5162	54.9906	33.7464	26.6955	21.8014	39.5166	28.6247	23.399	18.5792	15.1356	16.4792	6.67152	-1.6927	20.9725	5.60608	-2.43191
	74.3907	36.0175	46.0412	25.7388	41.379	28.2895	42.2018	53.4228	15.6495	19.7977	20.8178	15.5989	19.0809	27.2302	10.9085	18.7365	9.80929	12.5457	6.06483	6.26937	18.5758	11.6086	3.36573
	52.6537	59.4849	82.0112	34.6728	33.6086	34.0304	54.1404	46.3279	41.385	17.6923	19.1321	17.4039	31.6079	23.1373	31.1289	-0.203813	21.0238	-5.46881	7.4483	12.2001	15.9647	10.0309	9.62159
	55.8623	49.8305	46.9914	30.4128	45.1896	45.7164	32.4417	60.1742	22.0413	29.3783	33.9772	7.02747	21.9491	33.7272	50.2775	19.608	25.4174	8.20879	19.2706	14.5319	-1.22401	-0.770654	4.00044
	29.8588	79.9085	28.8446	35.0872	25.1845	21.0086	29.9855	53.4649	16.6943	28.1545	41.0626	7.4415	29.832	19.2456	19.7407	3.14497	14.1164	15.1239	16.0728	4.48463	4.36765	12.0099	4.14401
	64.0451	58.4442	42.7561	21.18	48.2695	24.8012	19.2791	38.9218	27.0036	43.0859	34.8803	36.2393	42.7096	19.0883	33.5481	11.8632	-1.97974	13.4384	3.63666	11.8512	1.0628	9.67684	2.09916
	21.4865	52.3272	30.8336	69.3514	55.935	63.982	63.2913	46.9354	32.4135	23.4577	29.2726	21.5401	22.4533	44.8599	5.8191	26.7256	17.7807	16.4018	8.71107	1.36253	12.6194	8.56114	0.827379
	43.0762	48.9788	48.3077	54.5404	41.7612	7.78762	12.699	33.4576	39.5716	30.3101	36.6042	13.4015	31.5825	21.6708	12.3867	10.9964	20.5026	16.2838	11.4017	0.748889	5.74899	14.568	1.79968
	53.0504	62.9769	59.3906	46.0917	43.5952	33.9502	26.5971	24.4363	42.8976	36.5746	22.3212	15.9675	37.0169	38.848	13.8072	14.8612	22.9829	18.0344	8.2346	15.3458	14.5994	11.5331	5.24735
	29.7167	10.9585	31.7365	33.5084	43.8188	43.5404	30.2313	34.853	40.7288	9.39031	47.9593	29.2656	22.4493	23.9877	15.6917	5.10012	9.17732	8.28013	12.7539	9.43337	16.0249	4.13491	4.50629
	3.26517	43.1915	34.9775	34.9994	54.2907	48.5555	47.7024	6.23216	33.8437	55.9215	30.6553	28.2781	41.9497	52.0364	22.3606	22.1524	7.49886	12.2672	24.4747	6.71032	-3.43686	5.31127	-2.4048
	65.0322	44.4037	40.3527	43.4051	65.121	32.2872	50.9353	17.2474	38.7156	22.8289	21.2261	1.56892	20.9216	22.2049	47.2013	13.6819	16.6712	10.914	12.5616	0.276384	1.92102	-3.70885	-0.31039
	55.0886	50.9781	38.823	30.9989	66.3541	26.3816	26.7773	25.1765	58.8635	18.8603	43.9148	14.8218	15.7351	18.7132	0.666877	2.88341	24.5944	23.3691	16.3262	4.26163	3.95218	9.78133	2.36023
	68.1496	55.0322	40.1683	74.9037	29.0408	67.1139	36.8411	30.2921	30.8471	28.8496	14.2075	40.509	31.2534	30.7637	39.2879	10.62	20.8161	21.3612	14.3636	15.3426	1.17134	15.5257	1.65889
	65.276	60.9848	54.884	30.3991	26.0501	31.5007	0.68875	30.0824	35.352	28.3155	18.3627	28.4183	30.0852	14.7745	20.5192	18.4139	25.5777	14.9251	22.0177	15.755	7.55339	4.0852	7.22383
	46.1646	69.3038	32.9847	24.6532	35.3068	34.31	65.1044	29.287	31.9024	30.8992	29.7758	22.5278	28.8298	14.0557	23.9515	4.33037	28.8628	13.4303	20.6144	19.4221	1.55227	2.70206	2.36939
	31.2433	30.8803	38.2055	48.4743	30.6845	62.4423	49.4933	25.495	29.814	14.1633	35.7868	8.95428	8.08209	24.2621	35.1669	16.1376	16.9412	20.5268	-2.1825	8.92214	14.6699	15.5413	-1.70261
	54.1549	83.7275	23.4879	8.2202	32.948	15.3055	30.5692	33.3701	51.402	37.35	22.0423	35.5697	25.9421	8.35442	26.0415	14.9387	20.7413	11.628	18.0782	22.4297	5.89971	7.23341	4.4655
	68.7805	40.3929	46.0197	44.7987	37.4151	43.5514	36.3201	32.3038	43.0905	-0.0796281	36.5017	10.2352	33.41	9.07693	11.0609	12.1035	8.07124	4.39937	7.24614	2.48036	4.58138	3.29549	1.13578
	48.6673	44.4922	56.3957	30.4526	12.9528	54.3006	-0.760538	35.5597	17.08	24.0343	45.1025	17.1458	22.4157	36.3541	21.5411	32.3256	7.83543	-0.305115	16.7779	4.73686	6.98703	-2.70267	11.0239
	79.3342	75.9408	60.515	54.4653	31.039	55.3559	36.1734	30.1671	39.4075	34.7534	22.435	35.3193	37.176	10.8628	24.465	18.9925	11.0003	-1.07813	21.9902	15.1414	1.13707	6.47503	-4.48845
	69.9622	58.7833	48.7841	64.283	37.5687	61.2137	45.6727	26.7618	33.9575	52.842	18.7434	27.6226	29.9151	28.0615	26.4772	23.896	21.7051	16.4806	14.5027	-3.30026	3.59754	3.82003	7.53333
	36.7253	39.1948	80.9572	37.6624	22.7783	29.9328	-0.619682	32.6379	17.0796	31.2163	31.8838	44.0163	25.8835	21.215	28.3302	11.23	20.8026	19.0823	18.3994	13.7506	12.8037	10.8769	6.37703
	58.2226	55.9408	70.4104	52.1133	37.1656	45.5115	40.511	33.0929	4.73221	16.2963	3.91888	36.7061	25.2193	-3.07017	18.4952	21.4481	6.14192	9.6605	19.8752	8.00182	9.84815	9.00126	3.72716
	73.7319	81.7265	39.0855	28.6295	52.3131	39.4761	0.414788	14.6014	25.9039	29.4925	53.6179	16.9708	21.5782	7.72358	37.26	24.8282	0.275186	11.7101	6.69836	5.77818	3.45444	8.68982	5.10232
	15.6442	53.9428	34.0789	26.8558	3.81083	36.7405	27.2723	20.7553	9.63734	56.1458	13.3577	39.6935	-0.394998	12.8497	20.2003	30.0134	10.8097	11.8287	7.27284	10.713	7.98725	3.33811	1.80001
	81.3163	44.5397	31.5082	23.3201	30.4852	11.7223	32.5645	50.0358	38.2172	11.6596	53.8302	41.8407	19.8225	25.7487	6.78191	18.2028	20.4612	14.6366	24.7762	14.1902	5.86879	6.50614	7.25731
	59.6806	17.0468	41.6351	36.787	53.8999	49.3	42.2424	12.9679	30.5926	23.0588	35.6567	21.8664	12.9332	25.8212	25.5653	27.4125	29.9009	17.289	3.19683	7.56577	-1.42696	5.95326	0.41467
	61.2108	60.0251	19.936	46.5392	48.7981	49.6625	36.7311	23.631	15.3785	21.3303	36.1078	24.4503	49.2158	46.0956	35.4801	15.771	7.89715	31.4839	24.9312	12.1765	1.85692	16.1694	-3.92494
	44.6319	-4.65141	31.6381	74.5684	57.4005	40.7069	42.6252	14.8036	34.8798	33.7875	17.579	27.148	20.3135	23.2952	17.5448	13.9834	12.3656	8.10801	19.7966	1.97466	5.23511	6.00366	9.98914
	29.5475	59.0223	28.8519	61.2714	59.3748	23.5518	51.4534	38.1726	28.4856	34.2295	19.9123	41.8087	31.5509	6.04813	39.8157	36.8364	18.5224	7.88237	6.56533	3.25371	8.52941	2.09063	-0.267217
	40.586	34.0246	13.749	67.4482	39.4892	5.48926	28.7251	11.7495	25.8083	13.5995	28.7365	12.7701	28.4158	11.3413	30.1685	25.5626	11.3024	23.4838	4.19578	10.0862	9.76147	5.03279	2.49708
	38.94	42.3754	65.4467	51.3135	34.1021	16.0494	27.6509	22.7801	5.16387	23.3155	22.8754	37.0863	22.1552	39.3863	25.7841	13.7279	17.2756	27.0663	17.3876	2.34247	10.755	3.33295	9.09587
	38.9315	43.8711	25.5025	15.5137	20.5487	44.3517	52.0961	37.0237	6.74719	52.7152	-2.67195	44.6353	5.21017	32.9333	24.5322	10.5565	9.55938	11.3659	7.97994	-6.73951	0.656404	15.0338	-2.42055
	48.302	51.6859	42.7553	21.1254	25.4165	44.4839	30.3969	40.7016	38.4802	31.5938	32.8917	24.2207	13.2938	27.3141	30.2848	9.52252	20.5413	12.2919	16.8785	3.64497	11.9705	-1.29575	1.02788
	24.768	53.3559	48.969	22.9241	73.9458	51.6643	11.1541	48.7075	53.0186	12.338	27.7556	23.5035	29.3832	28.0236	10.7689	24.0186	23.71	18.9752	18.7692	7.57972	-1.66067	10.204	0.788443
	55.0675	70.5202	38.2329	74.1244	48.9076	32.501	37.9803	6.58533	22.7609	32.7585	46.3346	38.5905	19.8949	17.3278	20.3299	4.5195	18.1722	29.3837	26.9524	11.6154	9.19451	-2.57435	0.330369
	21.3595	64.3614	71.5131	42.2501	45.6345	28.7007	25.8748	17.0691	36.1299	7.43626	6.95539	-1.2003	16.0691	12.8569	21.1608	22.5237	6.96372	4.14018	11.067	14.0131	15.241	0.221718	6.08403
	28.1948	32.0321	33.2471	39.7675	51.007	35.8016	45.2724	38.7932	25.2143	50.681	19.9434	12.1803	46.5161	11.687	19.7867	17.649	10.0004	27.8418	15.3533	19.4461	5.77545	7.30614	3.3987
	40.8159	60.8197	53.8377	28.0174	36.2287	32.0785	25.5433	40.3016	43.2721	21.5177	39.3286	21.0783	44.6324	12.3727	11.2199	19.4526	30.5325	10.9539	6.83338	13.5425	1.75378	2.19443	11.3989
	55.0318	77.5974	23.8642	53.3257	21.1919	36.5696	57.495	12.7163	11.9481	34.8989	29.721	22.1674	27.2155	29.2072	7.24511	17.9134	14.2859	25.5443	10.3216	18.6092	3.41932	9.40426	-0.791963
	31.5842	37.5717	11.2845	39.2799	40.1032	22.4907	42.9768	48.3535	19.2779	9.47344	65.8354	16.3481	29.8508	17.6972	-3.26077	28.3939	12.3471	25.8927	14.618	22.2201	0.725816	3.04847	3.92249
	34.4195	34.0817	48.2891	14.1916	50.2785	26.3532	25.65	22.0092	13.3521	5.78672	39.5923	29.8688	23.3177	19.6059	14.5342	22.7567	4.76584	8.1489	8.44097	14.0137	5.82422	2.79837	11.37
	62.3405	27.5515	55.3592	42.7463	41.2434	33.8991	42.4025	44.6085	38.2714	52.5531	49.6643	16.7952	14.1163	42.593	26.077	1.02478	9.24172	18.9679	15.2119	1.84534	13.483	1.14695	1.80247
	40.5939	33.0105	37.5251	31.751	53.1609	48.9214	4.72178	29.0597	45.5199	21.9473	29.0681	31.6466	42.5248	3.96277	24.2609	25.9003	14.2427	3.38186	22.6981	12.3328	6.51461	-4.48266	4.87018
	56.5601	44.4265	22.7361	38.955	42.9564	38.1142	46.5567	32.2758	33.7771	34.343	40.2226	30.404	24.1677	30.6036	-3.64541	18.4434	-2.18293	21.5881	17.3309	15.1399	6.99056	2.45979	6.02053
	54.0573	34.0679	52.281	59.706	49.5945	26.6872	50.9345	23.0139	5.33285	23.8178	24.0682	31.6475	20.3531	29.5493	6.1103	8.78682	21.9412	25.8781	19.8236	6.72455	3.45446	8.63071	6.26779
	41.09	40.171	31.1637	56.0208	65.8595	72.0761	20.989	26.8359	39.7868	23.8025	30.8872	26.765	30.9177	15.1652	11.4321	28.7951	11.1262	1.48442	16.4465	-0.0684538	3.09248	11.4062	4.85122
	63.7936	59.081	52.8896	57.25	54.1427	24.8651	47.0999	20.815	41.6788	13.1795	42.5356	32.7817	19.5369	31.1635	22.0407	27.1007	-1.1671	32.6557	20.7801	13.2314	2.85655	18.5325	7.92502
	44.5108	72.7594	54.6658	65.1944	41.4037	27.106	43.0586	26.9799	40.2896	29.9614	36.8079	29.6422	49.9364	36.9247	23.2335	9.58065	16.4234	27.0254	9.40662	17.434	4.85455	6.83138	-1.9105
	27.0088	20.0001	35.2184	29.1337	49.4449	57.209	34.9106	41.9349	36.5182	23.0901	21.0153	22.8229	13.263	13.6588	13.8784	10.6425	23.1058	9.13039	-2.91476	9.38135	15.0209	10.4842	1.53922
	50.4154	65.9519	37.4738	32.5313	39.8947	41.1052	19.1005	30.2659	25.5307	34.645	33.4615	51.7124	24.3455	10.3968	18.0136	27.2597	21.9336	10.3958	17.4772	14.8579	6.60517	7.04027	4.73256
	48.841	26.1195	50.5399	20.7564	33.3582	21.9046	60.0551	13.5292	14.9262	42.6389	25.1934	44.8613	14.7743	33.0456	8.79977	21.1612	-6.1622	2.17867	18.1052	21.0146	7.36797	2.2915	-0.460298
	53.9994	65.7046	41.8298	16.7032	35.921	28.9113	31.8089	38.0357	47.9317	9.37297	34.0201	10.871	35.1951	2.92295	13.2949	7.37182	11.4822	28.4427	24.0046	11.0418	6.10364	3.81236	-3.8301
	49.7228	42.4359	46.9805	23.1136	80.1755	51.4184	18.0198	37.1334	33.1736	22.1469	46.6934	31.0943	30.1657	32.8588	22.1349	7.92939	7.45274	15.3632	12.6426	-5.47833	11.9819	8.1924	3.83531
	48.3699	42.5812	24.7412	36.2196	33.629	39.1349	40.0853	25.3247	38.6073	28.8833	47.4474	36.9848	30.1595	44.9743	34.4129	15.9067	24.8514	17.2636	16.0829	2.26243	11.0871	5.61523	0.447075
	53.2303	56.2458	49.3663	29.1867	25.4908	17.9797	7.07072	40.3059	31.6248	29.3052	40.8238	52.2428	17.9246	30.8155	8.86569	-0.250616	10.8482	15.1734	12.0599	12.426	16.525	3.019	0.148519
	70.4827	35.6178	56.7786	71.0885	46.1471	44.0237	56.1546	43.1966	30.9098	7.19641	9.97634	24.4393	36.6833	24.1822	28.4301	6.10076	21.5695	11.0449	-0.0873518	19.9646	-2.59649	10.4128	2.3765
	35.6637	42.139	34.9264	43.4423	53.5117	47.1061	31.5144	22.1822	25.0844	43.0763	8.67793	22.0401	36.4856	32.9132	26.1943	22.9614	21.108	7.62283	25.7614	12.8998	16.5277	5.33555	1.14582
	47.5852	59.8878	34.8516	12.155	42.7007	56.1945	46.1057	59.995	40.4954	28.4784	24.8776	30.4486	-2.30017	15.8857	27.4632	5.09156	15.1006	20.3896	5.749	-0.029283	2.41736	0.318623	10.6268
	29.5592	35.543	17.0773	32.2633	42.1167	48.2471	62.582	34.3124	24.8414	39.9511	37.7659	53.4683	26.6025	28.3331	25.1935	24.0608	28.9671	17.7757	19.4715	12.2239	18.0589	13.9547	5.17087
	31.6655	14.7852	17.3398	44.184	35.4884	40.4586	6.38776	23.6892	25.1744	18.5962	2.03257	0.185527	38.4417	17.0285	34.9008	-17.4023	7.45974	-17.74	14.5467	3.01747	7.413	10.2269	5.42125
	12.7278	57.4681	31.1474	22.8422	32.1003	58.3171	57.5096	25.6694	24.3118	18.8022	35.8936	24.3207	31.3486	18.6838	17.105	17.4649	1.43407	10.8402	-3.98532	3.34928	-0.39951	-4.4699	0.465701
	71.2249	39.9856	32.934	47.2188	60.1127	16.9829	21.3955	26.4739	28.8135	24.4779	19.1299	28.0993	32.6367	39.2936	20.5488	5.81231	8.62647	9.95018	28.162	6.90493	13.1361	-0.88689	3.58931
	61.9968	58.4339	26.8038	27.8878	47.7631	42.6596	33.2206	49.4837	23.5702	28.6229	16.5899	32.4798	25.5595	10.2362	16.9996	10.8869	10.8152	5.28222	7.64981	3.75189	3.89737	-2.04531	3.74327
	48.264	73.3407	31.3634	26.2373	55.7878	34.1452	17.9189	61.2734	27.2044	7.21952	13.9039	33.5831	9.9486	27.5391	17.0533	22.5598	13.6506	12.0294	12.3847	17.0309	14.3649	5.48654	2.65075
	50.3159	63.3263	66.8866	72.5465	36.8381	17.7929	39.7388	40.1267	54.0576	30.1421	25.0372	15.2496	7.076	31.4091	8.25697	5.67361	14.9746	-0.0824332	17.1832	-3.63614	12.5167	3.21275	12.2108
	31.9093	33.5198	27.6864	27.4793	72.0863	61.6916	25.62	28.51	57.1472	8.49546	26.5867	24.4764	6.74642	21.7931	12.8422	15.2087	5.42296	25.4875	3.01185	29.1696	16.0444	-1.31103	-4.47774
	53.5937	13.6813	59.2628	18.8673	48.7926	29.5552	34.1744	30.3083	57.6128	12.2761	56.4357	8.8069	29.7122	24.5137	15.0015	9.68545	27.169	9.18565	16.6441	13.382	17.4488	2.48266	1.50185
	21.01	39.5992	66.4791	36.7932	32.234	58.505	41.5219	10.8559	14.0958	22.1458	5.49391	18.4672	9.96889	22.7726	22.7805	18.7856	14.9063	10.5535	-9.4631	12.5825	6.85083	6.46184	1.90758
	52.9681	42.4989	30.8828	41.1787	17.0436	49.2896	55.6805	34.0771	45.306	58.0988	3.48589	16.7647	41.3112	41.8381	26.4014	8.80564	20.1524	22.098	11.2028	21.8634	2.78722	10.3795	-2.58458
	66.5222	71.6802	55.4497	48.6826	38.5789	12.545	65.1095	63.6476	29.3516	5.6726	29.4955	15.3125	17.9557	37.1341	19.8515	14.1735	14.9615	19.5694	0.831196	-2.96013	1.89496	8.00558	-1.48449
	48.3858	44.7431	52.6565	34.577	12.2442	32.9234	34.2505	38.0754	24.9423	26.0819	15.8763	33.0257	22.0688	36.9057	15.1923	42.4488	15.0956	4.28626	9.83815	24.6856	13.4324	-1.49396	2.20025
	27.994	67.618	56.2563	39.1301	28.6058	69.1961	48.7079	29.6068	54.5208	53.8297	24.5232	12.0822	16.0629	30.6407	8.66269	5.8223	20.2981	16.9043	-0.517893	22.7699	16.6813	3.48866	10.3274
	42.7137	41.5071	32.2925	50.8626	50.7378	38.0539	2.51854	36.7133	61.5125	38.3259	8.65737	14.5886	16.4169	20.9188	16.9065	6.60896	34.0498	9.06029	10.7946	9.51105	-6.33534	6.02688	7.14664
	58.1076	35.4767	32.9543	24.9763	44.1828	47.9636	33.8384	34.4856	44.6546	12.5316	26.1397	22.0418	33.0507	13.8549	30.2109	20.356	20.4352	10.1062	-2.84555	13.1025	7.55845	-1.29915	5.11769
	50.4344	63.826	25.2533	26.6604	33.6414	54.1846	36.8661	32.6612	-0.455121	12.3628	35.6947	16.1767	31.1556	2.78711	28.8395	31.2163	25.9502	23.8556	7.44673	25.1357	9.81863	9.80358	-0.269541
	50.5449	48.0145	48.5976	42.5023	43.1835	22.3729	40.937	52.9645	21.1897	27.577	23.2124	22.7356	29.796	6.71975	5.78553	17.2795	11.1306	23.6513	20.8653	9.83247	-1.47312	-4.02263	-2.41919
	106.024	36.6283	79.002	54.5132	22.9721	44.3936	16.0158	38.9199	28.7168	21.5237	13.3896	15.6651	19.6159	11.1311	1.80643	30.0211	5.70585	16.0963	1.45992	17.0883	8.30276	0.163277	6.00541
	68.1881	52.6019	39.695	34.6358	46.2803	44.4811	49.647	35.0412	40.4484	34.7553	19.1766	25.1208	13.1082	16.5959	19.7994	9.60423	6.39824	9.83981	18.9735	9.0539	4.16758	6.46567	-1.00208
	45.0664	53.6338	50.6815	41.6448	10.2359	49.3764	48.5476	20.8703	35.1206	32.4984	17.5656	57.2954	25.6675	9.86763	22.5029	22.6893	9.47925	17.3968	1.73662	10.7525	9.52003	5.59061	10.8727
	2.07855	20.4201	75.1424	57.898	36.0977	21.6562	34.156	29.0761	56.2523	47.4741	38.2756	27.0797	32.195	23.1757	10.0161	9.97224	22.0986	15.7773	8.96608	12.8824	17.7219	5.32161	1.64427
	45.9453	72.0391	49.6758	39.7808	41.9959	47.0842	28.6938	12.5787	9.20431	28.3657	48.3986	33.2827	21.0037	9.08934	14.0841	15.303	-8.23056	28.6671	7.35845	4.21857	3.22306	1.05143	6.64849
	33.5507	60.0844	5.43236	48.9375	40.0065	50.5963	34.0273	-8.01687	51.6507	10.1187	29.2917	14.8391	28.0347	11.8075	20.7574	-1.89108	24.5583	7.94839	12.5598	2.3953	9.58519	0.521761	3.25447
	62.5897	45.4399	37.7013	4.8834	30.9016	59.7549	52.4447	30.282	44.414	23.2113	27.2391	23.7987	11.378	15.4816	26.7892	8.52252	30.2029	19.1277	29.1432	12.0289	10.7201	1.51758	5.10103
	35.5067	31.105	48.4116	42.0403	42.5167	47.8646	39.4282	49.219	26.9878	43.4884	29.4337	34.6137	18.2174	18.8272	11.6098	17.2648	28.4633	1.4527	-5.84581	-1.15721	17.5409	7.90796	1.83537
	44.1272	16.2594	32.6357	50.1888	56.0382	46.7256	34.66	54.9791	33.2228	18.1888	33.9958	9.25761	19.2736	16.3058	31.8492	31.3068	17.8511	12.0961	4.73321	9.41942	6.56655	5.38127	8.11309
	25.6993	34.5138	63.44	18.8964	22.9482	55.913	40.0793	25.7267	17.3056	15.8488	41.0215	33.2678	19.251	9.51818	12.9729	16.4343	16.9499	13.9639	1.392	5.1477	3.59441	11.2586	11.6952
	33.398	49.2406	27.3862	5.90264	46.6384	12.9863	34.3956	39.2912	52.0991	36.5404	18.8603	16.7321	24.9062	27.2736	21.0813	1.46637	21.3201	3.77173	10.8193	0.612065	0.0845527	5.63076	-6.94974
	39.521	33.5397	49.7957	49.6736	35.3302	26.478	1.70475	41.3664	2.1309	5.53951	13.0301	49.6624	36.3836	30.3271	0.559914	25.534	3.84361	24.1794	14.0266	19.3744	15.3334	13.0869	4.3302
	32.325	69.2345	55.0389	32.1083	37.3791	31.3755	38.3308	-13.019	25.4272	10.048	35.9	-0.547167	11.6999	13.8305	16.6333	7.63667	14.4398	9.61367	0.956649	12.1276	-0.290787	8.33351	1.95204
	31.3651	43.9821	87.6787	62.9961	44.0232	36.5439	-0.71502	25.0878	26.004	28.6128	24.988	27.4964	5.54498	12.3107	48.3274	19.0902	16.3556	11.0489	1.4002	14.675	2.51182	2.58463	1.00386
	39.7334	49.3187	43.0103	40.2592	51.0893	19.9921	41.8519	28.226	57.2682	36.5222	17.3868	30.6099	32.4682	6.26851	37.3916	18.9302	28.633	26.7265	12.7564	12.6096	16.8679	2.85597	9.26399
	62.5094	44.2701	57.5772	52.4665	71.0621	24.3723	32.7889	14.5783	26.1517	11.6223	38.2061	27.8004	15.7139	32.3411	8.47295	1.37913	20.4691	16.7315	0.689532	6.76409	11.04	11.3309	4.66426
	10.9855	49.8895	30.2665	55.866	37.6996	41.503	36.4276	49.1185	15.2391	9.73116	55.8514	29.4435	25.3586	36.2163	25.0648	3.75214	30.711	5.37332	22.5528	9.86919	11.0963	8.77425	5.06308
	64.3485	26.8027	32.3054	46.0891	25.1324	46.5613	28.1387	40.3448	23.0297	17.7697	40.1166	33.056	27.1151	26.0454	28.8494	24.5769	10.0449	7.37558	14.4598	0.32639	6.88487	1.89231	4.45921
	55.2517	34.4353	25.3718	53.7793	31.6515	18.9988	30.8966	27.958	15.7871	25.1458	31.5047	43.7152	30.8166	19.6097	26.3379	17.9283	24.2769	15.7502	16.6483	2.18861	9.06138	6.51002	5.63871
	58.6058	34.6589	28.2811	17.564	47.3661	7.08028	34.8399	52.4447	35.37	22.3577	15.748	37.6329	24.1763	20.8228	21.6799	2.19288	11.7591	16.7167	17.2534	13.892	5.34887	6.31352	6.26145
	22.0706	32.6498	38.6298	49.8255	52.9923	43.2561	5.733	25.3914	12.885	36.7657	23.9025	46.1747	18.4484	15.7088	6.50858	4.41801	27.0798	12.518	0.987378	21.95	4.09822	3.26127	1.24116
	47.8135	67.4055	75.1255	35.6349	34.7872	26.3294	29.9256	35.2796	24.588	38.6122	13.2856	13.5412	8.15136	-0.863858	6.4596	20.2632	11.9642	11.0246	1.46306	5.58294	8.25723	3.09265	3.20492
	69.8849	60.2317	32.6692	32.3726	47.0641	29.756	65.2923	40.4837	39.7474	28.6356	48.2485	27.7681	29.7686	14.6274	15.4931	26.9512	15.4115	17.0317	10.75	-2.08233	10.7322	3.23551	9.93792
	59.6697	38.0934	41.9379	2.84635	48.1725	44.7482	40.2864	58.0266	38.9906	31.5378	48.5312	19.7521	38.792	16.6138	25.3901	16.4923	8.71542	13.2433	23.4174	1.55586	9.03028	-2.04975	3.88603
	22.1729	21.605	50.1488	47.2187	32.7025	34.3891	49.5231	14.0128	27.4567	-8.85863	24.4053	21.0834	7.49423	16.6358	22.1268	10.9215	15.9539	15.8573	3.35918	3.5689	13.6669	1.37093	1.36783
	79.0735	23.0201	34.5641	44.5635	49.7348	43.9872	25.8421	57.3405	30.4743	-8.66077	38.443	13.8611	32.6136	29.9531	27.5379	34.2265	25.9328	11.3495	7.58393	9.52696	9.61602	0.194101	4.53457
	26.7433	42.6841	29.1413	20.3051	19.7652	37.5003	38.9807	50.5131	26.5384	34.1379	51.6506	25.3442	34.1348	42.0919	-2.04536	16.2191	23.543	9.64038	12.5334	13.7695	5.24915	-6.46294	0.882447
	56.6325	39.6268	76.4888	3.9169	30.7804	43.326	58.5291	38.5725	22.7953	3.83478	29.2864	8.54035	52.1259	20.7943	26.6514	32.1984	3.74505	8.02637	14.6558	3.68719	10.8408	8.06051	-0.519209
	38.6347	63.0329	42.2479	45.0065	68.6281	38.7845	5.44819	30.562	24.3354	9.08991	28.2376	13.1259	16.6486	21.8562	16.4471	25.767	15.2018	12.4207	17.7313	-21.1549	3.16759	4.76971	3.08439
	49.6949	42.5886	62.4848	37.258	30.7878	-7.3457	45.9572	31.6415	38.9846	15.667	37.7749	36.3198	31.2475	33.9195	16.5339	16.4444	20.0385	6.72594	10.0008	2.80137	10.4163	2.48095	7.51412
	56.0329	50.4807	4.2834	29.1427	52.9924	19.9809	52.8081	30.0268	17.7385	30.184	42.3538	3.68784	38.3029	9.65461	15.927	43.3058	6.91669	9.80356	5.29231	6.56639	9.65905	14.9109	0.672478
	29.0515	39.0025	16.9926	31.9732	67.0297	35.105	47.3807	55.2817	10.211	43.7219	27.0556	17.7945	20.3165	21.5329	34.0809	0.613689	13.3442	13.1395	15.8639	4.15875	2.15701	2.7912	6.14451
	61.2387	24.0319	31.5375	30.4036	23.3527	46.6582	1.23247	25.1974	22.9254	25.4746	5.28408	20.4191	14.6944	19.278	20.638	15.7619	19.0017	24.4282	11.1434	-1.4301	4.38253	12.1832	2.72836
	27.9303	61.2655	38.1654	32.3348	41.282	48.6535	43.2507	47.3017	35.8355	21.2797	37.4732	19.5783	20.5613	13.5278	18.3076	14.674	16.622	27.5604	13.8665	12.5491	8.37051	12.9793	-2.24
	66.4716	15.5868	49.1882	20.519	40.5034	27.0268	53.0988	37.647	54.3341	33.3164	26.0152	33.8791	21.2118	21.0508	20.2805	9.48094	12.0781	15.4995	-8.30907	5.78386	0.239019	10.5866	0.450809
	31.4738	34.1636	45.6889	27.2468	54.4649	19.1996	61.0748	17.1711	31.004	35.9382	30.4304	33.0249	-3.5135	33.8275	19.9595	9.56718	16.6117	10.738	0.826909	14.1971	9.32768	1.71078	7.76141
	35.5791	58.74	48.274	44.1853	26.024	47.5289	34.105	11.3101	36.4292	3.22156	34.8065	24.2379	34.5978	36.1432	-9.34725	13.0785	5.11216	21.0839	-0.816324	15.2795	11.7359	15.8492	-0.263071
	72.7505	43.2799	60.6977	41.3446	42.1547	42.7981	25.8153	25.2149	48.508	28.7433	32.7876	20.5044	48.1488	21.8416	20.4572	16.5091	14.318	10.5402	0.497541	15.333	2.77229	2.28312	0.374717
	53.1859	34.703	52.5527	61.1503	44.6016	26.5757	36.1514	14.7422	28.7523	29.8482	5.59701	28.1905	27.9629	40.4219	10.0005	23.4427	29.2726	15.1672	8.1916	-4.32578	-4.38075	3.46597	0.0295601
	39.115	64.432	50.9926	41.4555	47.0786	27.044	47.4989	12.7258	60.1561	39.1556	29.8311	29.7447	-2.12234	19.87	14.1902	-2.57998	11.5484	4.36431	3.03007	-2.01644	1.64727	5.27043	3.47168
	30.4857	82.6677	38.7151	29.2882	46.1564	26.857	31.6632	47.0489	20.3663	35.1827	22.4394	45.2191	10.7161	23.7649	16.0429	21.0424	10.8285	5.60128	17.3549	2.35917	8.59089	10.229	2.22792
	46.0882	17.7197	38.9175	40.9818	61.8685	33.1298	39.3483	24.3718	9.48692	35.4885	33.2602	25.2842	36.1046	9.52441	6.89819	19.7224	12.5203	4.70386	3.29833	4.53385	10.8571	10.1352	5.32605
	48.3653	42.5804	0.0635764	26.2353	60.8442	36.3375	39.0094	28.1767	53.4018	16.2714	8.12681	-9.20987	18.3007	14.3536	24.9859	19.8216	22.8732	6.17721	11.5623	12.8692	13.9917	8.34427	-2.91676
	63.3641	52.836	55.0289	36.0437	23.2885	57.9166	26.1035	35.792	30.4007	19.5762	21.3454	9.49749	35.7614	34.2715	22.3479	31.0047	14.9158	2.47641	6.76027	10.1479	14.7328	6.1764	0.258943
	36.1436	23.1824	34.0531	58.4975	11.0518	56.5819	40.6865	38.4058	36.6421	17.5554	28.4651	6.15188	10.2917	28.2243	18.6727	34.4958	12.6755	-0.419226	10.1352	10.0619	2.85319	13.6721	1.76288
	44.4278	52.2668	39.7072	14.7993	41.6208	61.0239	64.5231	33.3828	32.0279	30.2778	39.5654	48.6444	24.1647	22.7542	12.5594	23.8868	10.2806	19.9157	12.0826	9.53201	13.1201	5.07619	1.99594
	42.1849	64.429	60.418	49.0511	23.59	7.6345	14.8883	29.836	37.3135	50.3251	32.3732	41.496	10.0821	14.7531	-2.95306	17.2709	28.4243	6.14101	0.746738	5.01465	8.055	-6.87561	3.82009
	38.7201	32.2872	-2.86508	43.9854	32.2129	29.8665	60.1646	24.122	27.8135	24.871	24.1141	43.1423	22.4333	7.55797	29.9847	9.70343	19.987	14.0531	13.1053	12.5792	-10.3877	7.59669	3.66173
	40.5041	43.7908	67.0095	53.0149	33.6639	26.2531	47.4647	34.1461	39.1945	49.6885	9.27827	14.6161	19.3402	18.5207	10.0581	35.6855	25.0057	-2.85109	12.6593	13.665	5.93736	5.19096	6.60698
	51.9565	29.8483	31.8691	37.3967	34.8555	16.8546	32.5626	17.2691	34.502	17.7519	34.5275	30.0711	18.4212	28.1404	4.60725	35.39	4.87108	14.9864	2.56541	9.42664	14.219	9.78339	7.98146
	23.9675	12.9144	48.8134	73.3856	52.6721	27.405	18.4697	57.9244	35.8911	35.6284	25.947	14.988	7.49829	24.2259	21.6752	17.5784	19.018	11.7552	2.16901	26.9908	-4.15929	7.20936	3.471
	65.9586	74.4945	66.3568	16.2856	53.8949	50.6568	51.9219	46.5672	30.67	14.7146	42.872	33.5676	13.7079	20.8634	16.5365	25.7935	5.70699	11.0997	-1.96524	8.67004	4.3994	7.3245	3.35896
	71.5289	41.5571	60.3233	49.2381	60.5368	51.5739	45.12	39.3997	48.5791	45.3401	27.7198	12.255	1.39427	29.436	16.8559	6.67089	4.27176	7.77889	23.5141	10.5691	3.7144	2.92695	-1.21201
	63.9969	28.8032	33.6754	36.0667	30.0461	29.7997	30.1705	19.0215	29.3819	22.8709	33.0842	-1.6126	18.9701	21.1847	11.0593	37.2708	12.1586	17.6454	4.4694	5.96971	17.136	4.37412	-1.10557
	41.5488	52.4104	42.3549	32.6521	27.4861	29.2725	41.7976	43.2291	42.0466	30.7888	4.73802	10.2491	9.10699	36.0629	15.1025	24.3065	0.537017	21.5072	14.1554	4.25542	-14.5432	3.68204	0.306687
	55.4783	17.658	30.6937	28.4452	28.4825	54.9378	46.2794	20.119	38.0025	38.2833	29.0773	0.0657456	16.1994	9.10397	37.7072	-1.6734	22.6821	13.0465	14.6658	14.3684	2.83267	-4.02202	0.913902
	68.0358	56.1981	56.3974	71.8116	37.0844	17.7086	24.7967	31.7258	42.8932	25.6694	29.091	37.9411	33.706	31.5715	-3.12244	18.4515	14.8793	17.5053	-0.781623	16.001	-2.38686	3.72611	1.22074
	61.1927	48.4584	28.7016	77.545	70.7328	15.4263	53.4604	21.6069	26.6718	17.8384	52.6815	50.6151	51.9304	23.8693	25.4523	23.9807	29.7881	20.728	10.508	22.3472	7.51541	5.08164	3.41765
	54.3269	30.4597	10.2445	33.2578	34.9702	65.3094	69.8711	18.8897	34.2382	40.4974	16.588	21.5496	5.08299	5.0433	3.44965	24.9756	14.1439	5.36853	21.8622	9.3486	5.26284	2.54947	2.35007
	60.4911	52.2408	50.0817	32.8639	1.4573	65.5995	29.0116	29.395	39.5589	29.4466	40.6456	13.3213	17.5589	17.9736	27.4817	20.9588	12.9149	11.9324	18.8416	8.4248	8.29499	13.5909	2.38219
	56.1272	61.7285	49.1921	41.2971	49.7235	21.0349	41.4495	18.0589	34.1655	52.7377	25.3009	37.6053	11.3614	12.4862	2.1786	8.06475	6.67966	-0.64191	7.40354	7.19792	6.39166	10.1951	3.04512
	21.0983	44.9601	45.3724	34.1048	26.5772	46.893	16.8144	31.7233	19.7696	31.9625	36.8575	31.2128	20.7507	1.95741	4.25301	7.2847	12.2462	10.2793	17.1126	6.27483	10.0961	5.24972	5.77848
	62.8829	57.9324	39.408	20.8406	30.7739	21.0929	8.07921	28.9685	33.7006	34.4219	12.9975	43.7945	38.8503	42.0447	9.31367	31.7539	13.2101	18.578	10.8655	10.7923	3.67258	-2.06813	5.69326
	42.8558	56.9313	30.3205	21.8527	34.2244	32.459	4.84284	18.1799	33.1368	32.0648	12.774	31.3954	35.8185	11.5236	1.71848	21.6055	8.70487	19.9053	18.9606	13.2237	3.11419	-0.0684922	-0.84853
	44.7797	64.5132	49.609	41.504	44.554	32.641	15.7967	4.55748	31.3649	24.8873	26.2695	14.4325	41.3803	-3.60652	29.3891	19.2674	21.5314	-3.09978	5.00836	5.29293	10.9872	11.5297	7.85297
	65.5809	56.0383	57.2978	69.6019	41.7545	44.6287	25.821	17.3942	43.9947	27.0273	28.491	19.7962	17.4087	28.6073	12.0646	23.461	12.9123	9.297	9.24908	12.3195	19.667	2.19458	-4.03596
	60.6698	42.1521	34.0794	34.9202	57.2582	23.9271	29.7405	28.3421	43.7237	75.4667	25.6522	27.1875	36.1271	27.4942	32.1285	21.61	39.5277	0.202125	23.4528	6.61552	-4.58938	12.3917	1.09648
	63.4456	37.4299	38.1517	55.3555	9.4618	27.4335	41.0101	20.2336	30.7206	9.31179	28.4943	34.3744	20.4986	24.7421	35.3327	16.1798	0.486204	7.15259	28.2399	1.66514	-3.82565	1.15519	0.675709
	38.217	26.5019	19.0315	58.6609	54.6687	40.491	10.2923	41.211	11.6696	14.8898	28.3575	36.8448	38.0046	13.002	14.6616	18.6622	8.01434	3.16676	22.1673	7.91029	11.5578	5.96222	3.28664
	32.293	34.8754	34.161	22.2264	20.6614	27.8221	44.6862	32.4262	24.4878	48.2404	30.291	15.4967	21.8645	29.4862	24.4334	1.71414	6.3472	12.1219	19.7693	1.49592	8.11502	6.72572	5.8642
	14.2029	55.3244	48.4758	38.3989	45.4716	56.1541	52.3238	64.5303	50.4789	43.2373	44.0201	22.9694	23.1028	38.1376	24.4935	11.9817	34.1111	15.873	6.12158	-1.07623	10.999	9.23682	3.87484
	8.57739	70.0406	39.5391	30.7031	31.2181	42.1951	53.623	30.8683	17.5935	32.6856	32.0827	27.3435	37.1715	32.9734	20.75	12.9071	5.82072	7.77375	17.0447	4.76102	12.6027	11.3737	8.00815
	58.0008	22.1069	64.0741	27.2096	54.1495	42.5468	57.6346	22.6419	36.3842	34.5655	29.252	11.4998	35.8665	23.4909	12.4977	8.19105	15.1001	16.439	5.28482	2.6759	-1.53812	6.02293	2.69076
	34.5672	10.0803	26.1042	61.2862	31.5231	28.3207	55.8968	42.4036	54.6454	25.1433	9.45314	1.49746	19.8823	22.795	-0.726112	19.5738	14.1426	7.27762	3.30137	10.2167	4.48	3.82053	4.03181
	53.1047	26.6027	28.0315	28.5383	47.8333	50.7676	23.0902	13.3788	14.1026	29.4227	20.7684	36.1592	33.8199	19.0103	17.359	7.00647	2.33446	17.658	22.044	18.5362	1.93773	-1.27823	6.02972
	44.2279	19.9583	56.6236	73.7561	39.1313	24.042	36.064	31.2191	53.8296	48.5944	24.1937	21.2341	38.1565	21.2224	3.70818	17.8978	16.567	8.78399	8.94327	3.08827	10.9381	11.9415	6.28117
	39.5461	31.0693	54.9055	52.5617	23.4717	33.4222	31.1353	18.2132	23.0161	43.3457	32.3038	37.0781	19.1263	38.221	20.9138	8.76327	19.4576	16.187	-4.11497	15.2333	11.2844	7.53926	-3.98843
	61.9809	69.7795	60.5703	35.6606	36.0175	52.1793	58.475	8.85568	12.7555	41.4974	34.2147	8.00069	29.8407	18.8377	14.5102	43.5445	31.9802	2.9624	8.45836	7.13767	8.92146	18.7983	0.676552
	44.5215	47.9031	31.3927	47.1502	34.208	32.0804	7.62599	35.429	21.2008	79.2152	23.2601	22.0114	18.2979	17.0364	-2.84186	16.7596	16.2007	21.0633	14.3687	16.5584	1.29458	9.14077	4.87248
	54.8912	34.6221	44.8218	47.1535	29.8877	46.4988	17.6104	28.6311	33.2432	25.143	13.957	34.9456	8.91814	10.766	20.1168	12.9043	7.22409	17.7695	14.6065	20.9087	8.31132	12.1108	7.40177
	54.7358	51.4962	42.5079	42.6291	55.2721	43.4472	55.4917	29.6487	0.235408	46.8754	36.9204	37.7947	31.4451	28.5866	21.7854	22.7483	15.6276	24.106	5.73868	16.2753	1.38187	-2.9727	0.830809
	55.4679	24.1968	15.9014	78.7131	28.6004	23.4565	21.2842	29.9264	12.2068	22.2752	30.7523	35.68	10.4758	22.8085	35.0891	14.7648	3.25913	26.514	22.6255	8.65022	2.25471	-2.84013	-3.18613
	55.9342	46.5331	44.1743	35.0701	54.0096	21.8111	26.5704	36.7687	46.2125	45.6882	28.9501	30.2782	22.2966	12.6499	18.8808	15.3321	29.73	7.37021	10.5257	11.6744	9.16	6.2427	0.174278
	51.1416	39.7622	48.1638	-2.7676	29.3017	48.2496	34.2763	22.7557	31.5483	33.8243	21.5945	20.162	15.174	35.7341	37.5114	20.5065	23.2991	13.215	12.135	27.2875	6.49643	4.49045	-3.53428
	53.2874	38.608	60.2916	25.9572	38.508	25.749	14.8648	8.03764	16.088	11.3704	46.3851	-0.0268736	34.9888	25.421	-3.46655	15.2944	12.7556	7.75396	8.19184	18.813	11.5152	9.50146	3.94785
	70.0506	48.8763	3.84132	29.5795	26.4057	21.1558	28.0409	29.3411	70.4939	6.56943	55.611	31.6766	38.7357	3.57918	21.1658	5.35359	14.2784	11.1624	6.94005	14.1486	14.3432	6.14932	3.06963
	42.1253	42.1463	45.6806	22.6829	45.9015	9.09653	42.7276	29.2202	52.7816	29.3738	62.6298	23.7482	29.8888	25.98	34.0236	18.8372	-2.96504	16.1592	19.3619	8.5705	2.1726	16.7452	-4.60656
	16.1681	50.9887	47.9006	7.12587	31.365	34.6724	25.1871	37.2893	27.6772	25.4248	8.44468	33.644	30.6131	23.8466	33.0815	17.5704	17.5967	23.9207	3.10746	11.3488	17.9492	3.92156	-5.90225
	58.5904	80.5521	72.4935	47.4768	41.1523	36.1572	29.9134	29.2522	40.1689	49.5862	28.3233	25.3285	21.723	25.1269	24.0075	8.14197	5.31905	11.1149	30.1138	11.9652	14.7057	6.50068	7.29577
	36.2443	70.6511	43.9586	50.4685	39.0495	46.2248	69.2898	41.4071	43.4673	28.0525	17.0995	33.1603	29.2205	6.82325	12.082	5.16464	14.1475	24.2064	6.46094	8.62039	-2.80145	5.80937	2.15533
	49.5536	40.0793	89.7817	33.3705	18.0008	16.1944	40.6772	40.0268	27.2072	17.4012	29.5512	17.4397	15.9728	23.0147	19.8515	22.7887	14.6501	16.6167	13.9182	23.1136	9.20581	12.094	-7.1791
	33.2505	32.7236	38.4338	31.9251	7.65325	49.8169	26.8967	28.1464	29.9009	16.5853	18.153	31.9429	13.1031	20.1212	34.3547	23.6692	22.1973	31.4795	9.36155	8.21422	8.35826	12.3866	-0.685497
	35.1539	52.5356	15.5884	31.2059	-8.11992	42.7892	26.6486	25.521	17.6718	32.231	17.9597	11.2803	13.968	36.9531	18.8053	29.1299	-0.616212	8.94501	8.71812	19.4312	6.57821	-1.99222	3.33115
	34.8714	56.654	75.133	44.2798	36.369	23.0938	10.8198	31.3384	-1.57663	38.6861	25.7142	10.9289	31.5493	23.23	6.6892	28.9527	18.8935	20.1751	-1.28274	7.12126	10.7085	6.0056	0.346076
	41.2323	24.7635	46.1107	21.113	4.78436	65.1392	25.0428	41.7057	45.1889	20.5034	30.3434	21.008	13.1678	0.649847	14.096	11.08	11.7022	12.1258	7.71032	7.92943	17.4763	8.06735	-3.55833
	35.6626	40.4073	65.0786	48.0242	30.8658	49.9214	15.6805	12.7915	29.2137	34.8841	20.0193	4.18484	24.909	22.9244	21.8591	38.4784	27.9998	14.4035	15.6597	8.32465	3.64415	5.99162	6.62232
	58.0139	50.5145	61.1709	54.31	36.5373	46.9463	10.319	19.8614	42.7818	30.0148	49.8311	13.3993	10.1936	21.9069	35.0341	18.9223	25.2273	35.8827	12.203	4.24646	6.24651	4.41567	7.40556
	38.4387	47.1983	19.8977	30.1513	39.2714	42.7247	34.976	29.0359	23.0502	23.5693	25.8339	15.0529	38.1243	33.3035	-2.93783	36.3038	16.1917	14.5835	28.293	6.96274	-1.55641	6.153	5.56954
	52.1273	25.7613	29.9603	22.1781	53.6614	20.1539	47.4401	18.4269	41.9157	31.8016	46.9532	24.764	12.5643	6.59729	31.2205	16.0114	12.4473	-11.3356	15.5459	2.01997	23.2626	11.1445	2.69082
	66.7005	36.4249	12.339	1.3231	75.3351	33.4397	8.19967	32.2784	44.4786	24.9142	17.8956	21.5467	26.6763	21.2006	10.2541	17.4109	1.88293	-1.66872	3.79102	8.28907	2.85493	-2.26688	9.87145
	45.4494	43.145	76.2694	18.5301	23.4603	17.8268	6.90382	44.6547	47.9628	33.029	8.48383	24.088	30.2026	15.5163	-1.29533	44.5979	21.2794	4.57788	18.3294	4.31179	-2.67887	2.82443	-0.385133
	32.1556	37.0514	72.2867	64.742	31.9193	46.1635	40.6051	24.3346	19.2562	15.1601	36.1752	-16.6283	48.2858	12.473	13.0891	29.151	-2.77524	17.6197	2.60622	3.65086	3.54329	1.02862	12.3063
	42.7827	49.8904	40.5081	46.5778	38.5109	23.3443	45.9475	24.14	29.7579	48.9202	41.509	42.5879	21.099	2.16262	22.3964	4.20968	19.6576	2.21088	5.16063	2.26084	7.89599	-2.06388	4.16238
	62.0312	61.4678	36.7171	48.6066	29.494	35.0889	26.7763	36.8331	41.2349	30.3585	53.8337	26.8605	41.8679	30.3536	37.2954	22.2879	16.1728	-3.249	15.4172	-0.963275	0.595469	2.95636	-1.01904
	51.0633	42.7498	47.5751	39.601	45.8424	12.2447	50.0153	21.4125	28.3181	25.8152	39.6674	29.8028	33.0163	17.4516	2.3925	3.17152	30.7709	27.2765	8.77393	15.9352	0.844335	19.7573	7.79339
	61.0032	55.6874	41.109	19.0763	22.8487	28.5325	43.1796	35.8053	45.0139	24.6466	29.3382	14.0964	15.8927	25.2123	17.499	17.6921	29.5461	18.175	3.48283	4.36331	0.70389	-2.81672	0.363525
	51.1932	70.6945	57.8323	9.61354	58.5413	52.612	58.9847	12.1726	15.3439	13.4312	45.5428	21.4593	0.659947	30.6611	41.0821	14.377	9.05783	17.9107	14.0835	9.61603	4.26361	6.10312	2.63379
	67.4599	34.282	35.8177	56.219	52.6623	12.369	17.1792	56.2545	21.4396	44.8408	4.6215	8.57786	24.2523	16.5524	39.8448	15.9914	11.9666	13.6529	-0.685245	4.98878	7.56749	6.67623	6.76262
	43.9637	66.8093	33.6191	76.9891	39.0904	44.5823	44.2557	19.432	44.9839	40.778	7.60937	17.124	22.1195	9.7737	23.3743	9.68517	22.7373	12.4867	22.552	20.7027	3.9513	-0.181477	-3.13828
	36.4315	65.2403	27.1556	50.9636	59.3852	11.2902	30.1576	20.9592	35.8586	21.5093	14.425	34.8663	19.3724	3.77437	25.4437	16.9021	17.6778	22.7434	6.22222	10.8731	13.5764	0.806978	5.34003
	42.5011	42.9925	14.5918	41.3427	44.2829	27.7032	20.3099	12.9563	14.6424	30.727	20.555	35.0876	8.28347	20.2907	8.54172	15.0982	20.0422	18.8512	11.1663	1.52281	-5.35997	5.18944	5.82896
	46.0988	36.6395	-2.14697	57.5335	42.8036	40.1022	46.3743	16.7624	57.3824	48.4279	26.6656	33.7726	10.015	3.62178	2.86912	12.0034	-8.65509	5.80307	12.8396	10.8522	16.3795	6.4962	2.88628
	50.4032	81.8411	29.4304	36.8823	-7.79184	39.4558	20.5847	33.6817	31.3408	35.4558	26.2361	27.5971	11.9838	34.9926	28.4393	19.5187	26.2398	4.66226	-1.47763	-3.33381	2.83041	1.20517	7.6535
	49.2982	26.3539	25.8441	25.1655	44.0921	30.9681	24.4824	26.8554	29.1051	15.9625	14.1425	39.6447	28.8237	13.4212	22.8099	12.2028	11.0428	16.5827	6.59831	1.27057	7.91992	-1.34435	8.53987
	66.5539	76.9202	17.4154	43.381	39.2385	68.8103	41.6469	30.1624	27.763	25.428	21.6519	24.666	47.9963	16.976	-1.72427	17.709	8.99267	4.23343	18.1278	6.57479	6.25966	2.76524	5.31974
	54.2396	46.6462	54.1641	56.3784	19.1204	51.6765	1.23315	34.1192	30.0313	21.0227	19.336	21.4526	12.1374	18.3008	27.4432	7.72025	32.6523	5.57555	14.0012	8.36403	11.2752	7.55241	6.66208
	25.7692	39.7587	45.8659	35.2384	51.2954	51.7725	49.6306	25.637	33.3965	26.2176	27.3639	20.7238	13.9292	11.4089	15.6241	29.2993	-2.78566	5.64334	4.34975	9.0391	7.38529	4.19553	1.78955
	24.5101	29.5001	44.3286	49.3041	74.0805	40.9277	47.85	41.401	32.4553	40.6077	18.057	27.7544	32.435	21.2012	14.2985	24.211	20.6993	21.4199	15.5959	4.30961	4.86414	2.48762	-7.16043
	39.8808	46.2209	61.0205	64.58	40.0805	40.7073	50.0811	12.1712	38.5706	42.4694	31.2326	15.6013	17.239	18.9558	41.953	24.0706	29.4964	9.02367	10.4325	-5.54111	4.15121	1.12535	-1.55329
	35.4177	67.8712	58.9359	43.1599	40.819	42.656	34.1369	41.7977	5.36143	34.6403	30.2234	22.6204	22.1136	17.5435	10.9672	15.6591	14.4536	0.370811	18.5267	4.72954	8.54301	0.481705	0.487535
	52.9859	16.3051	17.9983	45.7551	22.9236	34.2166	31.9838	25.5834	42.2136	21.9541	9.24688	28.1709	32.6805	25.4957	36.8268	29.9166	15.7517	22.2397	-1.57108	13.0831	-9.89341	4.46351	8.50124
	27.5854	42.6636	74.9876	7.14495	15.6499	38.0698	47.5252	38.8166	35.8065	12.316	34.7021	24.1854	8.94151	27.8089	0.582057	34.9338	28.2655	10.0512	13.9976	16.4406	0.215612	13.3067	3.51246
	51.6748	50.2059	52.6801	47.1608	58.8958	44.4578	40.8882	36.8121	23.1198	18.453	23.8885	37.5297	24.7129	21.8655	21.885	20.8063	13.4084	20.0419	10.1582	18.4236	5.59158	7.10388	3.3726
	49.5002	33.6361	35.7934	29.9035	26.8689	44.5797	27.338	32.6333	48.984	0.784604	21.7128	31.058	24.2835	10.5368	21.9556	26.8051	3.45808	19.7367	14.6496	15.912	0.82366	12.8118	5.07827
	56.4088	6.04965	43.403	31.931	13.8192	42.4406	35.7534	44.738	50.4337	35.8104	37.2165	14.393	-0.157787	9.14714	36.5268	24.4902	6.66097	6.01851	21.5337	17.3125	5.55719	9.53745	4.55232
	32.6949	45.7227	69.9245	-6.10814	58.8625	31.5013	20.6637	35.7545	40.4503	32.1754	-17.2997	19.1108	28.769	31.4049	10.2053	16.1087	-2.18689	2.31	12.0236	-4.1097	16.3829	12.2009	1.16314
	46.0601	29.7045	38.4703	62.3451	24.3687	2.31008	34.1266	38.8283	30.6441	22.6709	29.0719	23.76	33.2525	17.3186	18.2126	7.8358	7.89837	8.38499	-1.87637	5.13009	14.2797	9.33153	1.00427
	57.0023	36.9701	58.1942	7.88495	22.9952	51.9574	7.39018	48.2078	39.5667	33.9324	39.8507	19.0494	19.1216	26.5344	14.47	23.0973	13.2235	20.5138	12.1404	0.64717	10.7797	8.29654	6.63598
	44.2579	49.6518	37.5175	27.1422	56.917	23.9172	46.9786	45.3055	35.7429	15.437	26.4525	31.9265	28.0132	40.816	28.2605	24.3436	7.37827	17.0722	0.98151	-3.94219	16.7747	0.872063	2.45337
	59.4566	44.0557	12.4977	47.4211	47.517	44.6376	27.9883	8.52141	48.7828	41.9007	15.8935	15.5436	20.495	20.2453	10.2905	5.67542	23.6959	8.04812	14.9841	20.3796	7.50564	8.86004	-5.74036
	33.1949	40.5033	36.8954	31.7904	7.81096	25.1057	36.9286	42.7989	16.9929	39.2648	-1.49354	21.651	17.6097	13.29	7.222	18.288	21.0591	16.1547	18.3128	19.0885	18.3535	4.90371	-0.71933
	50.8432	62.8803	54.3479	51.9691	46.2574	39.2057	21.4557	35.5382	35.4734	12.4688	16.465	19.4169	44.2467	11.8485	3.22699	26.7839	32.3068	5.2348	14.3246	3.64375	8.12772	10.0522	3.77506
	18.4929	30.7802	17.7637	52.4084	26.2136	24.6349	55.7256	37.9266	34.6006	-3.38163	17.4751	18.0956	24.6481	20.097	-1.71404	24.458	0.126608	5.69117	9.32882	21.5205	7.89646	16.2742	2.6425
	36.5915	46.3294	52.8055	43.4129	42.8356	24.3159	63.1122	44.3221	42.5584	51.9872	29.1549	20.5491	25.5026	11.758	12.6001	34.1141	22.9553	5.54908	14.1709	0.716973	1.12558	-4.46618	3.31011
	46.7509	55.0935	30.1488	15.2135	39.0391	37.8056	50.9037	7.33383	39.4572	47.9643	31.0558	22.3401	22.9552	15.5492	23.3729	22.6241	15.11	6.34808	10.6056	29.8035	14.8504	11.487	2.17078
	32.8906	59.6735	47.5771	32.3303	32.1506	24.829	29.8282	35.5721	37.6811	35.496	29.2999	22.1379	31.5979	12.4619	12.5371	24.0423	4.42085	7.57604	5.58873	6.49005	18.8796	1.95445	6.82745
	22.5508	37.6963	55.6297	29.5029	29.4632	42.272	28.5604	38.8857	32.4958	27.9937	36.2424	29.565	16.7227	26.7711	39.5504	10.7634	16.2472	11.8697	9.11512	7.95595	7.52311	4.80506	6.64249
	46.9801	34.0359	31.4981	46.4578	32.9748	21.4154	27.1079	34.2537	57.017	32.3575	14.2251	37.5913	15.4484	9.64974	16.5305	16.5727	4.46253	4.37878	25.5176	8.77464	11.2837	3.91464	3.87211
	52.7237	14.7596	75.3625	27.9223	58.8841	13.9127	22.352	30.8495	28.7777	35.3224	18.7314	34.4633	10.0227	18.7879	11.2162	6.92531	10.4802	21.2007	-0.670381	23.3238	17.3775	-1.64452	7.74237
	47.4736	41.2607	51.3303	45.3189	37.8035	42.9478	36.4428	47.8926	20.2005	38.5866	27.0146	40.029	26.3824	16.7598	26.6185	5.48533	8.97638	16.6542	18.1722	7.04715	7.05171	11.0749	5.19246
	64.6803	34.5937	67.5192	70.6391	53.8448	49.7374	52.352	25.4764	58.1962	23.5521	18.8496	26.4662	36.8487	14.236	30.552	12.1829	5.28979	27.2752	10.8822	7.26613	1.84983	-0.541096	8.45959
	65.342	35.8232	-13.6534	69.7475	30.8785	23.5037	3.40138	34.8092	9.39272	3.94032	21.3132	22.0065	43.715	-14.7752	19.3056	32.9374	17.838	7.53783	15.0036	11.0817	3.66237	11.6125	1.30061
	46.5323	41.3839	46.8863	25.3703	37.6754	26.6027	34.3434	44.8957	19.4895	31.6299	12.8033	32.5913	16.6061	5.30572	8.3537	26.2675	5.61493	3.72521	4.23305	22.0607	-1.20972	8.33735	4.95345
	41.3443	64.204	56.5047	39.3622	54.2785	12.6822	32.2285	37.9429	14.8554	64.9629	42.2749	20.5897	21.9942	26.8364	15.243	4.89575	2.93221	7.21465	19.2327	10.5834	5.38748	9.48098	9.93863
	36.818	31.654	48.4292	30.2691	21.4442	21.0057	42.1478	2.5653	45.9501	16.7546	19.4941	2.71523	49.8227	13.2862	23.7199	17.7491	19.3857	-1.82174	9.31917	8.55225	13.7806	1.1056	4.83428
	57.5718	68.4831	56.5421	51.5791	52.6513	38.5239	39.839	51.7841	-2.30096	24.658	32.0519	12.8577	24.4573	34.5396	31.0264	20.3423	14.5204	2.59088	7.74579	16.8735	5.23139	1.66602	-0.540025
	35.0419	24.4087	15.3596	40.1182	8.95642	38.5988	23.3653	31.6575	21.1371	51.0725	31.7437	38.8981	35.1645	29.3698	24.059	15.9684	1.76315	12.8734	8.94189	11.1495	15.6914	-0.722684	3.23891
	39.6762	51.5647	40.9079	27.9609	38.3235	10.6896	29.0975	34.8132	24.2592	20.4594	23.5064	18.8862	12.1966	21.944	28.3934	4.72039	9.34611	23.8066	11.547	10.8766	10.8339	8.59663	1.76385
	50.3567	41.8349	47.6011	40.2025	51.1899	40.398	24.0421	54.9398	61.0091	26.012	38.0874	41.4857	38.4376	9.46392	16.4005	10.8119	29.1609	30.1268	21.2597	4.0422	9.52043	2.46217	1.1752
	49.0718	48.9955	64.0143	37.4594	39.4254	59.2892	46.5762	25.0471	27.3171	39.5522	34.4414	11.7893	35.5833	54.7428	30.4177	19.0864	21.0958	2.08145	17.131	12.4756	0.354109	13.9637	5.80063
	64.9625	49.9752	45.4024	67.9702	28.1085	41.7728	24.8271	49.253	48.3367	23.243	37.0184	5.29742	41.8655	-0.449262	17.2843	22.9335	0.0698714	15.5659	17.2786	-0.99998	8.41044	4.89931	4.85026
	76.694	57.8647	34.3961	54.504	22.0768	54.5292	20.8369	44.2011	44.7364	29.0332	38.2017	22.8316	9.89435	8.9879	11.7213	-4.51424	14.9591	5.55	14.2669	13.4466	6.08528	9.25722	-0.662333
	57.5662	20.945	24.2986	50.5912	38.2265	47.1938	58.2815	50.332	30.6463	20.9516	23.2325	38.1394	12.114	31.8764	20.177	4.3613	25.1132	29.6791	17.9335	12.6937	5.57195	4.12682	3.18461
	75.8012	49.8866	33.1935	16.4002	39.4191	34.8084	47.1826	21.3858	46.5017	40.45	54.3367	29.101	36.8674	21.3424	34.6846	21.6492	-16.356	17.3848	9.95227	9.92361	6.62111	10.1484	0.979185
	19.1115	54.9699	47.8753	50.1195	72.5661	52.2479	9.03782	45.5377	30.269	36.3471	15.9774	15.8641	28.6539	26.1001	28.1036	18.3124	1.78503	11.0094	11.4626	6.86074	16.022	4.50781	10.5272
	35.0163	11.2887	19.3573	57.8393	36.7402	25.8065	21.5335	51.8981	35.8914	21.4852	18.8361	25.9451	31.2662	29.2943	14.5443	8.06154	16.2641	7.74247	10.841	6.06969	12.3945	10.2085	3.44897
	45.1251	47.2244	31.0668	27.23	77.2189	27.6439	26.2605	31.4813	29.4029	18.8235	31.8017	43.6258	30.9845	20.7436	12.1903	-1.16204	12.8404	24.1618	-3.38031	8.29502	6.08917	8.72242	7.53285
	6.49379	45.3091	36.003	45.6918	66.0937	24.2849	24.5692	2.19471	31.8654	10.1835	23.7873	41.5443	24.3159	20.6731	17.2804	6.95675	16.9616	22.1566	19.5717	-1.58228	2.10422	0.315939	4.07191
	46.3765	18.8363	38.6478	40.9347	51.8199	47.432	47.894	38.8981	44.441	46.1368	32.939	32.4887	23.2816	36.5707	-6.8795	12.0228	19.4995	17.628	17.3446	9.19389	9.79568	8.32179	-0.326441
	46.8286	39.742	34.5438	62.3756	41.2188	41.0837	32.4636	42.3174	38.6308	36.4866	-3.031	15.9298	22.0396	-0.825455	22.3302	40.2367	-9.96699	-4.83317	1.96064	12.666	11.3693	3.72872	-1.09646
	34.3566	24.1702	26.0303	39.7588	40.4873	28.671	56.5384	35.2221	31.5387	21.3885	33.9492	20.3257	37.3403	29.7228	15.6771	14.8092	20.2602	18.5578	-2.27144	13.1697	10.0816	11.6161	3.6418
	35.6341	24.4777	53.544	63.1195	52.3086	34.5127	19.6956	39.9202	31.462	37.0261	5.29829	11.3816	25.8703	23.4379	18.3396	26.4268	8.57724	17.5788	12.5792	-6.29929	9.368	1.98657	3.13681
	43.0875	27.1552	60.0545	23.128	70.7244	49.6086	34.0606	32.6526	43.2017	34.4067	23.4821	21.5313	12.6062	27.6345	6.7217	29.3081	22.8386	18.0816	13.1708	18.7861	13.26	6.15622	-2.66156
	41.2781	20.729	37.9686	31.7707	29.3656	30.4951	34.6613	63.4574	27.0869	58.4568	13.4939	9.43154	19.7484	19.8453	12.7102	17.6928	6.50172	18.7944	25.8209	0.56913	6.51777	7.09586	3.376
	34.5266	35.2554	60.1357	37.6008	57.1902	45.3828	19.1038	37.9194	33.8799	26.1537	14.2083	38.6559	28.8227	21.7345	13.1718	10.4341	9.89033	15.2841	15.414	11.0172	0.582823	2.9247	4.64799
	76.7105	79.732	69.5032	39.656	34.5006	17.9233	22.1115	49.5739	23.242	13.9864	33.033	29.9489	8.38068	-10.8782	27.0208	29.0546	15.3741	23.0401	4.96508	-13.4127	21.1454	8.16479	0.568899
	48.0476	74.0572	28.1865	33.4473	55.225	20.0854	32.2648	67.621	33.7386	30.0065	29.3285	23.2857	15.8997	17.2116	24.059	21.4053	9.60042	36.214	22.0925	6.97926	0.52801	-0.418863	9.34866
	55.0619	29.4855	15.863	34.7871	55.5375	30.9747	44.0019	25.3385	29.774	28.4047	35.3572	37.742	23.9637	12.6263	23.6525	12.6527	28.9516	6.7913	7.89394	8.61843	4.13404	10.7922	7.38232
	38.4222	52.4974	50.2392	49.2961	35.4922	40.5848	57.529	55.905	57.5522	24.3352	27.2981	14.371	18.7676	10.792	18.9069	-10.6451	37.1675	13.2242	22.5628	5.95335	-3.33735	15.4433	2.19887
	35.5576	40.148	51.1392	7.91984	56.2923	23.1269	36.828	22.9625	18.111	36.8732	30.9304	24.3822	14.5836	22.5736	11.7459	18.0936	6.26936	1.1591	23.8887	19.1608	10.8602	-1.99172	9.69975
	28.2537	21.1214	31.4119	49.9125	49.9386	29.3859	38.9294	55.289	13.2581	28.1095	13.338	13.5437	27.0353	5.07422	-0.504095	8.34756	24.1577	18.6137	-1.65691	8.84191	14.269	6.39171	0.843128
	28.1513	40.5709	28.7452	39.8944	42.7389	37.5101	39.0769	38.412	4.90175	23.4958	12.0365	11.0473	6.45464	36.6638	28.9137	25.1946	19.3469	12.4186	4.54199	15.9926	6.73214	7.46634	-0.0526011
	41.2319	46.1036	49.4158	41.8268	35.5979	16.554	20.4211	5.90682	31.9375	36.5537	24.2661	25.4918	5.76907	15.1048	21.4977	19.3737	10.9751	23.2948	22.0934	0.424358	0.899601	-1.73744	-4.25515
	36.1998	33.6971	49.0969	56.2965	38.1423	66.9099	22.0951	46.705	34.3782	19.3656	38.8257	23.5886	42.5464	40.2621	19.6106	15.7986	12.8265	15.6843	8.59821	16.7029	8.27395	7.98448	-1.3564
	54.4967	14.1341	55.5143	24.8578	23.1217	36.2758	33.6285	33.2681	7.959	11.8853	20.8982	27.1727	32.9772	11.3682	37.8555	18.2767	15.3601	9.82044	17.6528	-0.13288	18.9106	2.40679	-0.321398
	35.5254	49.2373	64.8558	38.9269	-2.33425	39.5134	53.4124	27.7531	60.7875	40.137	16.279	16.864	20.3175	15.9966	10.5162	18.7234	26.3923	13.0874	17.8965	16.3308	-0.939576	-1.1026	-4.07205
	62.2413	31.0808	45.2253	48.4941	32.825	25.3637	52.1394	15.9158	25.7363	49.2103	8.87477	34.8013	29.3051	42.746	-1.44252	8.31119	3.06315	15.1349	2.76397	4.44265	9.76957	-3.37106	-2.64289
	52.1212	16.4514	47.1505	62.5566	39.3643	15.2989	21.6512	32.0807	19.5917	19.6614	25.7246	38.6649	17.1614	22.1825	17.1788	24.2085	-8.04042	4.87786	16.3876	18.1231	13.724	4.97934	2.39848
	49.9372	60.3289	48.5257	35.3406	18.2288	57.4909	52.8595	37.473	32.7067	20.2921	15.497	31.4559	20.774	1.24996	15.9268	21.5011	19.6658	17.3455	17.1144	-2.00008	15.5064	2.19426	5.47751
	57.1373	34.7815	54.0291	54.6823	47.8924	41.077	34.8844	50.0198	52.4826	32.6362	21.2888	22.3772	18.8165	13.3611	15.9003	15.4568	11.5064	12.9908	14.4721	13.7621	16.474	1.21063	5.43179
	22.4355	55.1346	41.1909	42.4078	52.3019	48.0196	32.0399	7.82702	32.2682	36.3978	36.6686	19.9633	15.0398	18.4342	16.5953	21.8936	7.76678	24.054	6.61533	21.8384	2.0866	11.7322	6.54072
	54.9365	29.0659	42.7802	37.1681	28.5346	41.5286	24.4558	18.9618	31.1634	27.7271	25.1192	31.5432	18.4354	20.049	24.6012	29.4471	15.3916	7.22482	10.096	3.15716	20.0721	2.51735	7.32904
	83.8443	42.3891	47.5113	42.7083	50.3284	37.2156	53.0942	19.9563	22.5563	15.7582	24.2791	25.3973	21.4086	35.8946	19.4096	18.1369	9.04441	12.6647	14.7587	7.65135	-0.00553425	1.59992	0.897554
	64.4183	17.7635	34.827	46.2261	53.3546	46.2239	30.7022	40.4733	13.9931	2.91972	35.8985	21.0015	8.29741	32.0009	30.27	7.47592	19.6652	13.8612	16.4678	7.78666	-8.53381	-0.99634	-2.03392
	35.3292	70.9362	47.6205	66.2699	39.6785	25.6062	29.892	22.9697	25.8001	45.2996	40.9566	20.0642	16.9508	32.8362	11.3131	14.3186	15.3755	-3.83511	9.2086	1.68692	7.74954	9.05569	1.32073
	42.908	14.8184	39.0276	66.4142	16.9083	45.2935	34.2602	20.5777	35.6895	9.68964	28.2693	13.6582	15.774	12.0753	29.7431	10.8824	10.9811	20.9004	13.8599	1.33553	8.60543	9.54007	5.01627
	45.458	30.4477	40.902	45.7045	5.08723	34.4637	49.6476	15.3212	12.8199	34.7892	57.8172	13.3017	20.7616	15.9001	16.1764	8.45287	9.65708	8.53044	0.623245	14.3323	6.91009	4.39951	4.41487
	24.5396	70.3749	63.2964	52.2811	16.4525	29.5036	9.79561	24.2423	19.5051	23.9108	41.3166	19.6643	18.3681	28.7437	33.7615	-3.26972	9.24145	15.9557	10.8763	21.5094	4.17106	4.40113	-6.48058
	52.0001	55.5386	51.1107	59.6371	34.0787	34.5464	15.363	39.1501	39.8344	21.4619	24.5599	27.6172	32.5415	42.591	25.8462	29.7051	34.5641	25.3971	0.925645	-8.95081	4.85729	4.19931	4.69187
	19.5604	58.6131	72.1459	50.9764	44.3857	20.261	60.6758	14.9406	41.7485	47.7801	31.1397	13.4994	26.2852	23.5864	28.3994	19.0402	29.5718	17.3206	-0.714398	7.6776	10.6047	-0.577063	7.53507
	25.6615	51.0284	27.3672	66.969	53.7268	9.08094	40.6333	23.8928	32.8869	27.5953	33.7391	10.5092	32.4408	20.9721	6.49768	16.238	25.8827	38.5626	5.56973	20.9487	-0.766227	2.88727	6.4484
	57.4761	54.6333	52.4924	30.866	28.8845	27.6337	27.4777	38.5636	40.4821	51.4213	12.7401	38.4677	32.9776	0.88511	11.6827	22.3371	27.9963	9.59185	7.98567	-6.10532	9.23147	6.40929	-0.705565
	38.0017	23.7396	37.3201	22.3081	37.4832	38.8431	49.6851	48.7633	42.6666	24.013	30.9517	20.183	19.4654	13.4171	16.768	15.6863	15.8917	4.2539	9.59214	14.682	0.637655	-6.19654	1.39887
	56.6447	39.3742	34.377	19.1662	31.4668	63.0086	41.2062	26.9737	22.5131	44.2607	18.1659	21.6178	26.8144	29.8882	15.8962	25.6581	25.1412	24.2647	9.02464	7.65397	1.4461	12.1259	-0.281889
	38.6565	55.3458	55.8902	3.39745	53.3896	50.7038	9.13973	23.5833	19.8949	21.6179	38.4095	21.7968	14.3824	21.0661	18.9851	19.3788	13.1891	11.7865	9.01815	0.627761	-1.25777	10.4279	4.88659
	65.5312	67.1145	56.4323	28.9667	46.0495	30.1643	42.8819	3.23255	35.3564	26.7111	13.7951	24.7827	7.76248	41.9488	10.6246	-1.32047	-0.583324	23.4672	2.72878	18.4886	10.3166	17.1382	-0.678827
	27.1002	30.7423	33.9343	52.9561	41.4259	38.4305	60.791	44.1094	42.6506	3.09703	14.3228	36.7931	22.9869	19.6972	13.6835	2.80994	13.094	17.7414	17.6353	12.4218	9.18144	-1.4061	-3.97258
	59.3105	46.0981	46.3774	6.86208	47.1255	25.6693	12.7239	40.148	27.2116	6.96653	9.50379	49.4851	21.3427	31.4091	-5.67116	23.7348	13.2351	17.3314	12.0825	16.5551	7.39486	0.467026	-0.260022
	50.0666	17.5171	66.2823	37.2134	26.969	29.3594	63.7723	30.0615	27.3229	36.362	31.9306	29.1099	33.9183	33.3012	15.3081	20.2858	6.4007	-0.0156045	5.59016	5.85498	4.04355	4.60001	10.4315
	24.1396	46.4452	57.7383	25.9134	64.027	51.5491	32.0679	47.3351	24.1815	22.1558	39.5572	22.5582	31.3904	21.9013	19.9409	12.9248	12.7388	9.19498	6.62396	-0.845083	5.58952	5.98644	2.55815
	54.8932	22.3592	61.313	64.5374	20.3335	11.16	55.6668	19.9893	47.3953	47.5203	19.9704	8.99785	16.3459	9.48325	33.7203	35.7651	18.4961	40.6317	16.4934	6.05625	10.41	7.06924	2.88735
	26.6148	66.0412	30.5923	61.2595	20.9891	38.6694	41.6276	17.3896	17.6435	59.5245	21.2675	45.9699	24.3633	27.1154	16.3568	-0.600935	26.8438	18.0105	-8.07554	8.73414	4.18104	9.22185	6.46218
	37.7385	29.613	48.1716	10.1203	38.5554	12.1313	19.8796	44.7588	17.0362	33.7494	-4.28833	30.5498	29.3652	24.1165	21.6914	15.723	11.3354	20.1489	18.6704	4.68846	17.9269	6.82488	5.59016
	15.8117	45.4579	44.422	51.5016	14.5913	43.0845	37.4249	47.3714	34.4916	24.9972	24.6677	41.4629	13.7587	12.3934	16.5258	16.4896	3.23483	-4.81148	9.78559	11.3933	5.7665	3.79828	7.58016
	47.7061	54.0528	52.8543	27.9683	58.6965	23.8133	30.9241	20.7265	57.5232	10.3378	31.4468	29.7589	30.4686	11.4101	40.2299	19.9164	21.3742	39.1114	19.621	16.8668	8.88507	9.54036	9.31749
	58.572	45.5238	39.6235	33.2621	48.2767	27.663	60.4309	35.0894	44.5294	-4.88238	25.7834	35.1356	22.2538	24.4755	17.077	27.7892	20.4116	16.7453	19.8372	2.7097	-7.11385	8.94409	5.541
	37.3314	52.1962	46.6727	6.22308	65.0432	69.7555	39.3914	33.707	43.7199	9.32225	50.0649	21.0738	23.487	27.1399	23.0273	18.5579	26.4353	6.06536	20.2013	7.60632	6.17131	0.976833	4.61488
	25.8243	28.1128	46.3007	54.8066	17.9824	48.3175	54.0428	11.8045	41.2477	38.0589	33.4722	48.4441	24.9798	20.9596	38.6683	7.96982	20.7248	16.4135	9.92427	-5.939	9.15576	-1.19551	8.13102
	39.5412	59.1533	54.9328	21.1244	28.8413	29.5914	30.9765	33.683	29.6314	10.6607	39.5142	11.5445	22.3491	22.8461	13.0723	15.6728	4.98036	22.3061	1.83646	11.9693	7.84591	8.5601	0.203863
	59.9287	49.6107	55.4232	32.9844	37.655	22.3615	16.2957	22.7516	34.2564	19.8406	14.3971	24.0969	27.7686	34.0258	38.3251	23.0877	9.04206	20.0977	7.60384	-1.16062	7.47391	3.32812	3.38801
	44.4322	29.021	60.0287	45.5794	45.8743	46.9841	35.69	38.7089	51.9152	-6.98395	16.8571	6.9538	9.72271	14.6125	20.4899	33.2094	30.0026	12.7036	3.88886	19.8488	-2.69688	4.22902	-3.39294
	36.479	63.361	29.2381	48.0062	39.7384	62.6015	9.27404	33.6313	29.1919	47.36	26.6062	21.5531	14.4985	39.2069	17.6222	24.1143	17.3054	9.95712	14.4953	10.663	7.9888	15.7386	2.69911
	37.8441	37.2794	41.5911	43.1323	15.8721	40.7219	42.2053	33.9204	0.0929067	14.9872	46.8953	27.5426	25.4869	30.3648	36.9737	13.1773	10.2844	8.4938	11.639	0.163218	18.0562	7.80329	-3.58416
	63.6512	40.1357	45.4301	39.8163	22.9053	3.85861	11.9589	50.0414	28.1864	18.7598	18.84	17.6674	35.254	25.7586	30.6952	11.5028	19.0001	19.1884	29.1165	-0.237036	-2.50549	-2.85459	7.74548
	22.4238	36.7235	43.6875	44.8301	43.1225	40.6226	45.1815	11.0325	32.9901	43.733	35.2624	4.39357	43.3502	20.587	16.6772	10.825	24.3427	9.34751	3.26813	15.0474	6.41447	-6.78933	13.2348
	28.0014	27.898	50.9312	45.5781	33.9747	22.2951	32.4969	32.2485	51.8329	39.3736	29.1067	40.5112	39.4736	20.1995	15.4833	21.638	-6.99381	1.50123	19.8381	2.60115	3.93625	6.34683	-0.209571
	35.1641	37.2037	17.3052	50.8306	20.8878	45.5158	33.1925	45.1125	35.7261	39.8525	28.8526	20.8044	17.9954	7.90111	11.5948	27.4737	7.60499	4.84924	8.22729	6.64146	-0.273294	4.35433	-2.59499
	58.0013	30.3098	40.6103	59.1724	24.3374	60.0085	32.7726	28.3762	26.0988	20.6153	36.2732	20.2676	24.8428	5.77722	28.1582	15.6755	14.949	14.8854	7.79576	17.3827	2.1476	8.33298	3.69091
	73.6802	68.9529	55.2237	28.1809	20.5515	42.3329	-14.4228	24.5995	15.5656	38.1889	43.9458	28.3911	22.5889	16.9103	25.1811	24.3323	10.2449	10.8089	14.1328	6.13276	-2.32387	5.25946	10.1297
	43.4094	24.4405	41.298	44.7592	53.8108	29.2345	34.8686	16.5975	20.043	11.823	34.5109	38.4762	19.5607	14.3954	15.2201	14.676	19.8224	29.5923	1.44033	8.91177	4.65807	-2.48095	8.31501
	51.6643	41.7653	55.5912	32.8576	60.7698	34.327	43.0298	38.3693	23.323	11.3056	15.9991	17.6321	39.4353	11.2913	22.6835	20.9845	26.4122	5.3125	13.9814	8.91723	6.7257	-2.30872	2.33026
	54.3277	53.7532	51.0193	48.191	69.0107	39.7504	53.9059	4.21154	12.6381	37.1793	19.9551	35.0192	26.2675	25.2326	37.4378	4.81757	17.4416	14.5667	8.56209	5.01489	7.72696	-1.34081	5.94138
	62.4981	72.9124	34.3583	32.5844	29.9055	41.7038	40.2208	39.1046	24.5925	34.4307	20.4236	20.8438	30.7333	22.8586	13.757	27.6971	12.3722	7.73662	15.4412	28.5924	-9.41713	14.3331	1.61604
	55.7048	61.0771	22.5087	36.6675	36.1828	45.8981	45.5327	42.5805	52.4292	50.2999	39.5374	35.1255	39.9233	31.383	10.3689	6.84776	13.5594	7.01955	15.2206	5.4937	21.1136	2.61663	12.0104
	46.018	19.8145	24.3334	38.7074	21.0788	58.02	31.7492	17.018	50.0413	16.3031	20.7033	37.3635	14.8891	27.7759	3.94812	29.1543	32.0599	16.9161	12.4518	9.90042	-18.7308	3.16684	14.0754
	34.4216	26.1717	37.2393	47.0301	68.5845	49.3495	27.5103	-5.31173	54.0369	44.9933	27.0257	20.4054	40.3656	21.6964	27.0762	31.4332	25.6802	-6.16477	10.116	8.15344	4.98336	10.5525	1.21126
	42.4614	64.4103	25.5522	54.2612	27.1924	60.3003	32.5944	20.611	14.7895	35.3575	33.3682	21.8239	38.7867	35.2915	11.0731	15.2034	28.4262	6.10698	13.645	14.7249	-4.22937	-0.56372	2.62206
	32.1855	48.5138	24.5765	26.1452	34.0622	25.57	66.242	16.5605	48.9253	11.2853	3.348	12.029	17.4762	20.0167	7.02388	12.2623	10.1441	12.8909	18.1754	5.53073	-3.78023	1.70529	2.3245
	46.1433	65.8418	74.3428	54.9952	54.2653	50.0415	38.4223	11.9551	16.6342	39.6804	35.0387	27.739	25.5125	15.0953	11.9862	22.8723	10.2239	9.43448	20.3077	16.6065	14.0483	1.98341	9.76554
	47.6976	68.5694	36.5698	38.9893	14.9993	52.2831	46.7478	16.7334	43.0153	37.104	19.5659	21.3899	5.97612	6.52255	19.8308	13.6091	0.778395	9.24039	6.08433	7.67874	18.0808	3.09123	3.57527
	65.9383	71.8481	38.6984	39.6103	23.7519	42.8857	31.43	18.0043	31.7295	10.1258	22.6791	21.147	26.5673	10.4862	23.574	25.1816	13.8796	17.977	12.7356	13.0316	11.9843	2.78736	-0.435962
	56.1996	29.7926	56.2727	18.2097	57.0475	25.7259	43.5134	50.9992	32.6222	23.8086	13.3646	15.5352	24.328	21.8374	6.14855	9.29701	7.88006	9.82777	9.81213	14.4342	-3.02565	11.9447	-3.34966
	37.4218	56.3729	51.3211	45.8014	47.072	26.1776	59.5347	48.7053	30.9107	25.6877	41.3751	20.3422	4.46647	12.642	29.7321	9.92333	3.48016	13.9049	-6.12745	-2.31686	15.9522	1.49387	2.28891
	35.6784	60.1457	34.2719	65.1295	34.2323	27.85	19.3522	25.7029	44.6884	67.61	31.2219	22.2229	29.603	7.287	2.72879	22.1019	14.2962	22.0034	18.7864	11.3669	-0.493131	7.50906	1.65396
	52.5679	59.7844	34.3444	48.2819	31.6061	19.6534	42.7678	64.4121	43.3634	19.313	21.565	33.8782	32.8467	14.5566	-1.96107	0.920193	30.3387	7.98422	12.8175	1.5916	4.83371	2.23607	3.61776
	17.9987	45.4516	32.6679	14.3238	48.4872	47.4453	49.6639	21.32	44.3001	18.4534	40.9075	28.7255	21.8952	13.9494	8.20442	20.3305	30.3658	1.87441	-0.683161	12.2069	12.2035	2.60066	4.64132
	43.7754	54.3003	13.589	13.4442	27.0733	51.7725	27.996	39.6789	33.8754	21.6462	18.7605	15.9539	45.5976	0.245718	22.7838	3.81056	-2.58349	15.4342	4.85666	6.64564	12.1238	9.53297	5.01398
	36.9688	54.187	33.6368	53.2191	55.3781	44.5267	41.381	45.2077	33.3015	20.1173	36.4094	28.957	43.692	32.3356	1.89056	7.92704	-0.176915	6.52726	10.5384	11.1227	5.20583	3.27581	-3.20402
	26.4218	19.981	38.0402	21.8867	17.8292	77.0944	30.7293	32.0347	34.6504	39.0185	43.4735	6.55327	26.9448	14.945	18.6452	2.23577	19.4918	-0.663966	20.0276	9.61217	6.80389	6.87255	10.0411
	85.7329	53.1854	46.97	10.9683	53.311	56.8037	64.4104	19.381	38.0761	23.5907	49.554	-10.4862	16.1143	11.0127	25.3799	13.6883	13.6019	14.6291	19.5764	-1.04325	17.1756	-1.75458	4.92518
	44.0724	61.0488	34.2841	18.0052	18.3791	46.8931	42.5122	10.1647	32.5579	33.5194	28.3634	32.9846	25.7351	21.0859	22.3554	30.8152	27.546	11.0504	-3.06445	18.5071	16.051	4.77177	7.75599
	32.7058	22.7626	50.8097	52.3975	37.6768	31.9469	59.1496	36.088	29.36	31.3101	10.8175	33.1421	24.0154	21.2497	20.026	10.4858	11.4301	10.158	18.8374	22.6395	7.00343	3.72564	2.09533
	59.7514	79.1864	70.969	12.527	49.134	49.8487	51.9769	20.4684	34.3086	31.484	24.0582	18.8147	32.8704	12.852	27.6869	19.975	12.7169	30.7771	21.2807	10.4417	11.2911	2.81947	-0.473029
	28.7623	47.1038	43.6384	49.9053	40.0911	36.9709	13.9448	42.9073	9.17712	21.2515	27.2683	15.5429	21.9697	10.4788	18.8051	9.26479	36.189	20.1624	17.1925	18.3206	4.09657	1.01794	5.87026
	52.3947	59.4499	58.0899	26.4822	19.1314	22.9116	17.7977	16.6372	13.3763	10.8179	15.3913	53.7539	39.5077	35.5483	4.32853	42.2263	16.8225	2.68921	19.4038	17.9833	2.31159	5.39837	4.7968
	34.3313	52.8769	40.6226	28.4665	45.3571	44.4603	25.0203	28.7448	52.9505	40.5292	24.3931	13.2626	36.3745	39.4153	17.9382	3.09219	-7.63893	21.388	3.90819	7.29864	16.7756	7.13931	2.839
	40.5322	50.5681	79.5432	62.7159	65.3301	16.8898	26.5833	23.7954	31.02	47.9571	30.4801	25.9072	38.9022	33.4257	5.04088	19.6365	24.971	2.63717	6.75485	3.37908	-7.10254	8.52498	6.59678
	45.6051	60.2779	60.8576	19.0179	20.7005	21.1021	47.7629	54.9663	40.2187	42.8624	30.6269	23.1358	14.0924	20.8013	17.0426	33.4633	5.29937	5.4234	18.5083	-0.755251	5.00873	14.0006	1.23766
	56.2209	41.1305	36.8143	27.1113	46.3077	18.0563	30.3661	46.7215	6.12975	53.4718	9.56135	44.4674	16.9144	6.29348	24.6768	13.3277	10.8962	3.27599	4.28433	11.301	1.44624	10.0043	3.41871
	40.7954	21.8657	61.2652	27.7199	47.324	29.5242	34.7076	28.1113	32.6131	45.6417	23.0747	18.0977	20.5267	28.2408	21.304	9.05955	16.8689	12.4288	15.4716	9.94176	-6.23584	9.64402	8.7588
	69.6465	37.5742	50.4612	40.382	31.7767	25.3991	54.5101	23.8079	57.2274	17.733	38.0513	38.5151	11.3607	22.6268	19.3652	22.532	23.1968	2.36913	2.59863	-3.38636	14.5354	3.92393	1.32947
	46.6333	43.2777	4.29383	28.1135	16.5627	42.7248	23.8703	20.5936	22.406	40.211	44.8258	25.6374	23.9495	13.5562	3.05464	11.7437	26.368	14.3666	8.50381	25.8661	13.1065	4.21267	2.8848
	12.9121	57.7631	34.1793	31.032	46.1853	38.9407	11.0086	29.7486	3.90044	17.135	26.3867	14.8191	18.2243	8.20471	19.2064	13.8476	8.35516	13.9791	22.5723	15.5711	4.18234	-8.49542	-3.52192
	29.2766	52.4231	48.1396	57.8408	63.5822	28.6873	33.4703	35.5345	13.7752	51.9013	25.7461	41.2718	21.4779	29.0795	32.7988	4.0189	7.59903	-2.15468	19.6792	-1.48246	-1.92694	7.22068	-0.542235
	80.431	51.9088	47.9968	38.6101	21.9373	9.61181	22.0124	32.4887	30.5588	30.1734	30.2929	15.2783	20.8096	22.5256	0.950741	13.4917	17.0451	12.2325	23.5532	2.30026	4.63832	1.07069	5.90759
	64.0868	41.2516	27.4907	46.589	58.9714	51.9537	39.8337	61.2723	24.5954	29.0128	47.9765	61.0515	29.7582	16.5092	29.1283	33.0075	8.41204	-12.2963	3.07372	7.74811	5.94623	16.7679	10.2545
	47.9649	48.8917	20.3771	52.7508	52.0849	77.8678	48.2531	26.8553	20.6498	20.2332	35.5272	25.5068	25.0715	25.664	15.0653	18.055	13.9715	13.8592	13.882	7.77415	6.72567	-3.29209	0.0180259
	52.5124	62.8498	42.1993	26.7761	39.2641	27.7676	23.7235	43.5087	67.9376	32.9988	7.06039	20.1245	28.878	6.60973	11.9136	12.3924	10.593	7.31388	11.0467	2.78692	6.76283	7.72147	3.88896
	37.0793	29.5191	29.5634	23.6111	18.8632	59.9138	56.1283	13.156	41.5835	6.60557	20.7253	33.3833	18.3897	33.7506	17.3882	30.2742	19.5648	7.05771	12.9294	-5.29032	15.386	9.74228	1.82086
	44.6538	53.7124	25.9373	30.9307	35.2007	23.692	31.3611	50.2047	39.0355	21.8493	35.112	32.7375	14.176	13.5207	25.7464	25.9386	17.7644	15.6003	12.4445	-4.06372	11.8623	7.2157	5.89861
	46.1559	5.22188	32.3946	41.5014	15.7296	40.0957	31.315	28.7583	25.5658	28.7273	25.3809	17.2558	31.522	11.7947	16.2182	7.92165	31.2487	14.1961	7.96739	7.43391	14.7397	4.84346	3.72082
	25.5536	49.1495	68.4405	34.3126	31.2006	21.3689	43.6865	24.0868	28.3749	34.5634	19.6043	32.891	1.37627	24.119	43.8961	3.74287	21.2026	24.7173	12.6085	-1.31034	8.72488	12.909	-1.4148
	65.5571	14.2452	26.7369	48.3028	45.0558	33.6378	52.3098	31.0967	51.6277	42.4471	-1.70402	26.8749	12.1152	16.998	20.1861	20.0067	39.3028	18.0107	25.5488	-14.671	9.55177	1.07587	3.16123
	60.326	57.5249	63.6795	29.903	52.4105	32.9091	30.6106	35.3373	70.9523	19.6924	21.6115	29.0754	3.57101	26.8522	16.9382	23.5922	25.183	3.98697	9.8914	3.58617	7.41777	7.74319	2.7881
	40.7225	54.2922	36.6265	66.2529	42.5265	54.451	42.8417	44.4021	26.8508	32.5261	25.6155	34.0326	21.2506	25.7339	1.7348	15.1062	35.4428	-3.16431	14.8408	17.6072	9.08996	3.70344	-2.57943
	64.2358	54.7622	59.8263	36.4735	54.7006	53.9355	22.255	40.0497	34.9029	36.6911	37.9848	45.4905	42.7515	17.1246	29.4723	28.5763	10.6513	12.3907	2.1848	16.6412	-2.03149	-0.515708	4.73947
	47.0977	24.2239	43.9932	14.3281	30.1992	54.9333	26.5252	43.4862	14.5468	42.4443	48.5642	40.6789	8.91354	35.2346	29.3393	20.0018	5.8838	21.5015	13.459	0.333446	25.9832	9.03565	-1.24848
	67.4415	23.5143	55.9706	41.5924	42.2134	23.0075	9.614	41.135	42.8395	27.5498	31.1298	24.3839	30.2657	23.7305	25.3961	19.1948	0.421961	5.06202	-1.33612	13.8659	-3.28031	-5.91089	6.387
	45.9269	51.6468	63.7662	36.4592	36.0122	40.0361	23.2464	43.1587	6.6635	50.4934	23.6878	23.5574	29.1054	22.5926	16.9739	32.6232	21.3067	13.1934	4.81842	3.62662	5.21453	7.63145	9.95225
	23.8278	47.1685	26.9425	40.0563	28.0134	22.2761	38.2445	27.4348	44.9515	29.1923	36.6605	15.6348	1.42221	39.6364	29.1162	24.4293	25.7712	17.0342	10.8638	11.1292	8.91093	8.40747	3.76246
	40.2901	24.1107	40.1632	13.9657	71.8943	31.8744	31.7898	18.5685	16.1363	46.9383	26.4297	22.7578	-1.92216	28.9186	23.6367	26.5599	-3.10733	7.8176	17.6809	16.0532	4.47361	8.20459	8.25441
	43.1645	72.3904	44.4606	40.6753	28.4564	51.6618	46.1391	44.2418	31.1988	48.9188	15.5285	42.3173	38.2309	13.8362	22.6187	13.3376	14.0574	20.4093	14.5417	12.7481	8.66845	2.4897	-2.16037
	30.5319	53.1898	47.4221	51.7475	31.5127	42.8238	41.9382	45.6081	32.3163	16.2531	32.7161	48.2657	30.7698	45.6299	19.7149	15.8108	28.4339	14.3826	8.72681	8.7634	8.76683	7.73358	6.19341
	41.9379	35.8889	40.3187	48.5616	47.5081	44.7991	36.4472	40.6984	28.6938	40.0726	36.6751	29.9078	-2.25634	31.8931	25.7825	20.5433	11.6714	14.8376	-3.29119	5.26919	13.9376	-1.95078	0.919941
	48.8116	35.9711	16.4195	42.2701	73.9994	41.0871	39.8675	30.0904	52.311	25.7764	6.44217	16.9282	15.526	13.4681	10.2844	6.60026	9.82557	17.2446	7.83893	1.4049	11.9732	4.73184	7.97853
	58.2107	30.0279	33.1222	58.2576	42.9134	35.6617	38.8843	43.2567	33.4093	39.236	5.38241	31.674	40.4257	25.1952	18.6746	29.3101	5.46689	15.4211	16.512	15.7413	-1.4836	4.23681	1.50957
	40.1576	20.6786	60.3164	41.5673	20.8051	30.4408	31.8939	11.1323	21.5807	47.0218	25.3664	25.6254	18.2203	-9.49604	28.16	15.9355	20.1389	28.2495	13.4903	6.77468	13.5881	2.58273	9.52775
	23.5238	59.7442	30.5278	43.9392	45.0988	46.5859	43.3413	-2.82261	40.1722	40.8521	13.6221	32.0622	27.0352	9.77367	9.10795	-3.98752	5.6597	10.6445	14.3927	18.136	1.31402	10.4746	2.47921
	35.4804	44.729	9.81912	56.3389	61.7628	54.0555	29.2157	23.6366	12.4222	26.6682	41.071	12.6621	20.7539	12.2971	22.5643	14.2959	9.08763	33.825	2.03294	0.912111	17.743	9.90217	-4.07413
	29.2317	61.9573	46.4185	57.3176	32.5073	55.3043	19.351	38.6356	28.5034	25.5629	42.5262	28.1493	34.185	38.1871	10.6374	14.0029	18.7434	6.72811	23.0726	18.276	1.84336	0.372183	6.08114
	32.0117	20.1702	51.0452	48.6304	20.0342	39.614	54.3716	55.6354	31.2737	21.1908	9.52054	39.8822	24.3288	27.6922	17.2225	-0.0942407	27.4485	17.7342	3.45882	17.5782	8.08591	1.89324	1.01703
	58.4327	64.7351	60.7662	20.6467	36.7537	33.3813	36.4444	17.9907	27.6312	42.3886	29.2499	31.6565	25.3876	37.1556	28.7744	25.3074	27.4011	-3.22227	14.8581	5.72841	-2.79968	3.87068	9.85158
	55.616	54.2198	21.0191	23.1297	16.4952	37.7418	53.8271	40.1333	42.472	46.6778	27.1323	19.7808	18.7145	30.0963	4.46595	13.2757	21.8496	17.4756	5.01996	8.98699	3.17204	-7.25496	-2.16205
	40.2781	35.6655	62.723	58.526	15.6012	44.2396	52.4787	37.6269	24.1489	19.1088	16.275	3.23171	25.5003	-5.47288	25.5915	18.401	21.9129	33.8611	16.2905	-15.0659	4.48354	-5.00264	2.96012
	34.4716	45.3137	45.9788	20.452	62.7067	29.4037	38.3381	12.4091	39.9977	48.8095	33.4534	39.84	15.799	15.4395	8.4693	24.629	5.47002	5.46752	0.29339	-4.54387	5.47291	9.44861	1.24171
	44.6843	40.1733	29.4787	40.0813	49.3544	30.3504	52.3513	19.1264	34.844	55.5325	27.775	29.3039	15.1276	36.5392	21.8585	4.61157	8.87663	9.60475	10.3514	12.0292	10.9748	-6.94791	-0.179162
	55.5956	43.5779	62.6004	58.925	21.5098	53.1653	64.7187	20.1755	46.4016	27.1225	4.53412	29.8878	22.3711	33.3089	30.6507	9.4958	12.6563	19.3662	25.3839	11.0255	8.80211	3.71027	7.84019
	53.3002	38.1316	30.2199	43.882	38.5757	44.087	14.9831	29.6829	32.0156	33.7412	63.1177	30.73	21.1993	17.2537	27.5148	24.38	26.8253	13.9466	14.4655	4.23718	5.34728	3.93529	1.87933
	41.2789	48.7408	56.7379	50.0187	41.5194	42.7932	39.8738	36.4269	27.0275	43.16	1.63885	5.63087	41.351	21.8505	11.838	15.3625	11.6133	16.8963	7.92294	2.148	-0.4353	3.68834	3.4714
	17.3982	72.6704	47.3645	28.2731	29.6548	39.1029	-4.78915	30.4	33.8005	18.3286	19.1909	26.1059	36.5412	7.21786	14.3423	2.72165	5.82115	22.6272	8.15461	13.2549	2.79292	7.52843	-5.04567
	13.5756	43.033	81.5525	29.0361	36.4919	16.3751	17.6997	28.3725	39.2646	50.7325	28.6532	35.1166	10.6477	17.9913	35.0336	8.65001	18.1124	15.618	10.7126	5.7825	-0.0799643	8.76367	5.55503
	38.4153	46.1915	55.8831	45.9494	24.6584	15.8567	32.4678	53.0859	13.9295	27.3621	38.8762	24.1847	11.7302	7.41593	22.9916	32.7773	30.4948	17.5697	9.49314	-4.16283	5.72694	3.09653	-0.196291
	38.4106	44.4047	41.245	40.7815	13.7698	20.7939	51.0391	36.7173	35.2114	51.9185	38.9812	18.7356	22.7936	14.1055	25.5325	10.8219	13.7076	2.31358	8.64398	10.977	-3.23795	10.6233	-1.87674
	11.8906	43.1593	47.8526	20.7515	51.9023	-2.10263	26.4129	27.4437	32.8538	51.8464	37.1805	16.6093	13.846	15.1146	28.927	17.2632	13.4806	19.2068	-5.40311	9.27096	-4.91606	12.4331	1.32006
	62.1249	42.8535	40.9162	40.0624	33.3415	45.7097	39.1933	15.1156	30.3714	14.9028	27.3544	11.1701	23.3576	34.8351	17.2462	22.2131	17.3788	18.7035	-9.57359	8.32241	7.01803	-0.240746	4.9439
	52.6099	63.2467	22.6367	9.57849	45.3531	2.52783	6.77518	14.1165	16.6304	30.8475	58.7139	31.0951	28.4122	43.824	21.2414	33.168	5.50566	10.3012	-3.78519	8.97612	3.89355	9.18279	0.599775
	46.2334	59.8478	27.5979	54.3284	33.503	73.134	55.0487	25.5448	38.5659	29.1778	37.37	22.2286	23.3465	24.5606	42.3545	1.78679	8.46313	16.4442	3.94634	15.7847	12.4833	-0.948247	-5.24712
	33.5626	29.8624	27.5714	20.0765	-5.1943	31.7712	38.9026	51.6293	20.427	42.3021	40.0009	31.6622	19.4629	4.56795	22.0468	11.7564	5.97709	-3.89018	12.3653	18.685	13.616	2.45088	-1.79786
	52.0359	37.5423	53.5678	38.1955	40.9452	48.6202	46.337	56.8775	35.2464	27.6454	45.6756	20.3957	26.2752	22.0815	0.299592	19.8926	28.3243	8.5333	18.4081	2.3348	0.736488	15.1295	4.37413
	73.6099	27.328	33.8015	48.8781	52.8413	54.7862	32.7978	38.6425	22.8493	33.7429	9.48781	25.5614	11.4244	26.0032	34.1459	21.2701	9.8907	13.5827	5.3471	5.4404	10.6669	1.03592	6.8274
	62.226	38.8961	49.9285	27.2088	34.3026	34.6546	37.765	40.6738	22.2618	31.6201	50.6139	30.9456	14.736	26.7978	21.6032	2.48339	33.1819	24.8221	16.4999	0.164502	13.0338	11.5805	-3.26361
	56.7803	38.1844	57.8394	27.4057	64.5577	20.3234	43.4011	17.5749	28.5357	32.8514	58.6164	36.8637	28.4169	16.3308	-8.26149	22.4589	8.88308	15.0302	30.9615	7.18878	12.3289	0.53749	7.27012
	55.5183	25.2367	58.7798	37.0034	35.8275	44.7515	37.4406	30.2228	25.0288	33.1405	22.6424	22.675	9.57837	34.9611	22.2183	35.2622	31.2786	7.47459	6.68616	-1.86799	1.18249	9.61544	-1.50653
	49.3693	6.2686	35.3735	17.3003	28.1594	29.1857	28.7004	53.151	22.9837	21.2365	46.9686	28.7787	13.732	5.81512	31.4186	34.3435	2.84705	18.5266	14.4899	15.2478	4.61135	6.77815	8.55622
	53.636	28.4419	44.7048	26.4333	22.1838	52.1959	34.2502	12.7667	30.6229	20.9355	44.1849	29.8855	21.1286	13.8382	21.355	16.9591	9.29239	17.3236	9.80496	7.22068	4.75455	3.53014	-5.33889
	51.8806	7.09213	33.9682	37.8936	23.0605	22.7406	66.1018	49.1797	40.7939	1.15266	35.2207	8.65292	15.7764	19.9227	19.1617	27.706	23.786	4.68926	18.7013	1.34237	-2.94632	-1.49845	9.53041
	69.195	44.3665	45.142	44.5257	52.2762	37.4261	23.0783	22.7817	37.9037	4.4559	28.2599	-0.638697	-0.471832	26.1558	18.5015	8.71364	1.37174	27.7987	19.3687	13.8237	10.1264	10.3463	1.43054
	6.82512	43.05	18.2079	35.1925	3.78914	42.6844	26.3772	38.2538	25.385	27.4285	25.0187	21.9729	25.151	7.84447	12.3404	23.5315	-0.398965	0.945626	5.37165	20.075	4.17044	10.0793	6.92432
	32.7902	35.1934	32.6866	27.7136	29.3267	34.3096	43.0598	45.6647	29.1615	34.6436	3.11767	18.7424	9.71379	12.5374	9.09738	22.1724	24.0201	23.1338	19.9875	9.37874	8.74235	4.62944	0.874557
	57.9942	69.5977	19.9042	32.2992	26.6749	9.80187	40.6692	40.0942	15.8444	27.1283	9.10837	33.2493	5.84934	10.9578	5.89604	6.91637	14.0001	19.5061	14.6088	14.7788	12.6898	12.9415	-7.56447
	32.643	59.8595	50.1349	21.2586	26.0988	21.3736	39.1868	18.2347	35.7958	29.8419	1.1954	2.4497	36.1193	23.3428	20.6531	17.942	20.9022	10.7996	5.36201	-1.89447	1.14296	3.58049	-1.11355
	5.71761	74.0259	28.2368	68.8588	59.9144	34.9919	56.1789	-16.5221	37.2052	37.4691	5.5184	14.3737	10.6663	22.2922	32.5257	17.6872	25.5287	-1.08556	21.2689	3.78492	16.4701	14.8626	8.37552
	46.6756	53.0317	38.9885	30.3305	33.8998	41.4859	32.3261	30.052	23.1677	27.5402	29.6108	31.415	41.0598	31.2684	26.0075	21.0297	14.1715	4.96778	11.7626	1.87349	16.1451	8.40595	-1.09067
	59.7049	32.455	49.8186	40.832	48.681	39.5794	47.5802	20.3404	19.9582	59.8497	18.5971	41.5113	10.1214	33.6308	23.2297	6.26662	19.5935	32.6692	21.1255	11.5531	3.57594	11.8206	4.58035
	59.0067	68.1249	52.4487	30.2487	39.9695	22.6218	28.0398	41.2759	40.8819	52.3989	44.8104	17.577	2.16347	17.0807	7.49665	19.9501	18.4433	1.93542	23.4748	24.7547	13.4818	-1.51867	-4.78768
	40.6351	19.5199	45.6702	46.8418	46.1644	28.3196	46.4298	21.8626	10.5042	19.948	12.2605	20.3112	29.793	32.2052	14.152	21.449	5.37231	10.4608	5.78349	18.0327	14.7471	1.34734	2.37862
	65.8467	27.8425	54.6224	25.8294	46.0241	44.6	37.3095	34.1313	20.4021	7.67072	44.9257	33.5708	31.5208	32.8261	30.0069	15.2036	25.2252	15.4185	-2.83886	6.4647	6.58112	-5.31583	-1.26915
	50.7486	76.6201	37.3734	40.2592	35.2507	33.7527	11.8952	39.7723	27.1592	26.9101	39.905	22.1532	32.2145	35.3269	11.6519	22.6455	15.7257	27.7416	12.233	-2.18215	8.96834	0.392938	1.25532
	38.2824	52.2228	51.6852	21.5817	35.8366	5.31586	54.316	49.2446	32.7988	41.8344	22.0969	16.7764	39.6866	6.59519	23.4625	26.2721	9.98715	15.9941	11.3176	9.47104	4.95641	-0.952433	5.83199
	75.7045	67.59	64.7972	32.4581	38.9814	37.6274	27.534	50.0339	15.8971	16.9675	56.049	24.0142	23.562	7.33745	33.7866	14.2475	13.3193	15.9565	3.87524	21.6863	10.6079	7.95845	5.05011
	64.6566	57.4242	25.1064	36.0906	33.8356	63.8226	31.3285	43.9941	44.4727	18.3015	11.8182	15.1295	27.4825	19.0928	11.6575	23.7066	15.3481	13.0074	9.93153	9.61672	10.7249	8.21156	4.76293
	50.3206	33.9257	24.9049	19.7833	11.6494	37.149	-2.26632	36.9233	31.7821	23.0623	16.659	13.6739	22.9863	28.5179	-1.52366	-1.99908	24.8066	16.966	-4.66721	3.77881	0.531421	3.01562	3.42873
	33.3104	46.9367	42.7834	29.8743	68.8544	25.4117	44.4671	-0.384772	39.6981	24.7939	16.6453	44.7691	31.2943	42.3844	31.4875	18.2567	15.3273	1.38523	18.3814	14.1423	16.1623	2.19836	0.975296
	54.769	52.9738	46.7564	25.3024	24.606	31.4372	28.2778	59.1307	35.2147	-1.06565	42.7475	19.7712	31.5352	28.3379	11.5655	13.9196	13.5381	27.837	-2.40928	3.95684	2.27482	11.0237	7.80898
	59.7547	41.2412	6.0211	19.6339	24.8235	40.0328	28.775	51.9073	53.442	19.3942	17.5187	32.9245	20.7038	26.8412	27.9507	2.00746	4.03066	16.6541	8.55488	10.8812	7.10712	0.389075	-1.13488
	44.1873	51.2909	28.2007	43.8925	24.9844	23.439	19.2112	18.8993	70.6112	22.2328	31.8616	17.6446	35.7215	35.1789	13.2482	21.6135	-0.634919	23.6378	0.570437	13.8182	2.78827	-3.74255	7.92261
	55.6123	71.2836	41.1578	37.1706	62.3926	35.5798	72.7838	33.9347	18.976	33.7833	16.2736	17.835	4.08922	29.4594	-1.42664	22.0592	10.5863	28.2822	16.5645	2.67696	-4.77268	7.01763	9.60839
	65.8302	40.2768	52.9336	23.4193	14.9296	59.0555	4.42947	36.7472	16.5652	53.7856	16.6896	44.341	13.0227	5.87856	16.2116	16.0529	27.5892	9.76368	14.8668	2.359	19.2443	6.63303	1.97243
	54.6489	47.5378	50.0114	49.0708	44.7884	36.456	31.5675	29.1572	48.0649	32.1472	43.7573	27.1803	34.033	31.5777	5.48547	18.155	15.38	14.382	11.7874	15.931	1.93823	10.2465	7.10993
	76.664	44.7066	70.7914	39.8015	36.4348	17.1866	30.0234	56.0843	46.1184	42.2599	12.1323	18.3101	20.0094	20.9737	17.3977	12.5264	11.4603	19.9334	11.5735	16.7843	2.86405	-0.913669	3.86688
	67.6405	65.727	38.1615	25.0906	14.176	51.3827	56.2059	25.6866	30.5779	21.262	26.2778	35.926	40.3541	31.6909	8.47974	7.11756	5.74116	17.8546	15.82	12.9813	13.648	15.4291	9.54503
	28.7832	76.8926	75.262	56.1707	32.2631	30.6911	15.938	17.1542	17.8492	29.8795	41.7434	20.3762	42.0002	0.122241	24.3185	29.5939	9.74335	0.704776	16.5352	1.77678	7.01004	-5.28278	8.93943
	12.8555	67.7181	41.9604	33.9746	48.1697	82.6249	20.876	43.4428	32.8171	19.4975	14.4547	32.0507	3.76816	0.602091	20.5283	26.4901	2.48738	18.0421	12.8559	-2.40612	8.31931	7.11203	-6.24944
	43.8896	18.9372	33.587	40.857	8.67553	61.2862	31.5575	19.7147	5.8236	48.8173	10.5623	28.1994	9.25444	7.97052	32.2376	29.0941	20.6041	13.5949	14.9286	4.46453	7.19646	19.0797	3.2252
	50.6271	58.1082	36.9755	45.3531	67.0284	25.2348	41.8442	2.28402	38.2498	32.8887	37.4528	31.6827	58.0733	25.4361	12.4395	0.791298	26.6069	24.7888	-2.06316	5.25357	17.0834	7.44772	4.53064
	49.6102	52.6996	42.6242	55.4509	20.883	22.332	53.0063	28.5571	35.2116	35.7354	39.6867	7.05139	27.3095	19.5537	16.2409	13.46	18.394	18.1944	5.94572	-4.71079	21.0303	7.52154	8.32209
	44.8982	20.7235	29.7916	10.7911	49.7401	10.0313	67.0836	32.9209	42.9485	38.1865	12.6935	15.1065	16.3437	7.33944	31.032	24.2162	6.86083	3.451	16.303	18.238	8.40779	1.53925	2.21026
	19.9411	46.1898	63.3603	41.6744	44.856	20.8625	29.1163	17.2195	42.9039	25.2028	18.1234	36.2957	18.5922	9.27724	16.326	15.0305	6.25225	12.7701	1.03951	27.6681	8.08349	6.28257	1.50851
	35.8517	46.976	25.6478	32.4708	53.0105	7.97616	34.4603	21.7544	26.2544	13.1622	36.7565	20.963	5.37005	22.0472	38.2874	5.34043	5.2768	25.803	10.7257	8.61493	13.6577	11.2349	1.05961
	59.3733	28.6676	62.6455	48.5247	56.3244	55.0303	28.9046	56.2769	23.8224	34.3824	49.0756	25.4483	31.3594	22.3055	13.5182	4.99807	9.93945	9.27158	15.6831	8.24457	1.12791	-3.82535	5.09381
	60.0533	54.0809	32.656	45.7313	20.8538	33.7296	50.695	32.393	40.4638	26.2744	41.831	21.699	22.1257	22.5812	23.0847	22.1589	7.04379	-1.34991	2.75743	2.94408	-0.297531	12.2098	9.40456
	24.8439	59.5195	31.7172	65.1812	13.4349	34.1504	25.6365	27.926	21.4462	34.9441	3.05048	15.5077	35.2865	20.3947	29.4893	19.772	11.8649	19.9785	22.9715	18.2183	14.3521	2.67709	2.22493
	53.5627	39.4852	61.8856	51.8255	41.7396	36.7062	29.1954	37.111	46.6459	28.9699	36.5227	10.8687	20.149	20.6926	26.9338	3.81302	18.2067	29.2366	14.3028	1.18946	14.9138	4.76483	-0.834526
	58.9504	45.1702	65.9995	83.5653	42.831	44.3283	20.7321	16.0399	41.9494	13.9515	38.1302	9.91553	19.8812	12.0077	26.9995	40.4503	12.4513	7.52168	-6.19567	7.51563	5.0801	7.33468	-0.302296
	36.1977	35.6978	48.5569	50.4341	40.1773	41.343	28.4914	23.1953	32.4784	40.5015	9.38647	6.08606	16.6464	24.9351	20.3336	11.2788	11.5975	1.70413	5.81029	15.1633	4.27212	5.27047	2.89715
	60.0241	28.9324	58.2086	14.2521	57.0052	33.0022	30.2206	15.2872	9.96269	19.3206	21.4962	22.7304	11.721	21.889	27.3894	14.7022	6.35022	18.1803	-0.577581	8.62853	12.0114	-1.7468	3.07836
	21.8845	38.2084	39.302	49.0719	62.1702	43.761	14.3293	21.9883	27.5048	45.7296	25.5345	2.50557	23.5563	23.0123	10.1636	-1.7589	-12.6289	-0.611457	0.54019	1.61283	13.2259	10.7994	0.953863
	13.9907	57.9458	65.7494	37.5563	70.6019	30.5882	3.56272	43.1013	30.5615	46.6009	18.6629	28.4085	10.1428	4.46591	12.6272	15.2009	1.73108	9.31142	27.1295	18.2306	8.70587	10.0448	3.34648
	25.4566	14.9941	48.5478	44.6948	28.6448	27.1092	35.1824	38.1751	12.0343	19.605	10.0402	-4.18082	19.0906	20.493	32.4249	38.0527	12.8576	23.1863	6.32747	12.6776	3.84606	9.44667	-0.291712
	67.1277	53.2416	65.4869	44.8172	67.1676	24.9333	25.9535	34.5061	7.29037	-13.6154	28.0822	33.6197	14.4195	15.9975	16.5388	15.1223	9.61303	1.2642	11.0357	3.15585	-3.69841	22.07	3.28222
	73.9482	42.8861	60.9491	41.673	51.4856	28.4436	23.3644	8.88873	55.3075	43.2394	9.35446	17.7266	31.8385	16.4641	22.1212	20.9282	4.28275	18.6413	-4.96695	9.76686	7.91425	1.30727	1.84394
	35.3444	41.5112	29.6917	48.2968	24.774	19.6875	20.5792	51.8259	39.7413	18.1789	23.4272	9.08227	39.4823	15.3365	19.5823	10.8613	15.0003	7.23544	4.16835	18.1932	4.74	11.4575	3.60757
	41.4232	45.166	45.676	45.1547	41.2069	46.6058	56.6142	39.2387	27.2747	54.2639	33.8655	8.90112	23.7704	3.38536	11.7325	20.9723	5.64534	14.5083	19.0595	-0.736374	-0.0941934	7.51306	-1.91351
	54.8859	36.0635	40.5665	50.8374	47.9864	28.0983	35.5955	17.9229	23.3122	43.8925	21.4481	18.7528	30.4558	8.21283	15.1775	6.60112	22.0469	26.1014	17.7937	16.1617	17.5398	11.2708	10.2374
	47.4984	17.9224	45.8924	51.4787	35.214	37.8872	39.592	16.8178	16.6745	39.6144	37.3439	16.114	22.0983	29.6046	25.6142	22.2901	24.3483	7.43504	23.9061	8.93093	13.1757	0.576159	8.67889
	39.5789	33.818	0.696662	52.8386	54.8327	39.5752	44.1682	45.0723	20.9335	34.1419	48.2095	13.3796	32.6332	20.1928	12.13	35.7976	-10.5728	15.9852	13.0019	9.34749	-2.25467	15.2939	5.25986
	48.7359	90.5912	37.3102	34.0273	27.6563	10.433	34.6861	29.0224	47.9369	20.9102	13.5685	17.9802	26.5899	17.5991	20.3518	22.1154	12.1492	6.57789	12.5367	-2.24113	1.68813	2.67251	6.56282
	22.255	36.3887	47.3334	28.5521	57.7948	39.4129	56.9187	23.8534	27.0289	29.5061	17.3434	41.2376	17.6448	14.694	28.4939	35.6849	19.7963	3.93961	2.81816	22.228	11.5972	6.69901	-1.27076
	44.3056	71.2873	36.2392	47.856	15.8655	31.4432	46.1525	47.2792	26.9558	9.87213	17.3066	39.8527	30.5836	12.9913	19.3686	22.2927	14.9013	20.176	9.49307	19.5098	-2.74771	3.46532	7.42663
	40.4778	46.919	46.0336	60.1914	49.2697	23.8768	36.2186	37.8735	38.6173	29.1476	44.6977	15.3243	22.1356	18.8829	3.98395	12.1689	18.3077	19.53	5.82247	-11.0972	4.78291	-1.19387	8.37643
	59.8287	39.7131	40.2481	45.2991	31.2713	52.2278	38.515	25.1193	25.5594	40.5343	41.931	45.2935	27.8226	18.4739	3.52381	-1.70207	17.8913	6.26	2.60489	17.6499	3.76607	5.15137	-4.11249
	53.2035	75.17	32.8116	47.6575	36.7248	42.0452	30.2699	40.1866	22.1449	9.35353	23.1803	13.9332	22.5109	2.43615	26.3601	23.9614	24.1701	7.79046	4.3674	-9.42939	-1.63947	4.76135	0.815716
	42.6716	36.3925	28.4458	45.1394	32.194	60.8307	53.0707	22.1561	33.774	2.55195	30.9872	29.7188	23.5277	13.7126	15.444	12.2036	22.5719	17.6708	20.2717	-5.08944	13.2904	-0.531722	3.12364
	31.4024	38.5725	38.244	46.1783	20.6505	48.9947	29.8221	15.2649	27.1093	21.0018	23.9238	31.2923	18.8782	35.9603	28.1529	4.11417	14.5839	11.6085	20.0212	9.88586	8.11638	-2.51724	8.86102
	46.4525	42.4864	52.1396	47.6513	55.4669	31.3748	33.0927	29.7714	20.7557	17.7813	18.1909	21.341	7.75315	4.33384	25.3194	16.3683	5.97802	7.5786	20.0944	1.96807	9.29127	8.69736	11.3839
	25.8467	49.3269	38.9292	43.8488	65.3333	36.5571	42.1912	58.871	15.5956	31.2776	32.5843	9.44482	36.766	22.907	42.4756	17.7088	-3.62085	13.1444	12.3744	8.18553	-3.39166	9.54808	8.16048
	39.991	44.5809	73.0447	35.8155	17.7391	62.4003	38.9459	22.3969	20.9618	36.442	31.1076	26.3595	34.746	9.87613	28.4728	9.19698	25.6738	7.52326	4.56154	8.45486	12.1055	18.9493	13.7938
	45.266	68.2544	50.5525	27.2694	22.3798	48.725	60.1189	41.9909	24.7326	32.2415	18.4678	2.42153	7.0129	2.26238	19.7199	20.2427	17.5752	28.7334	22.8891	18.5382	-3.07725	10.1738	-0.540537
	35.3358	11.6593	36.6315	23.0586	44.0616	58.433	34.6998	20.2898	16.5133	25.3414	43.943	34.0376	43.1193	22.3664	23.6431	17.5949	14.4599	-0.226574	5.75091	5.04833	13.5053	1.17669	4.50145
	61.0249	51.5092	30.2963	25.5341	46.9437	43.3733	42.3387	36.9749	33.7341	32.7657	43.0658	22.8838	30.378	6.6605	-1.56276	26.0717	6.88826	13.3451	6.78275	-2.51991	12.1934	9.66886	2.18483
	32.6807	60.4628	59.3028	11.172	44.096	40.5947	22.8857	23.0274	49.2469	19.7198	17.0336	33.7466	20.5158	22.0237	19.2637	24.484	6.80844	22.5225	9.48328	11.9376	-1.38223	2.74218	0.879017
	35.1713	25.5286	36.0243	54.8331	33.908	49.9882	29.2489	69.4811	24.2758	20.5647	5.76305	0.308451	25.8792	21.1848	7.58089	23.4207	16.5382	8.13821	22.0499	16.8119	2.70317	11.8336	2.10639
	9.23167	61.4389	6.19048	41.1022	12.1127	47.5132	24.4178	20.9596	46.8356	33.1784	17.768	20.1458	26.4717	15.9528	22.8856	35.8765	7.43395	11.7967	20.9947	14.4958	-0.105941	0.992691	7.11027
	34.722	41.7175	43.1302	53.435	32.8515	37.3374	41.9183	71.162	27.3293	7.7348	24.5213	9.29066	36.8096	31.7438	20.6235	8.92101	14.549	10.1319	1.54972	9.5353	7.87899	-2.41631	0.940297
	37.724	84.682	71.4806	45.546	35.4528	30.9539	27.4336	45.717	16.2211	49.2215	19.9981	-2.38495	37.0511	9.61099	19.5652	13.6426	15.5666	7.15533	15.7115	9.60066	16.7462	2.16412	2.31924
	59.3939	33.3972	54.3185	34.9016	47.0829	38.0394	53.6086	18.5701	20.09	27.3471	39.3472	32.2269	11.0627	28.66	20.2535	19.9154	12.3254	21.252	-8.64316	15.8393	15.8176	5.40193	1.76028
	12.702	75.0114	39.01	61.0264	76.3008	47.2815	25.6934	46.9738	27.6918	38.4945	21.6054	35.7183	19.8178	23.8745	8.84159	17.5623	16.8853	16.9477	7.74887	10.6666	15.0371	2.13003	1.0915
	44.2861	17.6519	38.1518	17.6743	71.8332	43.3398	31.8289	40.2623	37.3662	7.72275	18.7873	16.0474	34.5891	28.3213	13.8687	11.5609	8.50202	0.318347	3.37566	-5.61237	6.53452	3.43962	9.86901
	62.6617	51.6287	41.2826	38.8617	64.0611	39.6263	49.4394	-0.836411	24.2978	35.2397	31.7951	10.5638	9.4315	26.8619	13.8937	29.2532	11.6589	27.7825	10.4921	25.4701	4.69975	8.61345	5.23094
	42.4503	43.6083	62.1292	23.6534	41.0054	60.3105	63.1587	7.61924	36.3938	29.43	23.9323	41.3828	34.3283	1.95146	30.6149	12.159	12.6474	29.5444	9.25748	18.6546	8.99933	8.85239	-2.16968
	59.4791	42.0111	68.7324	66.4933	65.3346	13.6674	60.4651	29.9904	3.62094	43.3166	18.2371	28.0254	38.6147	18.0905	18.482	2.27149	24.6803	9.53472	16.5128	11.0745	7.12573	17.5235	0.440011
	36.9522	43.4631	47.0311	17.6402	47.3176	23.3345	9.059	16.0381	33.3088	1.91069	35.3613	6.90774	32.3675	10.4451	12.2086	24.5854	10.5939	10.4445	-6.58605	17.172	5.53041	13.411	-0.223741
	43.4668	34.4312	32.0119	25.7373	29.8435	47.0916	30.9455	28.2813	40.5229	32.6755	19.1743	30.298	19.9089	31.8967	25.6236	16.4574	22.4164	14.812	11.1581	14.7356	12.7697	14.2015	2.57722
	52.5259	37.7864	63.9282	56.175	72.1588	22.7355	54.0837	35.4374	15.8933	39.27	52.3527	30.621	29.5356	17.9874	35.4851	17.2124	-13.4161	20.2584	16.716	23.5739	4.64644	12.0577	-0.144493
	74.884	30.2637	50.3672	49.8955	45.5032	21.1854	17.3691	27.8977	21.6028	13.0024	26.3031	36.5764	43.1376	41.0639	27.7865	5.6887	21.5383	12.8186	15.6389	14.0182	11.9882	17.2229	2.28995
	44.1211	10.0276	74.2822	32.4348	28.9401	33.7701	24.6222	23.2184	8.39915	20.9527	14.135	34.796	32.805	13.9595	30.1598	15.6465	8.50563	25.6603	3.95479	12.2312	5.59203	9.78887	1.39224
	58.2371	43.4588	65.6028	44.5166	51.6369	42.284	35.0008	38.8585	32.259	7.27627	15.435	21.2823	38.4314	18.1254	12.8928	-5.93396	18.6	18.6279	8.71935	7.42637	8.44757	17.5519	3.70474
	26.9312	53.9705	46.1994	42.0772	38.3763	34.265	48.8372	28.3286	20.3716	28.3795	42.8949	-7.58135	27.2039	22.805	4.76187	21.2071	17.9262	-7.11964	3.90633	-0.327301	-3.8248	6.6241	3.13159
	34.5721	42.8475	39.3215	35.0695	17.4096	45.219	78.7251	56.9183	18.6243	33.9963	5.8159	10.7697	31.0135	11.896	26.4881	34.2634	13.3581	19.2625	10.5167	3.37495	7.7278	16.9094	-6.60625
	37.6357	44.4393	24.71	39.3396	35.7545	23.3151	40.9564	38.6424	29.0558	3.59438	30.0324	9.3071	27.2061	17.1718	14.8686	22.2862	4.61242	-4.51062	3.67232	22.4963	9.83604	-2.18465	-0.891266
	72.4185	40.6672	56.9504	29.7766	22.6616	20.9664	42.7046	34.1471	18.5472	45.9543	28.5317	13.6613	22.0161	21.8117	26.7435	35.5514	11.1173	-0.0516383	6.14595	5.90719	4.74486	9.88455	0.451642
	12.4346	29.6285	29.1962	51.7007	31.0234	67.9319	28.2592	31.6325	49.2326	49.5215	18.8707	25.6268	21.0395	11.3734	23.9027	12.5465	15.2362	13.2062	21.9858	0.718997	12.9038	2.46584	0.367135
	59.4818	51.9423	37.5772	39.0188	13.28	35.53	35.1199	43.8985	4.57237	27.391	24.1486	34.443	21.4779	-1.70412	3.24947	21.5383	-6.02718	21.0641	9.22104	17.9822	12.2296	-4.85885	7.20215
	24.5594	57.449	36.6792	54.924	25.5993	45.7753	14.6587	60.8076	41.6309	28.5369	31.5663	45.9409	0.11763	21.619	22.5186	16.1582	27.1361	24.0109	-4.93988	12.3557	15.9348	8.27352	3.74628
	25.6711	33.5049	52.9539	73.2811	29.4692	21.0011	22.9976	20.8557	26.6916	24.0499	51.7462	4.57007	6.574	12.244	1.42565	31.8293	10.896	16.3216	-9.35276	2.05951	12.431	1.72512	-2.26256
	28.4837	36.4394	31.1287	50.644	40.5306	59.9241	14.5752	46.5404	40.977	39.0234	28.2274	24.6797	49.9549	17.6086	34.2694	11.1632	19.6214	10.3012	25.085	1.07247	10.0486	4.17054	13.7672
	49.0033	64.5008	31.9891	42.6726	37.9346	22.6538	52.602	41.5449	56.0186	24.6096	37.6775	14.8667	8.47349	34.2878	2.01393	5.48698	30.8917	17.0387	14.464	14.3978	10.2875	0.777154	-3.86643
	38.6216	31.1182	85.8885	21.2826	47.0966	24.8443	14.4138	21.5704	49.4719	19.1983	21.7443	28.5178	34.73	0.854945	25.0573	17.389	2.36915	26.2933	10.4199	-0.561204	13.4367	-3.98256	0.235256
	67.6708	51.7482	44.0168	25.5745	50.6426	46.347	46.6384	11.7355	64.939	25.9824	2.96348	12.6209	19.8525	0.526936	5.70478	27.1442	31.2725	2.25136	13.4858	3.72963	12.3714	1.60111	-5.45725
	24.1297	46.2432	41.4602	32.0003	19.6797	74.6425	39.089	40.9453	8.65504	13.0396	20.4792	26.6938	23.6713	-1.23349	17.0441	-1.20331	25.2816	24.7658	29.8784	-1.41721	8.84975	2.70252	9.1029
	35.3468	32.3703	30.3133	38.729	54.6405	31.6143	60.0194	24.2521	30.1816	41.3207	28.986	33.6286	30.9274	7.57738	16.084	19.4628	13.9894	15.7146	15.9814	16.7148	1.07359	10.9764	0.221808
	38.7087	48.5393	51.5391	63.1519	63.1187	41.7248	5.30235	32.3283	43.2061	26.5265	39.4325	38.6834	18.9345	-7.17844	18.0874	42.8285	8.67755	18.4018	18.0966	7.6104	10.2757	0.846607	-2.26017
	51.2123	48.1935	36.1599	21.1045	41.1515	28.1717	6.13543	36.0184	17.0566	47.3714	25.6138	19.9563	33.5783	41.0354	-4.23827	20.9455	19.7264	14.2994	8.86263	13.551	7.17216	2.17183	4.70443
	48.8018	42.6601	51.349	82.3032	27.8709	48.8143	22.4216	15.5241	31.6628	19.6778	2.52835	18.5348	32.9186	14.6925	4.98376	8.03974	39.2487	-4.70941	2.70399	17.1079	5.18873	4.02689	12.8957
	44.1358	48.0794	43.553	38.5219	35.3709	51.6167	25.6872	51.3797	1.36016	45.3484	51.8975	15.6311	21.9816	5.54756	17.5474	4.86103	9.39729	16.2272	8.11399	14.3185	10.3446	9.53903	-1.44971
	46.1849	64.3306	32.2906	60.7934	30.6354	21.4742	24.374	41.2885	32.9373	27.6328	28.5892	11.736	16.5689	19.9444	19.3564	19.3818	22.6645	14.1035	20.5242	3.87366	18.7085	8.03916	3.8966
	31.5621	40.8923	41.6859	60.6283	48.0788	49.382	15.4074	25.2195	25.3309	27.2698	11.6797	17.4623	35.6578	19.6654	34.0241	14.1277	17.5143	-4.59483	7.2755	10.3293	6.41641	14.0517	7.87297
	36.4465	28.1256	41.7828	48.2271	30.2034	33.4422	14.6696	32.0551	30.0501	27.2137	30.1665	21.8794	6.3221	41.8168	15.4119	-0.0884451	37.7722	29.0649	4.13953	21.4942	5.4395	6.35531	0.341666
	50.0673	78.5178	20.2689	27.916	25.3008	37.0053	34.5779	54.158	29.7626	46.865	25.0133	36.9931	36.9873	25.9985	16.7995	28.1848	12.5676	-0.012075	12.7952	19.2459	10.1611	4.80837	-3.34258
	26.2372	21.6026	38.7392	46.2444	45.309	30.6806	54.2564	39.558	52.8778	66.3283	21.8271	39.497	25.2577	21.9985	35.657	19.9345	9.32259	26.853	5.34983	14.0736	12.6744	3.17121	5.54128
	44.9234	43.6658	34.5813	68.36	50.115	32.1546	19.3088	37.0079	34.4742	30.9226	42.3967	19.5231	20.1863	28.1925	19.6048	26.3985	-14.253	10.1206	27.7522	18.2873	6.76305	2.45013	0.873521
	34.3001	48.6961	48.8013	52.619	28.5669	22.5129	27.4027	45.6752	-9.45491	47.4063	27.708	29.2389	12.2943	21.405	0.77476	-34.1576	14.5514	19.2218	8.46806	11.3896	2.87586	7.71273	4.2445
	66.901	50.4183	50.8442	27.2875	39.6403	67.5718	16.3375	28.9831	30.7588	46.0679	45.0004	41.471	16.7848	23.2936	36.2488	13.2986	2.6258	-4.5431	29.4763	10.0796	8.17203	-1.00551	0.873576
	59.6352	31.6723	51.9969	48.3998	38.168	32.1064	49.9142	39.5099	49.8824	13.2719	8.93047	12.8864	9.42762	16.0727	11.3692	22.3045	24.5536	14.1324	0.337379	0.905673	17.3051	-4.19472	5.76422
	29.141	52.5823	54.3666	44.6692	15.6931	28.2608	34.0138	22.0983	33.4917	8.66989	44.2319	36.9025	19.8686	17.6783	12.1504	14.4752	17.0642	12.5486	24.5484	16.404	1.72993	2.12768	0.795858
	29.5608	41.0109	59.0792	40.394	7.77058	47.6431	45.3735	35.3015	21.0316	42.6086	33.8678	30.1781	37.6288	22.9295	21.0046	10.6923	4.55792	12.1378	16.3579	7.32616	10.6622	2.26074	-3.8819
	66.6471	47.2492	54.2486	43.1615	58.8687	38.5409	8.652	3.43912	26.4683	28.8227	30.9778	5.41906	29.2032	29.6448	22.3877	41.5695	21.8491	12.7432	15.6595	16.197	-2.81779	1.73436	0.9357
	62.1767	60.8639	43.5505	54.3375	44.0027	38.0862	7.68306	20.2407	36.5867	19.64	30.6943	42.748	36.0179	13.8941	20.6739	9.75812	27.9046	19.8644	7.51903	16.231	10.2962	3.33406	-0.828167
	61.9337	26.9838	62.2454	35.9745	33.0513	39.898	30.0741	54.5007	23.6574	31.3754	27.328	45.7022	11.8769	29.7022	13.8067	36.9918	17.2719	9.17589	1.91981	7.47009	21.7221	5.40115	0.689034
	64.4049	24.4365	26.9122	23.5304	53.8461	51.1884	33.0524	25.8204	18.8915	15.7052	26.3589	16.0245	26.2288	35.2093	21.0271	17.3164	16.2927	4.52638	12.0548	6.87384	3.46409	2.10085	2.79009
	23.3688	38.8288	40.4331	56.6648	19.2847	38.872	30.7847	16.2268	8.35746	34.2794	17.508	13.8808	15.3075	23.5123	23.5136	11.9083	25.7753	14.6938	15.8064	11.6536	1.78894	10.8617	-5.70387
	18.3899	54.399	56.9466	48.8463	34.189	38.9235	27.7008	30.2601	26.0519	36.0954	7.24678	50.7381	17.8625	15.4074	3.61908	21.815	6.66189	9.30442	25.9932	13.1183	10.5081	-4.9272	3.38023
	30.5413	83.853	74.087	33.7909	37.3246	52.4244	61.9365	34.6118	36.6318	16.2441	15.3736	60.6449	32.4738	23.8071	41.0723	34.3075	17.6953	12.485	14.7651	19.4979	2.87558	9.31415	14.679
	9.742	48.9231	48.6913	50.7184	31.0924	32.9351	40.8676	24.8224	30.3871	36.2615	30.9117	23.6521	24.2386	3.63671	18.9891	20.1092	15.5754	9.31994	-1.68618	13.1097	12.3268	4.84898	2.11946
	16.8174	22.0653	19.101	48.4245	47.8671	61.0815	16.7303	32.9673	38.4451	47.0993	27.1854	44.721	39.9975	23.8522	-2.62121	11.3878	14.7333	7.86515	22.3213	2.52589	13.7316	4.21912	0.297487
	37.525	53.9095	56.4177	25.4996	24.3618	16.7499	42.6104	37.6461	40.3986	38.732	26.3512	32.4549	19.9186	41.1278	13.4388	26.2437	-13.7723	16.2716	0.226562	2.30533	17.7905	-8.75551	-2.05169
	64.7523	41.5356	28.2177	45.5244	9.34878	36.9479	30.9381	56.4633	40.8747	18.4173	39.2645	32.0489	7.20753	20.8877	22.0605	23.3382	11.6792	10.0787	2.44122	11.8732	-0.823677	-2.01841	6.22409
	28.0169	36.5155	50.1825	29.3311	22.3773	67.3936	46.7977	39.7751	24.6252	41.2893	-3.43289	21.6533	17.9163	12.4828	15.2978	6.64334	26.6769	26.536	11.2245	15.9135	11.9521	-3.3119	5.4432
	59.3621	58.6074	35.0851	31.3641	38.9332	28.2016	32.6986	41.9948	30.3606	15.5371	25.0004	27.9285	26.2691	-2.92311	38.5676	21.9626	14.027	14.9576	20.3105	-1.19823	-2.32275	8.34601	-1.50372
	47.0995	42.1466	37.1916	44.8218	50.3748	32.3577	24.0271	31.7375	37.8094	44.4855	42.926	19.0845	16.0726	21.4128	35.947	31.6045	18.5451	30.3698	-2.36593	8.70987	10.7	1.84212	5.65966
	76.1618	21.7253	24.9287	48.9413	2.07434	21.9377	27.5643	22.3026	32.7497	32.0364	37.1629	33.5392	39.0444	38.8237	13.4757	0.887956	8.1216	7.48042	17.2306	13.4404	9.04772	-0.879731	0.0655629
	55.7488	48.812	41.8778	48.0745	42.504	15.8634	37.5288	11.3772	37.2991	24.4595	21.4435	50.295	27.0285	36.4203	1.76549	3.05491	26.7721	8.91205	0.0102839	7.79397	9.69248	7.00149	4.16613
	59.7424	46.5352	13.4599	48.6274	61.3323	13.6206	40.8033	36.0796	36.1102	32.8771	40.6543	41.8698	27.9158	34.5041	19.1823	13.2486	1.55191	18.2842	22.1032	8.64148	1.4435	-0.0470204	-0.845004
	24.8015	49.7122	49.1251	38.9888	29.6805	37.2881	18.1252	33.214	31.2846	55.6413	50.9313	34.2597	41.0841	14.8603	10.4413	12.5871	11.386	13.2634	7.63662	2.33154	9.84627	-1.43163	6.99467
	49.3986	59.4502	32.9411	68.4476	53.4351	40.4644	21.8533	41.4137	40.2205	27.984	48.9597	20.7399	26.1609	16.9308	6.24066	19.1808	2.17097	12.1297	15.059	-1.10364	1.87451	-4.17332	4.40073
	54.2083	64.2654	54.5893	37.1913	19.7111	36.7213	11.5197	51.9715	40.2805	23.8529	30.9838	18.5832	27.1408	16.813	27.3988	26.3963	28.4033	18.7291	27.3134	13.4568	3.51762	4.46507	-2.03355
	37.4201	13.7198	29.9105	54.0361	44.648	29.3634	28.5114	46.7728	43.4855	36.9162	33.9264	11.1003	20.1396	24.033	4.33356	16.5574	3.75883	4.36472	16.451	8.66554	6.7711	-3.88396	1.44234
	58.5097	20.6777	67.7552	55.1641	34.003	-9.17539	39.8817	36.5179	40.5841	38.6103	9.16053	20.3286	15.2299	-3.09039	38.2596	17.4003	13.2443	13.208	15.8496	9.15042	-2.21187	11.9061	4.24458
	56.7322	50.8073	27.3639	15.3873	26.148	33.6681	29.5535	54.6871	43.783	36.6555	27.6966	21.983	28.4237	35.1889	14.6629	23.9147	26.0563	16.9904	-1.77857	8.62122	-1.69624	17.4149	-6.6002
	53.6971	28.3867	38.3458	15.3484	74.3944	40.303	27.5387	11.2671	41.8096	26.4862	13.2596	15.1059	30.7081	35.4768	2.56676	25.6297	5.2354	11.0418	12.9375	2.18211	-9.14145	-0.329547	-4.27802
	62.8316	64.8965	34.341	41.4485	25.5003	34.5698	47.9053	31.6176	30.6558	29.1035	28.2909	46.7729	31.6931	33.007	5.50612	21.0207	12.8209	0.222389	22.8567	9.63185	-3.87496	14.036	4.37495
	55.2702	66.4908	51.7634	39.0758	45.5492	35.8152	39.6085	16.7956	43.3877	38.6303	14.2097	39.4388	11.8889	12.1684	29.2899	12.2396	12.5279	-0.783525	14.0983	15.2095	0.833509	3.54876	1.79053
	24.2726	59.1546	50.2657	45.5783	37.1512	27.3887	43.1476	28.8874	42.8254	43.0581	20.063	11.8489	25.8657	6.61664	20.6839	-5.74831	-6.55746	10.3995	12.0098	-5.77649	15.4329	11.2566	1.86291
	69.6452	56.4216	24.7164	53.8929	34.9226	51.1607	32.1012	38.5543	29.229	14.6342	9.62203	13.7493	11.8133	19.707	22.7517	11.8659	18.293	5.77212	11.3084	-4.7402	9.71743	13.257	7.77841
	45.44	33.7532	29.3347	37.4127	15.0542	37.6032	56.6859	61.6415	22.8564	28.6543	32.5086	15.7773	16.0883	16.4312	14.641	19.6982	13.6022	35.6265	12.5201	7.69587	22.5929	6.43024	6.16868
	56.4574	54.2992	48.3742	57.1294	30.4172	39.7761	9.84106	9.98208	32.2244	32.1653	37.6031	19.9147	9.339	24.7798	17.527	6.96548	12.1749	17.6335	12.8723	18.4989	-10.1286	-0.857787	7.71747
	8.8667	54.9244	43.4991	52.7418	19.0701	41.3785	23.6813	28.2576	27.6075	25.2663	41.8568	7.13249	20.395	43.8797	12.2024	7.15402	35.3913	12.9384	16.5152	17.6957	-3.6962	11.7787	5.91727
	81.6879	43.9461	36.899	59.4199	33.3327	53.6831	51.6514	27.041	11.769	24.6429	29.6676	41.5201	36.5652	30.3748	35.7135	1.53188	10.6341	10.9291	0.425965	6.58724	6.64104	5.18231	5.98944
	11.1296	81.0155	40.4998	66.3608	-1.84601	51.1786	49.0091	22.2058	39.3376	57.9641	17.208	20.4521	31.0634	16.6779	18.9523	-17.4141	14.5426	11.0052	13.9956	14.1893	4.5614	14.0674	-5.38131
	47.3505	44.8709	28.6863	39.5492	38.0391	48.5543	10.7509	34.3837	51.9611	31.4381	44.6043	13.3918	47.7204	23.757	33.8595	3.00245	19.9944	11.8821	12.1809	18.6762	7.75364	7.0785	4.56273
	44.2056	62.0661	24.4403	49.7276	43.6098	47.5887	32.0209	47.1588	62.1186	38.7611	32.0913	3.3315	26.1956	27.2693	11.0376	3.67202	21.5186	25.7807	7.38622	7.47487	10.5285	4.37172	-8.31242
	25.8497	34.8618	62.6812	33.2214	38.2186	20.096	39.3383	43.1936	37.1698	18.6708	45.1157	-0.183676	31.1492	17.1772	16.2944	31.7916	17.3503	11.5623	20.2012	6.44844	2.76687	1.79162	4.75813
	51.2031	27.448	38.539	60.106	47.2316	42.9744	21.2648	17.7178	8.31101	20.2333	38.5127	23.2084	38.3746	22.0714	15.3687	10.7753	0.904681	9.67848	19.0143	12.1161	17.2767	-1.10604	4.71857
	34.9824	53.1321	64.1254	38.8887	2.89446	32.2805	58.6282	15.8728	31.5597	26.3267	12.2583	47.6391	4.62194	25.4677	25.4637	16.8193	10.9075	7.69504	24.2494	7.99503	7.80134	-4.07293	0.769869
	40.9356	92.4628	51.9532	41.1298	23.3681	33.4255	38.7479	11.6385	36.1151	32.1278	38.9326	22.9957	25.1218	38.5778	30.7892	25.4917	30.8759	16.5148	9.27417	3.79368	-0.932774	13.4937	-4.86273
	52.729	56.7116	39.4548	25.5034	60.9622	54.7609	51.1	19.741	41.0845	36.2545	33.2548	25.6883	24.7931	24.8137	28.1225	3.29039	13.4379	21.7007	14.7418	18.572	-3.68649	-4.65603	-7.57951
	26.1694	27.1033	52.8098	44.0682	32.7582	8.37009	34.2184	17.7584	21.3102	27.35	17.9713	14.6966	16.8423	13.251	5.29085	31.8655	25.3468	14.1501	-17.232	20.82	18.5129	14.9795	0.686288
	63.2407	63.2492	55.8848	40.4769	37.2031	49.1406	37.4968	52.6393	29.0391	30.0919	34.6989	16.5365	15.4363	16.8161	3.0476	14.0416	17.2811	12.873	7.30981	24.2645	6.67591	-7.04764	-0.735818
	50.6022	30.5192	18.2566	19.234	44.3617	30.087	40.2105	16.9803	23.0124	41.9789	28.9752	18.8276	35.4097	13.8122	51.5271	52.2148	8.74518	16.8456	5.24357	11.0147	8.40548	2.315	-2.97451
	53.0065	21.0847	35.8982	37.9787	22.0825	45.3348	37.1259	20.4429	30.0284	48.4805	11.9211	33.8714	7.69004	29.0918	20.2355	18.5987	17.2276	21.2306	-4.94728	5.48138	12.7168	5.31329	4.18097
	45.0337	63.2486	55.1717	47.5416	31.2017	39.7048	36.5952	48.1311	48.8479	41.7953	32.4014	17.0949	39.0801	8.09407	24.7425	1.35604	32.3053	20.1939	-4.33117	2.80525	10.088	11.9942	4.88888
	57.0832	37.2165	60.7226	50.199	47.4963	32.3989	28.6714	9.55032	32.3814	34.9554	35.5926	31.1161	32.7186	-11.0656	11.805	4.57766	20.2646	8.69029	6.42653	10.7441	8.40584	4.74567	-0.00698572
	14.1939	57.998	45.8821	21.69	41.8196	39.7808	32.4921	43.2218	39.2248	18.1328	33.1365	7.22985	51.455	34.982	34.7133	28.2562	7.03188	14.476	7.28396	8.40485	1.09342	9.04114	-0.0209225
	51.9781	49.9278	49.3972	15.3012	44.1731	57.0954	48.4843	49.8079	41.5585	34.5376	29.1155	33.1723	29.2243	16.9568	33.3635	27.3044	14.4702	2.79493	6.05949	17.6668	2.81071	3.27075	6.00638
	49.6006	45.5998	34.212	48.4909	55.9403	43.3347	22.5365	37.7597	34.808	28.2448	37.8601	-8.2357	29.5506	24.9205	38.525	26.06	27.0326	12.6068	11.2358	5.38931	4.0383	-0.178921	6.19282
	37.6588	68.6304	58.3441	32.7742	38.6569	49.7103	31.43	23.074	30.0468	34.7726	19.2142	34.0597	18.3472	29.3861	19.2403	15.189	20.8711	14.6398	20.6498	28.0533	15.1573	3.81009	6.83396
	64.2657	54.0715	46.6403	35.9136	49.3873	39.1727	30.8708	29.5904	11.468	46.6118	30.1339	20.6555	29.2077	19.1139	22.3354	16.5867	13.1512	26.7308	-2.52067	4.68095	1.12553	5.27581	4.91135
	55.1082	47.3386	79.8484	59.3033	35.6847	42.8565	15.6848	30.9275	34.8687	17.5016	57.1217	39.12	28.2326	10.3284	23.7833	30.6305	34.0032	19.416	16.8143	-0.774553	13.6158	12.5004	4.19306
	59.6155	33.6887	45.0112	44.2169	36.2608	54.0605	43.745	24.9816	34.2386	71.7974	28.1394	17.669	38.3529	-2.43544	12.5059	31.3555	17.1346	6.36515	7.08866	-3.11035	11.5666	7.48536	5.66023
	48.8615	18.0921	58.0881	42.6204	20.9736	38.4725	31.3796	44.3264	7.24419	18.8769	20.215	29.1843	18.45	33.4228	16.0206	12.6721	27.9251	33.64	-2.22797	7.90382	2.44104	-7.36567	3.12099
	31.1669	47.7206	38.7007	35.9793	35.6424	36.3735	49.3186	44.6842	23.2246	21.7015	15.9986	13.0346	12.5829	22.4801	32.8705	18.2824	12.8869	-2.24782	0.0734411	1.10668	7.77511	-2.14308	0.105498
	21.3383	32.5681	23.2213	36.1614	47.2273	36.5893	5.14712	39.1704	20.6957	25.6384	10.8595	22.5252	29.1517	42.2954	27.7301	16.0266	15.8589	17.0939	6.67039	8.43057	5.65364	6.48174	3.39194
	56.9354	40.0164	48.1682	13.8377	13.0148	40.4007	43.0351	31.6158	18.2711	16.3993	27.5393	0.250897	1.62636	29.1513	25.7896	12.3989	12.7546	21.0947	14.6986	3.50336	2.01339	0.112952	2.98131
	48.047	70.4571	53.2021	11.6864	56.1647	35.644	48.0471	44.2985	33.6235	25.6386	27.4178	4.48461	15.7288	30.7845	14.5899	11.3887	24.6549	11.2159	5.36776	8.92023	7.81307	7.09983	7.54568
	8.56165	33.3938	43.5646	41.7387	55.6259	32.1874	56.4658	61.1441	48.8764	-3.32055	41.7992	23.4359	28.544	9.93538	11.862	16.6076	28.3012	20.3754	4.04584	12.5582	0.232063	1.16617	6.40156
	41.0822	65.2137	12.5954	2.7682	37.7419	33.0876	15.6383	46.9239	27.4368	37.9876	16.4004	24.9625	24.0044	12.5862	5.40592	32.8722	6.45344	13.6211	16.9673	6.45786	3.66896	10.2626	4.39628
	40.1091	66.0796	37.9409	65.738	22.6776	16.6673	37.64	15.8382	20.3282	27.0822	36.3771	39.0686	28.013	27.6361	15.4885	2.44457	16.3069	25.4535	-0.0776706	9.01503	6.61332	0.829061	-2.64772
	59.3358	21.5796	52.9934	25.4588	10.7615	36.382	30.7751	42.7974	34.9008	50.3344	25.0183	21.5352	7.29254	14.7122	37.9609	18.5953	5.85315	22.9953	8.79249	4.53776	10.7776	8.98293	1.13434
	43.6229	54.4053	32.5664	47.9525	52.3482	45.5911	29.1701	16.6946	17.0998	17.3767	18.1697	44.5495	17.3246	13.1886	15.5282	8.52349	24.6092	5.42916	8.84355	9.52756	2.05566	11.0627	1.05359
	25.1259	30.2287	61.3821	44.568	45.7609	30.0585	36.3763	14.9592	36.9114	19.4406	28.3988	26.1928	30.9466	24.3037	23.8779	15.8237	7.62205	23.1673	26.8031	12.8519	-9.94884	9.9732	2.24001
	58.8273	13.1154	15.1721	14.5139	34.6639	33.141	41.3126	12.3436	48.5963	9.35374	43.1632	47.8115	15.5626	27.7456	12.4811	29.6577	21.4746	9.15191	3.78786	8.89119	-9.78884	1.55748	0.99786
	55.9062	48.7346	22.3162	39.7435	23.3414	40.2932	38.9178	19.8617	42.8249	15.5538	46.076	13.5013	29.429	13.4351	28.9922	-1.63086	11.3179	9.21118	10.1893	26.8547	11.3971	9.55304	2.6637
	72.9783	48.2093	67.3026	32.5316	34.1949	17.6601	31.2952	23.6279	27.1422	23.9058	63.6655	35.9863	24.7911	27.8159	9.25765	3.63752	19.3856	14.5824	9.27856	-3.05615	14.4016	8.35185	0.308144
	47.1498	37.5031	56.6984	50.9078	50.4031	24.9194	36.732	43.2221	35.7061	23.0173	17.5275	23.2663	32.0198	49.7867	20.9075	5.53536	-11.1481	23.1463	-3.18348	1.9259	-3.53335	6.02075	4.25012
	40.2597	41.7852	9.99995	59.7579	25.5633	32.833	40.5779	23.3224	21.3073	37.102	44.1861	10.8263	33.7021	11.3518	16.6804	19.8177	32.7569	3.04028	28.025	-1.17985	-5.41977	-2.43983	1.99805
	32.4987	22.8674	49.7761	52.0858	45.5044	24.9835	28.1386	33.6063	20.0291	44.1666	40.7722	32.8502	17.8413	36.6639	26.3378	23.0609	14.1583	26.4479	9.92781	0.19511	-0.930967	-1.52875	5.49595
	59.3811	55.1928	21.8342	52.487	58.5139	36.8963	46.9075	40.0535	30.1453	38.7729	33.2451	12.9737	24.2355	29.9735	29.8966	4.54823	4.11904	27.1649	13.4164	12.2275	3.32037	9.05736	5.32156
	61.0884	81.0151	58.5992	62.4891	34.9822	31.7226	27.6785	33.1155	46.3031	37.1989	41.7314	31.3517	27.7418	7.60318	22.6105	9.87918	23.8405	14.9547	6.36051	6.70995	2.79999	-2.38139	6.62295
	37.3682	51.5207	37.3663	42.9912	65.5194	32.3218	27.3957	38.005	43.4843	23.6853	17.2255	14.0317	27.8447	2.53379	13.5079	-0.625653	8.03518	19.7059	16.6785	12.3228	4.60947	9.21404	1.30212
	63.2658	49.4947	53.5035	35.5948	19.4517	28.9546	51.0904	24.991	37.6237	19.7671	23.173	13.0379	18.9572	10.7262	12.8725	7.02444	4.63077	14.9025	1.59279	8.97679	9.39721	-1.33161	9.63944
	50.4548	17.8584	76.8461	28.7196	22.2278	32.8038	43.1231	37.3633	32.3265	39.5135	12.0032	22.2359	31.1742	25.9775	19.8248	6.73781	8.84787	-15.6291	4.75336	9.8807	14.4598	3.59421	-0.702135
	46.9847	34.7595	20.7182	38.178	35.7585	67.8645	34.1932	9.55014	3.10984	10.6591	27.5289	-8.18187	9.5737	12.5869	24.2876	28.2737	18.3586	10.7928	19.334	5.92419	2.71758	10.6459	3.45774
	12.3701	40.2206	27.3349	17.9378	29.3624	53.5148	28.7112	18.7785	34.5322	32.3158	21.5194	18.2141	20.6864	26.2354	15.0626	23.7692	9.78048	4.02089	19.8098	22.6711	0.436953	7.81818	0.210726
	95.1108	52.7156	53.3301	43.5727	11.9825	24.4263	42.2657	32.7153	33.4317	31.7213	13.438	34.1843	18.9262	20.6998	14.2005	26.9745	7.57566	11.4128	4.48125	13.9924	9.01514	3.28193	6.79627
	43.5946	48.6893	36.3722	34.6884	19.8925	39.4811	10.6083	39.6761	20.9986	45.4581	39.1237	50.3799	25.1192	10.0455	16.577	9.11573	31.7971	8.316	11.9349	8.58779	-0.233843	-0.585301	8.53975
	73.1994	46.1617	48.5763	45.3648	25.1853	47.1245	41.3035	11.8545	23.5357	29.1094	29.451	3.82318	7.31886	22.9602	29.2479	17.0537	8.9821	32.3104	4.00246	13.4134	15.7544	5.54497	7.36031
	50.4249	78.7531	17.1634	52.6142	32.3561	19.1559	20.8024	27.1757	33.1816	34.6154	38.466	1.02748	3.86863	15.3048	20.6426	-8.01323	8.75471	25.5944	20.0772	0.690482	12.9594	0.122951	8.02041
	15.2582	54.3581	28.8054	31.5528	42.7163	30.671	46.719	25.742	36.117	11.771	20.2525	21.3016	25.5991	15.5678	4.24496	31.7571	9.03796	13.692	-3.85524	8.38822	-0.601487	1.85475	5.45114
	37.1135	21.5212	43.5354	51.3666	18.0664	47.109	21.2065	24.4348	5.01936	8.84476	28.6452	23.7869	9.7224	5.29356	1.71292	7.02537	14.8001	14.2182	18.8886	8.72522	14.2455	17.8491	11.0261
	58.7344	75.1763	35.4062	57.744	44.5979	43.3563	52.8639	44.83	25.6808	30.1153	10.8524	20.7738	25.2715	16.6906	10.6611	-10.1363	22.8935	13.7784	7.45056	3.97191	10.3449	-0.783396	3.27871
	51.7686	63.7883	44.6503	18.0794	52.5718	47.2756	51.8604	35.3662	22.4206	34.1299	39.4239	18.8414	22.5324	27.9216	29.838	14.6165	22.5107	9.99668	2.10359	19.98	11.9323	-5.79503	-2.30441
	84.2839	64.2203	36.6705	72.369	18.2425	44.6827	48.595	18.5765	16.0711	60.2664	26.2919	26.7758	33.56	8.52169	19.3991	16.7824	-3.74161	16.2045	6.46771	15.8049	0.927201	0.31466	2.13279
	43.2293	5.23194	59.6602	22.1359	36.3375	19.7454	26.3154	31.705	35.3235	29.2538	19.5684	30.745	39.4783	13.9445	10.2896	13.5403	17.9171	26.5472	7.02426	19.3648	13.2662	0.0745204	-1.42571
	39.7738	38.3508	34.0915	60.1115	45.4867	19.4547	36.5502	25.679	31.9783	41.0562	36.1122	-11.2226	37.3699	31.9522	10.9112	14.1624	5.31778	2.06945	20.4916	3.6377	4.44991	12.7864	2.57588
	33.1879	81.2209	29.567	10.1405	29.6693	29.542	66.9269	19.3745	45.4695	21.7719	17.2378	22.1648	32.37	0.651017	5.93472	18.7358	1.558	17.4397	-0.57376	8.45882	5.81926	3.95991	0.335352
	36.5972	61.13	24.2644	43.6849	42.8865	13.347	41.1638	0.150709	30.1452	34.6782	29.0631	28.238	26.2685	15.172	8.09427	20.476	14.3849	7.81619	11.8929	11.5588	18.3865	7.7683	7.85243
	66.9705	18.6605	40.9976	26.3136	42.7981	47.4868	50.8627	51.0707	39.0185	27.8099	30.4893	6.48787	12.5745	23.6091	22.6024	20.7255	24.9835	7.13152	18.5373	11.5805	13.9752	0.903773	8.01768
	49.7437	57.8164	27.4983	39.597	48.3472	29.9407	49.2755	33.4581	29.3434	43.8622	35.358	22.4981	41.7957	36.5098	40.6022	19.5964	-6.36261	20.3976	8.95116	9.56489	10.8533	9.14823	6.29176
	29.814	49.1929	45.7428	36.981	19.358	58.8367	8.96538	27.1236	52.5381	17.4574	26.3193	-2.8465	-3.38739	22.9775	16.1354	23.0253	13.404	12.6515	0.481273	10.4681	13.0194	8.23843	12.1657
	76.8803	44.4683	55.1706	28.8403	41.3991	19.0058	28.6019	27.007	42.0126	35.7283	34.3486	50.8863	36.5319	42.5742	33.9686	16.9565	24.1496	11.4981	0.26718	10.9541	2.97984	5.71256	2.94885
	28.3344	30.566	47.2168	36.3374	25.2948	49.983	53.3549	36.9517	47.3196	30.1098	19.8734	-2.49143	-0.613551	12.0824	13.322	20.91	23.6663	-7.59875	1.78098	6.49063	14.1305	5.7805	3.15033
	59.8556	24.2769	30.5327	40.1263	28.8281	32.8972	17.7812	14.665	45.7068	28.5744	54.6685	20.3984	28.9995	35.2635	29.5977	10.807	20.665	19.7771	-2.46876	13.5479	1.91593	11.0707	2.21893
	81.4127	59.7464	18.9833	23.405	56.2417	33.104	32.1094	2.48624	28.4692	-3.37727	22.9019	-3.83437	34.9337	22.3049	29.4977	15.0399	32.408	10.7034	17.0191	30.3252	5.94472	8.28572	6.57201
	56.7655	32.7539	55.7187	37.0164	21.8622	26.6391	48.6978	21.9019	16.186	25.7651	30.1043	32.1003	36.9344	20.9656	31.0843	25.4308	14.6272	3.37907	14.9812	16.1693	18.6838	3.89399	-1.80332
	55.8909	48.8919	13.3681	37.7136	19.6619	70.6857	49.5324	54.7789	49.0859	13.9601	32.9097	33.7759	19.822	25.4574	13.0525	37.8969	22.2452	17.9845	3.22329	10.3965	16.5487	2.11867	5.97986
	20.211	41.894	36.5308	40.1685	51.1265	43.6221	54.6158	55.6602	22.8058	29.3375	16.3729	32.5998	30.9317	16.9572	3.7629	9.23474	4.00513	13.2618	10.5808	9.49452	14.2729	11.0714	9.26141
	17.363	38.8838	48.2594	40.051	53.4317	34.8211	28.5309	35.432	22.3994	1.43907	31.855	14.0373	29.2156	36.6398	16.1552	28.0573	6.17867	-0.915822	22.4521	7.87142	23.6533	14.4532	4.40707
	43.2465	41.2352	63.408	38.2338	58.97	49.0297	23.3357	44.9552	45.2301	11.4696	45.2237	14.0345	45.4502	28.9742	4.83607	6.46088	15.5923	2.95868	12.4823	22.4967	13.1174	14.348	8.03844
	50.9233	25.3183	38.273	24.1924	50.8884	34.5992	68.7336	39.0647	20.7282	28.0208	19.3294	5.52754	25.7478	6.58612	9.72183	9.66708	-0.337388	4.17803	14.673	6.53503	5.67071	15.5435	-4.68414
	52.7503	42.8297	56.5085	32.8397	47.5439	38.233	82.0733	24.3533	30.1641	27.0364	21.0453	25.9085	44.4169	-1.16888	7.42091	30.6511	16.8671	11.7776	9.27501	1.33387	7.82421	5.45942	4.30609
	67.2977	54.2305	65.3193	53.5334	57.4672	32.1542	36.6828	29.9651	20.0029	44.0881	19.8474	9.90068	18.392	6.54719	16.9474	15.9296	13.4738	9.44758	15.9124	-0.130267	10.7244	-4.5837	4.82677
	73.334	34.4292	21.316	45.3747	67.7416	45.6819	44.6479	31.6135	9.44582	14.3254	13.3132	21.5081	27.1806	31.4274	24.2686	6.24749	15.7911	13.5063	-0.696301	13.7051	-3.22979	6.22061	5.50715
	45.9095	40.6784	51.3375	50.656	50.291	27.0013	12.6683	8.32291	27.9407	52.3473	25.2076	27.8212	41.0648	18.2546	24.6739	15.1614	17.7394	-5.29602	6.78913	9.97343	1.55	2.59273	4.16232
	56.5039	60.3911	35.0633	23.3568	17.3307	51.9427	25.1358	28.6159	27.3607	23.0925	48.5988	39.0325	12.6999	33.8255	8.13298	35.787	16.7687	12.942	8.07296	5.59768	14.8474	12.273	5.07125
	52.8851	81.4209	56.7237	56.8014	33.6315	27.649	25.9161	45.9441	59.4603	51.2869	29.5792	40.7046	17.2676	11.3243	28.1901	20.3849	18.5018	18.464	11.5965	0.177705	1.90511	11.5991	1.64518
	7.84775	64.0638	22.1371	22.7622	37.7964	53.8169	23.0145	38.4418	14.9927	35.4741	23.9877	8.91074	21.1086	29.8948	19.69	17.1134	3.88452	14.6869	10.4745	13.8942	5.9455	16.8848	4.76457
	31.0424	46.0218	60.5977	62.2764	38.6399	38.194	19.3226	28.268	5.43538	27.7667	-4.25443	27.4167	29.5035	18.841	17.0874	12.5707	14.0495	17.8534	17.262	17.9801	15.2256	6.29072	9.72794
	37.7323	90.1899	32.9852	47.1922	44.6885	24.7227	44.0023	32.631	18.682	4.62297	27.5096	21.6803	27.9293	10.3623	37.2625	13.6208	14.4236	1.09231	11.7575	6.93554	10.4499	10.6533	5.18739
	15.6338	62.4984	37.0931	50.5721	24.9265	30.973	69.7578	34.5559	41.3886	16.8022	46.6979	16.8572	22.9835	13.2368	7.58347	21.1563	12.9707	13.4287	5.04858	7.3136	12.4159	6.37828	4.8088
	48.3268	22.9854	37.3239	40.5002	46.5108	18.6294	-3.32375	23.9802	24.7688	57.4986	-5.38441	27.5777	34.0627	17.2792	26.9944	22.8979	20.4071	31.1159	6.47202	14.3727	1.68941	5.92754	-2.1
	46.579	62.7215	38.9754	40.8704	45.56	50.2227	44.604	9.95319	40.6707	35.1126	46.0086	21.5703	33.5405	3.9769	15.9611	17.5546	22.1768	1.07324	9.39935	14.4497	-3.39859	10.3632	5.26023
	32.432	21.1364	61.5858	29.8627	16.4226	27.1108	64.1184	47.1699	38.7626	15.9272	-2.59695	32.6815	28.351	16.1399	24.9791	12.5135	15.5492	20.3512	19.2943	4.05916	11.2077	13.0773	1.81589
	42.0379	63.1705	54.462	32.1615	37.4168	49.5831	39.9878	29.5111	36.675	19.7196	33.0798	-0.00959686	30.5097	3.25107	-5.10742	18.7184	11.5237	30.7902	0.734564	5.03647	4.70097	5.53379	3.49848
	43.0872	25.3502	52.5982	28.4474	21.8303	40.3674	27.2182	45.0051	22.7347	21.8818	20.145	9.58449	14.8206	12.1949	16.2574	13.4238	12.0732	13.3674	7.91461	1.29856	9.57956	10.2342	2.88059
	12.6892	56.066	69.5118	33.0839	14.9084	62.5045	21.2148	37.5193	41.1881	15.826	34.4333	30.5711	16.6131	9.79948	20.7616	19.9176	30.6429	11.4666	13.9481	6.66094	18.1588	7.37649	7.1826
	28.5902	52.2344	72.6406	63.5683	21.4184	46.0628	20.9733	41.7974	15.7522	19.3708	33.0479	23.8605	30.5936	23.2235	23.3569	17.983	28.2591	9.44045	21.0166	17.2968	8.55699	-2.35629	3.65818
	15.4705	61.6023	50.4189	31.9942	36.8864	13.9241	39.2572	46.8435	31.5104	45.1636	11.165	26.5878	3.27988	37.6237	16.4966	-2.75185	14.31	9.71232	17.1113	-2.12435	3.34823	2.86051	5.4574
	57.3604	55.7919	50.164	25.6744	23.7153	28.7789	14.8271	32.503	54.9926	22.1496	22.3999	19.7418	37.5293	6.83507	38.9411	1.44709	3.35257	6.08163	16.6347	5.75126	11.6424	0.586132	-2.51116
	68.939	50.1194	86.3993	40.5199	23.8588	22.4302	26.1882	27.2006	32.5967	34.5181	20.2388	41.985	18.7133	20.7591	20.1813	20.3608	13.1003	10.8033	14.9617	15.5919	2.91604	-0.739804	0.68337
	50.9959	45.2166	22.1598	45.6932	58.8506	30.2824	27.8394	31.7828	8.13374	15.031	16.4697	51.2717	37.5792	3.37105	5.36604	-2.4094	25.0677	7.67991	18.3098	5.59953	9.84805	13.1904	5.33871
	46.1253	44.3351	35.4845	58.1111	45.4044	45.3526	44.0542	49.3209	38.6944	8.96215	24.876	46.7097	29.9636	24.8732	14.2349	28.0876	4.19701	12.513	20.1407	22.4266	3.82366	2.62159	1.49201
	36.784	60.6287	37.6195	53.9709	59.8097	70.6362	66.2407	18.8241	21.2865	10.0803	10.265	17.2073	17.47	11.5326	11.1786	12.2312	0.92869	22.062	10.7263	14.8158	6.7699	1.39724	6.18537
	32.4518	62.6858	33.3217	57.0193	21.1476	17.2027	32.9011	68.0629	47.9504	8.69684	14.8519	19.9463	34.859	6.35815	21.2691	14.6124	8.13862	22.9572	3.90707	10.5926	17.7358	-3.61473	3.81204
	85.0081	50.1626	27.4151	48.8552	6.28333	42.659	27.8434	23.4434	25.3456	14.4136	31.0186	23.8182	28.4034	36.6874	11.1291	20.6524	14.7413	13.5614	11.8702	2.27819	9.34791	-8.7534	5.16947
	73.3019	7.17052	43.5822	42.1839	18.1881	57.2323	57.6201	24.384	45.6677	14.0816	22.9223	26.584	33.0605	27.2343	9.15736	31.3276	12.0402	17.6751	9.00103	1.5833	15.678	12.2151	2.97362
	35.6818	57.9477	44.1388	17.1178	48.8215	29.7139	5.81714	45.3692	31.4561	0.480002	21.5798	40.4386	31.8183	24.4209	10.7252	25.9691	12.8725	10.6843	9.32643	3.77653	9.55079	1.74723	3.74907
	49.1569	54.2414	32.5826	54.826	15.8818	23.898	36.5923	58.6806	41.3322	33.1076	17.6999	-7.13344	35.9372	10.7251	25.3537	29.9442	9.60304	22.5042	-3.31623	5.72279	24.5166	4.30517	5.794
	39.2494	77.9669	41.6047	2.9423	38.1216	59.3319	22.8554	6.10277	14.942	37.6558	1.03537	46.1613	12.5869	15.7892	19.3247	9.98248	19.0919	-1.29133	-1.67169	11.0763	5.10149	17.8786	-4.57295
	31.8783	50.1827	42.8839	52.1617	47.059	32.4846	35.522	24.6871	25.885	33.1398	13.967	14.7873	28.0713	33.5916	16.9819	8.05402	9.61546	-3.86573	19.0297	-9.06841	11.1024	2.38119	5.25238
	37.3591	58.2389	58.3996	15.4284	37.139	37.6905	38.2238	0.545689	43.1194	12.2981	11.7815	24.091	29.4785	26.8305	26.1485	9.00634	11.1296	27.2682	4.79481	4.69124	-0.293606	6.6598	-2.87015
	41.304	24.373	39.4859	30.7719	37.4713	7.53941	45.744	37.7005	50.6798	27.4516	33.9641	37.9606	20.7081	38.1893	16.5682	12.7847	-3.90321	4.79285	25.4226	12.8003	-2.56541	2.78765	-0.582071
	42.5861	52.0185	29.9445	50.2647	54.799	18.525	7.25304	40.5824	43.2131	43.7971	21.6955	33.5713	18.5508	37.0083	20.768	11.9925	16.0211	21.0182	1.40168	7.83572	2.54949	2.83016	2.16962
	49.393	75.6526	49.6839	25.4856	33.6383	8.96759	34.6386	51.2052	14.6157	32.791	28.5076	25.3349	23.9807	51.0736	30.938	6.7224	5.62952	16.3479	28.0426	3.61212	-1.38331	3.27373	-1.66344
	96.2859	51.2458	37.5681	43.0157	57.1365	37.6302	18.1407	29.6821	31.2289	38.956	19.2234	5.80887	18.094	26.6299	15.9558	23.6442	21.5137	8.07962	7.04721	9.32788	4.24388	12.7143	1.36777
	60.352	52.0269	44.7471	62.6795	70.681	43.9968	17.8269	29.4484	42.3482	33.1406	22.0551	-5.50265	16.2011	17.525	46.6092	18.8717	-1.23692	0.777374	9.025	-1.84227	13.585	4.39939	7.95534
	80.5332	81.7397	47.4379	38.8245	29.9668	17.8899	35.5457	42.7459	33.1464	48.6672	12.1088	8.82195	43.3772	22.734	9.77502	24.1545	13.2299	17.9122	15.7758	16.8107	8.995	3.6672	-2.20145
	43.5764	39.8593	44.4938	23.5239	50.6765	16.3672	39.5087	27.5093	23.3437	8.77287	21.1885	34.9811	23.3905	4.21738	0.0426728	1.63671	-0.99371	10.1402	11.2447	18.0998	6.25793	6.24835	3.92706
	58.4967	28.6318	10.0213	23.0737	26.4804	34.8107	39.6459	54.6966	5.12036	0.928111	43.0655	30.3258	35.4116	10.608	7.73597	24.7719	15.0437	21.2702	18.2211	13.0386	-10.4083	5.09636	-1.73808
	32.0574	35.4704	56.9255	23.1886	61.5246	13.2491	16.0464	37.1965	41.6999	17.6891	34.5821	50.6789	21.9093	4.314	-0.662396	17.3768	12.9824	-0.183026	-2.1276	11.5703	4.88489	0.142292	4.46302
	43.2925	58.4998	35.7339	42.4564	38.4812	67.1325	48.9945	45.1857	36.148	35.601	34.4105	43.8654	25.5701	11.5415	21.0058	18.6233	21.2354	12.029	18.999	0.966884	7.98879	3.85322	0.452544
	52.8164	40.1116	46.0869	31.4307	46.1644	47.4622	47.57	39.8309	21.7517	23.5984	45.0411	44.3969	15.4437	20.6031	12.3995	18.3357	26.349	20.8056	5.87825	9.24958	-3.00012	2.18143	4.41779
	48.1675	64.3894	15.9454	19.379	52.7903	31.928	12.6767	31.4257	8.7822	44.1965	27.146	11.972	23.4482	17.2066	23.1282	33.3328	3.98458	15.747	12.2091	0.171677	12.1647	5.00823	6.675
	72.4861	40.4978	41.9075	63.7788	41.2493	49.759	37.0529	46.5486	43.622	7.85732	35.0515	15.3596	22.3719	32.6958	23.2027	10.1347	18.4581	14.9172	13.1825	0.381489	6.0458	6.47084	-0.36445
	64.1139	65.5733	46.6342	42.6464	33.8631	32.2673	67.301	25.4913	14.7662	5.58031	49.2643	16.7098	26.7824	39.154	1.85856	32.3437	15.221	2.59196	18.1391	5.30969	-3.93317	8.96756	5.7117
	73.1338	56.8339	63.4523	28.2223	25.387	27.4133	26.4252	30.285	22.9919	19.5333	31.148	16.9622	41.9041	29.6748	42.7154	1.37684	6.60971	-5.27051	5.79853	28.0784	4.59595	-4.38936	8.44384
	32.7482	48.3954	42.6663	26.9881	9.04036	51.8864	11.3707	18.9492	33.536	35.9449	26.0951	32.1947	25.7382	-2.09191	12.006	-0.650126	0.633179	38.3289	1.80666	5.05805	3.6984	0.822152	1.77002
	40.7264	84.243	52.0102	48.6419	52.1352	22.2417	45.9435	8.86674	27.821	44.2448	19.7816	14.8888	28.2778	20.4356	11.8072	17.5592	12.5171	11.0031	29.0168	18.0516	14.8478	-0.25086	-8.18856
	75.2483	22.0446	46.7945	40.0935	51.1377	46.211	38.4657	35.473	11.8333	17.9224	7.01879	38.7489	26.1771	51.7987	18.8657	19.684	4.12873	13.0763	-2.76421	8.1356	9.34915	-3.99371	4.73473
	29.8722	38.8197	13.7678	62.7182	51.7395	25.7212	21.2674	31.664	31.5294	24.5835	29.275	39.4836	18.33	18.459	0.148254	33.8682	12.6153	20.5853	7.08501	1.22958	10.443	5.43316	2.15827
	65.3456	42.2008	27.9258	54.1463	54.2278	16.7081	0.195634	46.8017	50.5234	49.1903	15.4055	36.3141	39.8322	23.5641	14.7965	20.6585	12.8502	9.7412	31.7962	0.49382	16.6162	6.40374	10.6138
	28.3578	51.865	47.3715	42.2895	32.2407	40.9318	45.3596	27.1371	29.8317	20.3882	39.3858	48.0366	14.1143	17.0901	18.0295	-1.36391	-5.13171	17.2846	-5.89449	15.0158	6.27752	7.80371	4.2561
	51.7075	55.4596	32.3627	29.7823	52.6761	44.5959	38.5807	35.2679	51.6569	20.4376	19.9474	10.1217	9.68676	31.4391	9.27224	35.3142	9.76507	13.2783	13.7067	8.43575	11.2594	2.72088	-2.67923
	36.2407	58.7708	31.6737	45.7141	12.7675	12.1334	19.3685	30.6216	19.8654	44.808	28.0319	21.6989	17.4722	2.14477	-7.56635	3.43727	6.22444	29.636	-4.82033	5.48823	2.4324	-1.04008	-4.5035
	30.4236	57.3922	38.5406	51.0732	37.0136	49.0416	17.2289	18.0445	20.7434	-0.718304	2.95031	12.5161	21.8217	34.2294	37.4889	11.9679	23.2232	10.2359	-0.624339	14.2122	-1.59832	5.84581	3.95719
	64.0961	52.1626	74.4703	54.9289	46.3934	21.56	24.5295	61.4743	31.8993	31.8294	31.5025	10.2326	39.446	16.2231	33.9938	29.4989	14.1279	16.0737	11.0363	7.27728	6.451	1.07922	1.70994
	40.6075	50.5791	35.8725	59.8115	21.6852	32.9458	47.8206	38.0687	39.8191	30.1822	1.15011	31.2608	21.0256	26.7722	0.362679	14.1932	4.88414	-0.0317695	16.9327	6.42637	12.1052	-1.98632	0.509809
	49.4623	35.1437	35.6053	40.7812	41.1095	25.1179	40.8875	26.8849	17.8155	33.9933	26.8163	36.3369	28.5222	35.2434	27.2092	35.4607	13.5221	31.7244	9.61277	4.93158	1.87582	5.7426	6.47117
	98.8522	35.0697	71.6993	44.5732	19.1151	25.9596	20.3857	45.2591	10.4933	34.5773	21.1342	41.4865	14.7976	30.4553	28.2285	20.5201	8.87997	4.88442	12.2114	-0.390789	10.6173	8.0676	3.58267
	-1.66303	41.061	9.04216	35.2004	31.5537	23.8254	43.3811	24.7063	36.672	31.373	46.298	19.672	23.2677	22.032	17.4487	14.6871	25.7019	3.5614	30.4936	14.1942	8.58593	4.52386	-1.88815
	41.7173	34.3018	26.6102	47.8103	11.4962	15.6598	46.6612	43.4759	20.4774	23.0536	42.159	9.82546	52.464	28.454	7.4005	4.23837	6.54429	25.2719	11.2067	4.24212	-3.78864	8.176	6.6663
	42.6011	60.8789	29.3163	15.6724	8.92256	20.2598	49.3391	58.3314	29.0315	21.7639	14.3173	59.6626	21.7299	24.1532	14.5177	24.1826	21.0605	17.4398	14.3729	5.09695	4.24257	-0.454206	4.7693
	32.5468	51.5773	27.7871	43.2322	26.702	31.3336	26.0999	24.7852	32.3039	37.6811	28.211	42.9985	29.2291	29.8987	30.7572	14.8444	5.33922	-2.0168	6.57135	8.053	19.4964	2.93858	-0.93915
	69.2363	60.1434	32.1211	38.1758	30.7993	33.5485	67.2676	40.3022	35.2673	39.2092	41.102	35.3403	20.6582	0.837245	-0.957968	22.9904	18.2962	9.35777	23.1424	15.2173	9.1205	14.3117	4.58286
	24.8383	69.5524	50.214	57.4644	13.5561	39.8923	59.4153	49.0197	25.8321	22.496	18.6463	15.0644	23.2778	32.8225	12.171	31.1224	18.1513	7.35523	5.90148	9.4655	13.1932	9.04963	3.4105
	54.3448	36.0406	35.4343	22.2662	36.2623	38.0105	39.6016	48.8124	39.9627	41.6626	35.2565	33.9913	6.69849	14.2127	-9.13221	27.223	16.5867	2.35575	11.6692	13.0874	3.81111	10.1601	1.94541
	41.8665	24.6754	50.465	60.1641	43.547	35.3185	38.6307	42.3387	48.8556	17.4893	39.4287	24.1638	24.2271	19.9235	11.5857	12.0318	5.14175	28.1929	20.3812	13.4053	14.5285	12.9896	2.146
	31.8072	53.862	74.6985	32.3825	64.1178	22.042	18.9331	28.3124	41.1287	32.9457	24.2471	40.4784	24.6174	19.08	9.8909	16.172	-0.909959	-4.11838	4.25348	2.13221	3.67547	1.81264	0.63776
	23.0871	20.7679	52.2104	52.4809	37.3368	23.0626	26.0977	27.0201	33.1205	21.1174	29.0755	26.3468	20.1973	11.6523	5.71508	11.6957	12.4515	-2.91739	3.37544	5.72371	17.3771	-0.138367	2.71742
	28.9864	45.541	46.7032	49.5636	35.8102	18.1216	27.2623	21.869	29.7891	47.9328	26.8784	22.4552	19.508	42.8543	19.7641	35.2598	15.5187	4.85657	11.085	21.3861	7.68455	7.83791	14.7943
	50.4348	53.3202	18.5097	39.2945	25.9909	40.5749	22.6743	28.8774	10.7801	18.3807	29.2846	22.2335	42.6322	22.8182	48.4279	8.91747	11.7261	9.36868	3.64886	13.1237	19.9782	11.9361	7.26688
	54.7456	56.9719	47.34	15.131	50.6283	37.7536	26.3768	34.9267	34.3979	0.132196	29.5113	29.3933	18.5562	5.18065	32.6687	36.8748	26.4374	9.70534	-1.33327	-1.15607	10.9662	8.3242	6.54053
	60.8035	38.4651	23.668	34.7082	25.196	39.6775	47.0878	39.7154	46.2484	30.5797	31.8526	6.4608	5.75969	19.639	5.68591	16.9129	13.6741	24.9628	4.90184	6.00541	2.43212	9.82363	6.01809
	66.3977	77.2357	51.6439	59.8697	33.144	51.413	30.4182	39.0741	16.6492	19.5591	25.1988	39.6871	16.0738	30.1775	16.4703	13.6793	7.85538	-3.78764	15.8402	12.0434	10.7717	3.776	3.34072
	13.4689	34.691	59.8559	41.4424	26.7561	21.3039	31.1491	11.2966	21.8811	22.3933	-8.12388	37.6259	18.8887	5.53333	-1.97344	23.3353	27.3764	20.7687	5.51177	1.7745	2.62265	-4.24484	7.24906
	34.9737	47.6384	18.9093	18.4834	22.3215	54.3721	22.1914	25.8408	17.5608	4.03357	23.6845	28.5555	33.018	10.5736	10.069	13.0284	16.7558	5.06917	-3.32316	2.61721	2.70587	4.58455	10.8279
	37.1368	23.7737	54.2232	14.486	30.7643	41.4759	38.2649	27.5305	56.5519	7.12178	18.5492	42.8524	23.6408	16.2376	9.13996	-2.46576	16.1131	3.26053	18.4057	8.89946	4.76909	-1.74789	-1.01378
	57.5483	49.0835	70.2053	32.1396	51.1258	54.031	39.8465	30.3553	40.2255	-0.643059	14.8769	50.5042	8.95745	29.6382	5.48873	33.197	15.2877	5.19371	-5.8341	17.1031	5.34896	3.32792	-4.00079
	53.4461	41.7475	54.8654	76.4897	44.4956	33.0898	23.7921	37.4634	6.89347	37.5355	20.9922	10.9096	28.2165	19.4929	3.17917	5.28063	5.14285	-2.64856	13.2859	14.34	3.73221	0.325549	-1.1379
	59.3699	34.2182	63.7266	13.3037	26.152	50.8489	44.0718	54.9339	42.2697	29.1148	25.0282	9.84487	37.3719	30.2414	33.4318	10.9132	27.623	21.6184	3.52485	9.65289	-6.8421	-2.13133	-1.57169
	80.5543	32.4531	44.2948	52.6137	36.5859	22.7776	27.1932	32.2108	64.4672	33.1897	22.8084	33.6975	37.1439	2.70368	20.1519	10.8345	28.031	13.1103	15.6547	6.9473	9.00737	10.3953	13.1442
	60.4253	55.9924	45.1073	42.1601	44.6089	58.5411	37.2279	46.462	29.0443	56.8413	23.2779	12.2441	20.8867	16.3225	21.9229	15.0791	14.1144	0.756456	6.17508	8.97429	2.62533	7.05766	2.11557
	49.9429	66.5524	75.7607	29.5315	38.8717	18.7109	24.789	17.5127	10.6088	25.6791	43.5541	18.079	31.8156	-1.95061	19.3923	31.7671	13.3408	6.22251	9.94848	4.09196	-0.0670439	9.91066	10.9447
	28.5873	55.2213	4.77502	48.5787	23.1067	29.392	33.959	9.83483	15.9416	21.2261	21.8535	31.8462	24.2541	-0.562073	35.9301	15.4565	17.282	14.3117	8.52295	10.4267	8.43757	4.96036	6.81487
	31.0363	48.0307	62.9474	61.3028	26.2472	19.8307	38.4862	32.5264	35.0399	33.558	19.2913	-1.88662	30.1679	10.0941	2.39316	9.35249	18.5256	15.0322	22.5541	9.16033	7.55587	3.34168	6.73709
	59.1631	7.63172	48.3279	46.5122	45.3615	45.8981	46.3747	44.4567	63.0758	22.1916	63.7139	32.5306	-2.11192	30.7767	7.89794	2.54588	16.0756	2.29031	23.0527	15.468	5.12715	10.5468	1.78672
	34.1006	49.2377	52.1324	61.9246	47.5696	34.893	46.422	34.296	38.35	20.1012	23.7683	27.9004	46.0445	27.7523	7.58304	8.20938	23.197	24.7586	14.2275	13.1285	12.4133	8.49281	5.21666
	48.8417	57.9398	86.9963	42.7955	36.3593	40.6727	22.4676	27.5566	29.7826	35.4658	19.7146	40.5097	9.47187	30.7874	29.7011	19.6738	26.7563	12.3335	11.8926	11.0283	7.5225	7.5797	4.76758
	24.57	60.0852	60.6334	59.6824	76.0088	47.201	28.6523	28.5863	30.1701	35.6027	21.2691	30.3496	12.1479	27.0566	17.0651	27.2943	18.3777	25.2364	3.42571	10.9419	-6.64965	13.9824	4.37311
	36.2426	39.476	59.9563	34.544	37.2761	52.9153	46.9924	53.6438	40.5257	6.88246	15.338	7.75779	23.6704	15.5376	33.8954	-2.12618	21.5261	-3.9181	9.77363	14.7653	9.52829	-1.8574	4.41477
	74.8482	28.5091	77.201	46.685	39.8452	22.4021	46.2373	6.13399	0.72307	27.1183	17.4549	42.9387	-4.3845	1.36282	6.57182	18.4685	22.4029	10.857	10.6877	12.9802	10.9527	3.54351	0.760645
	59.0785	21.9886	48.1819	38.5637	24.4149	62.607	25.4274	24.6946	45.2626	38.8813	30.9723	-1.33637	13.8931	7.83459	18.4205	14.5454	22.4269	18.8807	10.6713	4.57037	4.04945	-3.49781	-0.218129
	39.5754	42.7956	41.3102	32.4298	42.5586	50.2346	43.8681	37.0156	13.7162	38.7046	17.3724	40.9618	35.4551	28.0106	15.5446	16.8432	12.2961	11.1709	-0.885688	16.0589	19.6077	2.32789	6.94425
	25.5449	46.2125	29.2219	39.2008	24.0913	27.919	35.1165	26.2206	51.2302	20.0525	38.0488	31.6933	22.6169	34.8998	9.93864	33.6673	11.4629	13.6779	2.99121	12.7067	5.69524	1.20697	1.57477
	68.1797	81.3284	27.7621	57.0905	39.1208	30.1618	52.8922	43.2926	11.4585	37.8505	52.4063	39.7628	16.4781	25.2522	29.6298	21.2282	22.1723	0.149643	15.7769	9.65376	10.5318	6.33603	3.36885
	73.1711	9.77455	64.3986	56.9928	3.94163	4.9616	44.8228	19.5058	73.1098	15.7988	32.9031	42.5558	34.8159	23.3287	30.7051	14.0557	7.22675	14.2966	3.41548	-0.715445	9.12226	11.2433	6.33354
	47.0173	19.0488	52.3034	32.5779	25.1994	64.5505	42.865	31.7452	37.975	31.021	46.4676	33.1323	32.2575	16.0038	24.026	20.0255	18.7283	23.198	17.1994	5.64626	6.32477	5.34254	5.6494
	91.9032	38.5838	48.3758	15.7623	42.8867	45.7061	20.9805	10.9888	55.8031	32.7914	23.1378	19.146	20.191	19.8992	20.7793	17.8788	25.7042	22.9991	21.5042	15.1576	8.14975	-1.88045	-9.8727
	57.0494	32.4492	3.94513	25.7026	9.64079	38.1448	10.1671	52.2967	33.2308	25.3587	22.7554	33.1977	24.6406	16.6116	23.4043	17.2347	20.0418	-3.26327	11.7828	6.71956	13.2312	-6.10409	8.94552
	30.594	45.7412	45.1918	46.9372	37.1384	61.936	20.676	36.1015	29.4295	37.2574	41.4742	31.7115	18.0614	27.2469	27.6001	4.92051	19.3865	23.5049	2.42569	-0.762137	13.5923	11.962	7.3051
	39.7599	58.9843	39.2299	21.7888	52.2126	48.9104	40.3052	56.1803	52.2268	27.7161	21.29	10.0964	25.406	20.1338	30.4043	11.9589	20.0993	25.6827	31.0699	6.30684	-3.48424	7.29527	4.19721
	51.2539	56.1521	30.2213	55.7037	22.7643	35.6895	36.678	19.4289	35.9838	27.5259	8.15645	18.849	17.049	33.8226	24.8485	6.45145	15.2015	7.16433	10.1974	7.08972	7.58983	10.6409	7.13983
	64.9815	63.3048	24.8565	44.931	59.521	49.4935	40.0718	51.6	25.2397	32.6617	37.727	25.0973	28.5919	45.8181	11.7052	15.6881	8.41973	32.1118	16.4781	11.4675	7.40288	11.3233	3.36542
	50.589	49.06	58.2219	45.3402	49.761	25.8551	41.7027	26.4174	39.2855	11.0512	46.4527	16.1912	29.958	8.25673	25.6344	25.116	-5.93808	17.6475	23.2347	5.71552	12.4816	14.7076	-9.40941
	27.3886	22.0751	48.9552	22.7099	35.6792	60.277	22.981	38.1122	23.0245	21.1491	28.8361	52.6533	43.4041	9.93052	27.3639	18.7836	29.4844	1.23202	35.9005	9.37065	0.463687	-1.59076	-3.27249
	53.7738	44.3848	34.4716	41.5055	37.3455	51.1646	75.9632	25.8396	44.5243	23.0194	32.2021	0.27538	14.4216	-6.24439	-5.911	1.13106	19.6553	5.10702	4.98693	20.29	1.82536	-4.67401	5.93442
	78.3393	28.2654	51.3619	29.6418	32.0877	31.7995	39.6531	2.71173	38.3457	14.1675	-15.3789	25.1127	27.1585	33.988	6.88	21.2142	18.7059	29.1829	20.0979	17.2388	2.57993	2.03136	0.561857
	35.6678	34.299	44.5237	71.9131	26.8818	17.0351	36.6294	52.8359	58.6507	3.66556	24.1089	44.1083	23.2725	25.3877	10.0526	19.2183	27.1379	20.4141	20.2273	0.238188	13.8239	11.3973	6.0006
	36.057	30.8896	66.259	30.8417	71.0036	41.3792	28.5455	51.8036	14.1367	62.0239	23.7038	25.0612	43.0631	28.7881	22.9039	28.9681	11.0496	19.5672	15.9885	3.14702	-3.94172	9.68093	1.78345
	83.5202	64.1684	23.3696	34.7369	29.5519	24.2248	43.8556	38.8467	35.9278	8.61179	34.3804	34.802	23.1811	5.06582	12.2502	36.1716	11.0969	8.92068	9.61275	16.8673	6.23831	3.9181	5.87836
	62.8772	62.4472	42.8722	34.3697	66.5128	31.7888	48.818	40.1633	12.0517	14.9219	31.5275	35.9342	22.6806	25.0162	42.0149	27.9974	12.3574	-0.760688	17.5766	10.9	-0.180817	5.79535	5.48689
	60.8355	54.9448	14.6084	51.0812	22.5157	19.6713	35.6776	17.9108	56.2748	49.6269	23.8906	15.1002	10.399	28.725	38.3689	21.9769	16.4379	10.8137	18.4636	5.90062	0.223018	-0.117754	-2.02338
	50.131	40.1274	58.8405	64.8187	27.6217	13.0927	31.449	51.148	42.4506	24.8973	34.0433	8.70635	34.7233	6.77437	23.7086	28.5758	12.9397	0.527185	24.7475	0.594926	8.86152	1.5755	-3.65608
	44.0862	39.1023	64.975	47.4069	42.1548	40.8859	17.0157	12.4819	49.9669	9.89352	12.7466	27.8093	22.685	23.7781	34.4158	-0.785979	9.67387	16.336	9.48702	8.48155	5.958	11.6977	2.9145
	65.1184	50.3697	44.35	58.6138	10.9851	39.9363	38.9464	49.3497	38.9201	19.6659	31.1426	30.5842	23.325	11.5394	2.88114	23.9907	17.7161	17.8578	13.7446	5.53302	-0.0976517	7.39912	1.55431
	67.5238	48.7633	66.5338	56.595	39.4474	34.3067	50.4465	38.4501	38.7288	23.8016	29.9369	27.4073	-3.65461	25.0495	21.1501	19.5797	15.7004	12.6814	6.18858	12.0386	11.6211	-0.918979	14.0303
	9.82211	16.2407	76.043	38.8873	61.6556	33.631	33.2248	51.1314	32.931	39.9571	25.8085	13.6364	21.9652	14.4405	17.4952	13.3572	26.1112	-1.46268	-0.525806	-2.42288	-7.03409	-3.6113	6.58074
	18.6004	14.9709	14.0225	37.6204	46.6396	38.772	51.29	13.2577	46.861	34.561	25.489	44.6309	32.0336	11.1738	24.8563	-6.89482	23.1259	17.4372	3.80111	-2.96955	-0.154248	4.15177	-0.847429
	66.318	39.1349	36.1673	35.9815	33.5038	31.5769	37.9364	18.7243	13.5649	1.34253	43.8454	23.3752	14.9835	40.9242	27.8191	15.3648	-5.15688	12.8265	3.5551	9.1922	-4.77064	12.3243	-3.87145
	48.4231	58.5914	34.4073	69.4145	48.6557	17.3661	15.8528	39.6446	40.403	29.1009	-0.290523	-7.1281	4.09445	27.4155	16.1983	9.48637	13.8934	34.6669	20.7143	8.73792	3.08655	3.39087	-0.407991
	69.2611	25.002	70.5193	0.310328	44.9663	54.2473	40.3409	27.1649	34.7052	48.3162	30.3903	33.9591	18.1039	24.2199	6.69158	43.1591	7.57237	17.3943	14.1111	11.5889	0.914311	-0.845858	4.64315
	60.5051	34.2797	50.2591	39.3208	11.5338	43.0692	31.8178	29.8671	18.3471	41.5676	11.7576	1.46821	25.4153	8.1163	27.7107	30.9871	16.369	8.06614	22.0589	-1.07302	17.4154	0.5755	-5.66268
	21.7452	48.2215	61.0777	53.2169	23.2071	44.8604	31.6679	19.6018	31.3996	42.198	16.0196	32.0825	40.9257	16.027	10.357	16.0803	14.3856	8.30708	5.5813	8.14506	-2.87426	-0.913928	2.37083
	22.4703	29.2087	34.1965	91.3966	26.3291	43.9527	18.3785	43.2508	66.4662	60.0489	29.9167	10.2236	14.0363	52.1252	20.9032	10.1394	9.7062	8.98872	6.7363	8.15432	-0.663415	7.38677	8.48441
	64.726	45.9303	52.1374	37.6294	27.7168	29.7683	16.8334	23.3633	28.7105	31.3613	15.9282	22.846	33.603	7.47757	15.6023	-0.0579393	15.7959	21.1075	9.94653	8.15165	10.6425	8.13543	3.65839
	33.8834	22.6329	63.3513	58.5897	49.7505	24.2363	22.9303	36.4581	28.0017	16.1319	29.0708	34.7384	28.5882	9.45441	16.4266	28.5811	26.8872	-5.74774	16.2995	12.9014	9.28347	8.94476	5.87617
	66.0995	60.354	7.87874	55.6906	41.824	72.9586	38.7477	29.4711	35.4713	15.0262	35.6093	42.5572	23.8636	35.7982	15.4928	12.5801	8.93066	27.5337	2.3656	9.27008	6.52605	2.35032	2.89953
	40.9533	45.9269	43.3524	13.1585	29.9918	14.3262	43.2575	49.7421	28.9881	9.16979	40.9352	21.795	21.3839	23.2439	0.566152	27.0801	3.44066	-6.3239	5.37379	19.5223	5.02217	6.47215	1.97115
	36.6892	28.9818	35.0756	18.6623	43.6107	53.5432	9.52069	22.4371	23.4323	48.2576	-5.49994	28.9577	6.56081	18.7042	32.6016	1.3083	17.9867	22.0675	12.2414	0.60613	2.96257	-2.57658	6.42275
	46.3418	44.0799	40.7303	39.4648	22.7652	18.0488	45.065	48.7754	36.8123	44.4767	11.7849	19.7286	19.1077	20.8836	26.3044	17.8543	16.3914	12.8144	5.73663	8.61933	8.4908	11.579	8.39514
	30.7765	29.8509	46.5469	51.3619	27.6407	27.9225	28.6296	21.9331	11.9713	14.8405	41.9035	41.5227	30.2471	29.3038	24.6974	-3.36982	12.0059	13.2067	6.28269	16.3555	7.40228	10.5018	0.0175729
	12.2926	61.8881	35.6032	40.5565	29.8282	55.8764	49.3708	24.8683	26.8749	34.7942	24.9146	13.141	17.3143	6.62799	31.8022	7.52232	18.8219	31.3469	11.8609	20	9.72219	3.10986	4.51772
	45.2867	49.6067	14.0543	45.3853	24.6895	32.4575	39.1271	34.0701	17.211	1.90037	28.6813	11.3894	16.4822	8.0041	40.9419	17.752	12.4447	28.4729	14.6255	16.6985	4.95549	-5.05406	1.6274
	47.8469	44.7925	47.0529	48.576	32.347	15.1699	22.5832	26.5358	47.4049	58.2425	32.5212	34.374	18.4701	-4.59178	39.4054	16.9725	6.79921	21.8163	2.895	11.2128	2.07686	6.61755	-0.575055
	52.9325	46.3731	36.7967	39.4004	25.5009	27.7533	40.978	53.2912	32.301	17.8277	26.0109	18.0785	22.2329	-4.35872	14.9191	29.7062	17.3183	-1.58017	10.4757	14.7018	4.7482	6.82836	5.75414
	21.384	25.85	39.0999	60.1906	21.6981	23.1032	57.8118	31.4783	23.9444	35.831	37.4598	30.7755	28.9209	13.463	21.3335	4.26824	22.8396	10.4009	0.598599	17.3449	7.49055	19.8889	3.7764
	36.4696	38.9716	13.6749	36.1526	31.4044	59.4484	48.4652	38.1831	38.9264	33.3735	31.2972	52.6002	34.2315	20.3959	25.4213	10.0614	17.4346	20.7843	-3.80062	13.6576	21.3012	-1.26819	2.36416
	57.5212	53.5097	31.9868	20.0869	59.5513	25.2296	50.2462	24.2041	21.3351	15.6274	-0.983949	13.7947	27.2681	27.246	33.0468	-9.15178	6.45605	-6.35863	16.6704	16.6722	17.5033	9.45477	3.22597
	26.0663	71.6008	67.6227	68.7902	58.8066	43.6045	-6.98951	26.1871	38.0513	57.561	34.0235	15.7099	31.0257	10.22	19.052	11.4981	16.8436	33.0583	4.92739	-13.8405	-1.52106	12.5079	5.31073
	73.4006	50.1353	49.5074	27.2874	55.742	23.8186	60.1084	29.3867	28.2809	42.1094	6.61127	22.2811	10.7242	17.5915	25.5713	22.2536	10.6879	16.4685	18.4679	24.2183	13.2744	-0.0978029	2.56611
	44.559	56.0847	28.3161	22.6154	16.5876	57.8729	63.3702	25.641	40.4511	9.21892	28.8448	25.535	34.6418	26.1892	21.5563	33.4909	8.33769	17.5876	3.86717	-3.56816	12.2514	-2.23558	7.26033
	67.4274	28.3072	53.181	66.7052	51.865	48.3672	50.2262	15.2245	39.3621	29.4093	47.2815	42.139	24.5583	17.9504	18.4057	20.3213	23.2941	9.55077	14.7124	-8.79447	16.6674	-1.2102	0.296372
	76.5643	49.0352	46.4704	66.4107	38.1362	31.7727	41.3467	44.5296	27.5556	11.6521	20.2434	15.3881	38.6506	10.4316	22.3324	29.8176	12.3269	15.4102	12.6978	1.55873	5.09834	1.42506	7.52956
	38.7112	49.0778	8.88827	81.1838	39.7621	63.6606	33.7381	26.1973	5.10162	14.9792	16.778	25.9134	28.4172	43.2065	5.61756	13.8812	22.3188	27.9259	14.819	16.9631	-3.04293	6.74717	-4.27557
	76.331	79.3051	50.883	26.3173	23.0787	37.2256	42.4105	39.9463	28.794	54.3717	18.2368	34.4845	10.68	21.0158	-10.2682	-4.60112	10.284	21.5016	6.01276	4.40787	-2.12615	13.4998	1.87461
	72.3782	36.8754	38.3319	43.8184	61.0815	51.8767	50.9408	36.88	38.8704	9.53647	33.2455	50.171	27.2469	19.6865	8.47833	35.043	8.50032	21.5596	12.1794	11.9096	5.44549	1.84117	1.95928
	53.299	62.2306	44.1887	55.9498	43.7904	36.1047	15.7183	45.8595	29.3403	42.9588	16.0387	35.4431	13.4209	36.5166	12.3409	8.53927	7.25388	10.063	0.609169	-4.1175	-1.07101	4.81099	2.73681
	20.2533	41.5709	31.0491	54.9464	22.9408	18.3175	31.7882	0.0262341	54.2384	25.2536	29.311	-7.21932	24.9745	25.944	23.3023	25.3859	6.76459	19.2032	12.5312	9.73981	12.482	10.0184	3.64939
	69.2915	39.5393	31.2385	55.971	56.9214	51.6242	27.6747	55.0095	41.1864	41.3509	57.9831	11.7688	33.223	23.3519	4.83304	6.91629	4.91398	1.58404	7.45196	12.5244	19.5749	4.88796	9.2598
	66.439	37.154	61.5389	65.7625	28.2455	36.7813	25.8744	35.8795	44.3096	40.2678	37.1347	48.7487	26.4223	18.7662	16.3357	33.6505	14.8726	12.7926	20.3501	28.2418	15.9891	9.83142	1.98711
	35.7758	41.019	21.5664	44.4839	26.9978	31.3173	50.6356	4.85264	33.371	43.276	46.6517	23.0202	45.2462	15.0958	7.9902	23.3956	16.5077	22.6855	8.00406	10.2872	11.7971	2.79536	7.61385
	37.3344	15.1537	64.2863	35.0233	38.215	44.3087	7.16066	28.1505	12.9603	38.5161	27.8021	26.6072	15.3698	21.158	18.3855	6.70828	10.2924	24.3756	10.4316	17.4018	0.762066	10.3182	5.35306
	52.9738	34.4945	74.5801	30.808	38.9175	45.5589	25.5991	35.0838	37.3925	42.1974	36.7268	32.7876	23.7623	24.5873	16.2349	14.1761	31.5658	13.6121	21.3977	12.1909	12.0834	18.5719	-1.60009
	14.0097	44.2436	57.872	68.8138	55.0467	35.5179	29.2136	25.3881	34.4961	21.2141	35.2816	31.8529	22.1387	24.415	20.2941	2.68513	27.3164	19.3966	13.9178	-0.97908	21.9374	3.57472	0.211198
	29.6764	35.4881	67.5597	27.9744	11.696	38.1797	31.9039	2.84363	21.9478	39.3634	29.8364	40.2894	2.72087	22.2291	6.82554	16.4066	16.9244	13.5961	10.7081	11.8333	16.8037	10.2894	-1.7521
	7.46927	75.3087	45.1972	92.1033	63.8352	46.3395	32.2307	40.4162	43.7957	5.17563	34.044	13.5167	36.7794	27.2116	28.9185	34.8098	0.33503	26.4195	-2.10073	11.2389	10.0129	8.19127	7.20661
	60.4835	27.7364	46.5539	24.4674	14.5255	35.5687	67.7651	15.948	19.793	27.7827	14.921	39.4281	37.8295	5.32412	6.23623	5.71069	27.0043	-5.13336	11.1958	4.79289	5.84656	5.03356	5.56258
	51.6055	31.8107	22.0006	54.5572	38.4125	44.7138	44.0941	35.9415	5.4509	31.1002	26.0627	40.137	34.5016	26.8768	34.6513	28.3019	6.901	20.3993	14.3767	-3.85531	2.3759	-0.434807	2.86906
	24.803	29.9546	44.2146	43.644	-0.539283	15.5671	33.9206	38.7877	25.3019	8.41172	17.325	35.0746	39.5913	25.4524	15.4519	23.1757	22.1327	21.731	18.591	17.7702	1.47246	13.5834	4.17304
	23.0943	79.9357	15.8297	61.435	62.0183	56.7665	34.5065	36.7411	43.2332	31.8045	12.1944	35.2034	-2.62017	28.2116	35.2446	15.7432	29.2042	19.4274	7.51265	3.67864	3.06619	-0.753793	5.95221
	52.6005	33.7765	28.8006	66.923	49.0717	44.004	38.705	52.9607	27.535	42.7915	29.8723	15.4489	29.7131	3.94403	39.3833	21.2012	17.1987	-4.80633	3.53387	12.0248	6.25588	9.6973	-0.284537
	50.9857	47.4008	32.6262	61.9261	51.695	36.4889	51.2908	45.4856	35.4205	29.0569	41.3738	23.7939	38.4478	10.2101	20.4876	18.7669	19.9756	21.369	17.9088	5.54802	17.177	2.52712	12.344
	59.4604	31.9531	39.9248	31.4831	73.5649	32.2561	57.5208	26.4072	36.1814	3.36709	-0.979218	49.4654	18.8203	28.6726	36.0819	27.1096	4.67167	10.5817	4.2361	4.30575	-1.43885	14.9876	6.11652
	91.87	37.2403	59.2221	35.0825	19.1717	29.6467	13.9831	31.517	30.2294	35.7464	53.1442	26.2282	0.84207	27.183	16.0958	14.5017	15.8366	18.7759	9.72887	-5.48916	9.26488	0.100516	2.18256
	34.047	32.0205	55.5835	42.2161	41.2212	33.1715	27.1902	1.3511	-0.44654	21.2353	23.6201	13.6383	19.4275	31.2304	22.4617	10.1914	15.9797	20.0981	11.9453	16.145	9.18183	12.4972	6.77004
	47.2389	46.5142	35.2313	43.3666	29.1286	31.4821	43.9623	21.8341	35.4187	39.3145	45.1346	26.0564	21.3744	19.6589	-4.99465	41.4699	20.8563	14.1957	6.89697	1.55874	9.39138	-1.18767	4.99478
	58.11	51.4925	64.4686	20.4194	22.7959	39.5768	33.8202	41.8906	37.436	34.3995	22.1442	7.0024	37.9533	19.6872	23.1606	36.4946	-8.90951	29.1352	12.0365	15.2717	-1.67136	-7.90332	8.57082
	32.4361	25.6397	40.1085	64.4909	0.0326193	56.3057	13.9642	42.0074	56.6695	29.7245	19.2024	21.6556	29.7707	11.4348	26.6931	12.9775	16.1401	11.4685	-3.46548	16.9025	1.0052	10.8216	9.25388
	44.1396	43.7047	39.9445	55.3509	39.0851	22.349	25.3408	53.6757	38.5696	40.8597	10.0655	45.3395	22.1302	13.2962	22.1057	29.6681	8.88312	24.2105	14.8114	13.4105	8.24413	7.43994	-3.36854
	49.9715	53.2973	7.91462	34.3958	45.4167	9.15898	26.051	7.92692	24.5964	41.8394	30.6024	7.24851	5.98982	10.2986	17.4058	13.2801	28.6921	14.715	21.7617	14.7224	10.5295	-3.56304	-0.699137
	62.6361	27.1242	36.2153	39.3073	61.0229	11.3603	28.429	59.2399	61.6549	22.2768	23.9757	29.7094	38.0313	3.05338	16.2502	24.1069	6.54336	5.12624	3.62346	8.7121	7.7429	3.58232	-8.59328
	60.1473	57.7601	54.2504	24.3157	27.8086	28.3024	19.7271	22.7056	44.8402	28.7245	57.2115	38.2914	19.1285	19.8345	10.8744	28.0988	3.84455	11.9706	14.3276	11.6869	5.03957	1.05254	6.68404
	52.0399	54.0622	32.8952	38.2797	59.7269	29.9321	33.3028	28.6977	39.9829	27.5484	38.1388	29.5075	10.5257	14.3368	22.0616	19.4313	5.56425	7.98811	10.4448	15.7205	7.71111	6.16868	6.29444
	45.5247	50.4576	33.5359	30.8887	30.3948	56.4636	26.1509	48.8207	23.4111	46.742	16.8749	21.238	12.0556	24.3017	17.0625	24.0441	21.0232	25.1779	17.1882	0.078741	6.9507	-4.53611	5.14406
	46.126	52.8639	45.1673	42.7195	35.2581	12.1856	19.5847	43.2055	26.7559	40.9496	24.5383	29.8495	10.065	18.4422	33.989	9.76431	8.6606	15.4608	13.59	12.0591	7.08304	1.02061	5.5741
	31.3552	42.0808	35.4401	58.4381	32.9946	21.6761	33.2408	44.5168	25.1439	19.9056	11.5328	7.5149	28.4855	9.60158	30.4271	-4.2861	11.3963	8.9095	24.1952	15.9465	10.557	2.36273	-9.20998
	39.977	46.9578	37.7496	54.0077	53.1641	38.043	48.2002	47.2924	16.2683	40.6542	19.1383	23.1775	19.771	35.9666	33.9496	23.4482	25.1406	25.4306	1.58465	1.29679	6.33956	-1.53937	6.41205
	42.0116	70.5533	43.6108	51.5749	34.4762	56.0523	7.05331	27.2225	37.7588	45.6343	7.6067	25.7976	15.8614	21.8874	29.5471	15.7238	28.7282	19.8267	19.1294	5.10196	10.4035	-6.38175	5.853
	47.1659	63.9173	22.5179	38.1356	17.7095	20.2418	36.3944	38.4196	44.919	26.7625	34.1114	28.8593	21.1912	16.03	14.7254	14.8006	24.7841	8.1761	7.37418	15.6883	14.1207	12.693	0.830838
	16.5996	46.448	58.0884	56.0525	34.0363	43.2792	48.8951	24.5637	25.37	8.58705	29.9744	17.2892	3.55641	26.9989	16.5977	6.87181	25.5216	5.9477	17.9776	7.35532	2.48877	4.25438	2.97772
	46.4893	30.7788	37.6091	40.4951	46.7054	24.432	41.7564	38.4799	36.2301	16.2765	25.8363	26.4348	4.37146	30.9574	12.2464	35.1183	22.6898	17.5964	20.2863	21.303	5.62015	-6.08198	-0.771291
	43.355	40.8011	24.6795	38.6314	28.4805	27.9844	34.1069	14.1586	23.7562	30.2203	36.7867	36.0776	0.457308	12.6372	29.4225	25.0307	-6.34294	9.95217	14.1241	11.0284	18.3275	11.6793	4.21749
	69.7063	18.6882	50.2769	48.7856	23.6918	43.2546	28.7319	35.4905	15.5102	8.99688	29.4111	16.5601	21.3311	34.492	29.414	29.9648	11.9925	-3.2424	6.89174	11.7663	17.3872	7.97244	3.86827
	59.4029	28.5859	55.5474	48.8162	23.2195	56.0789	44.4148	44.9489	20.9921	47.7268	35.2416	23.7083	36.7568	17.6614	35.9193	15.2709	7.69562	17.7424	11.1523	18.5686	10.9552	11.806	7.53364
	79.6291	36.5216	62.6996	28.0706	19.0856	35.2833	20.3452	35.7686	22.7519	30.1806	25.562	18.2946	4.34049	0.0314884	15.8344	-1.29081	21.8178	11.3304	23.4661	17.3271	7.54192	6.50744	11.9596
	69.12	76.0682	58.8438	40.1371	24.1894	56.1528	34.1713	31.8799	13.9308	48.1462	15.3775	21.2347	25.0675	8.36658	13.691	16.2931	3.40806	4.78295	14.1288	7.07346	3.45753	7.18766	3.4888
	55.577	52.8226	59.1092	53.2696	33.0974	46.9815	24.9523	1.00288	51.3736	31.3054	48.6276	50.1296	22.2253	2.26405	20.2077	16.904	10.0344	23.4876	20.757	13.5159	6.85802	16.8654	1.91618
	29.2113	44.8815	52.4306	9.18734	20.0466	20.3057	28.5189	41.7568	42.4462	45.0476	13.2364	18.0453	16.4659	17.0192	16.9528	11.2083	11.65	-0.385878	1.95443	6.46047	11.006	12.3035	4.44116
	43.5791	36.3435	41.7396	36.6837	22.8314	33.3122	56.7066	23.3655	41.8478	34.6049	25.6212	28.2202	11.2401	27.6129	23.5118	15.963	12.6433	1.9911	15.9561	7.05963	13.9837	-0.568406	3.97062
	32.6819	8.51179	54.5976	48.3975	13.3167	35.7343	44.6373	21.913	43.5436	30.5818	29.0116	10.2846	19.4336	21.3822	17.0676	13.0214	3.76401	23.2864	-1.42569	14.8445	1.48287	4.78298	1.49513
	38.0409	52.7753	28.7858	19.6013	19.3322	38.6248	19.873	23.3217	37.2658	16.5842	26.2296	33.4258	18.2944	34.4451	25.7825	9.51163	21.8507	16.7872	25.3997	10.7777	17.1819	10.6165	4.77483
	46.4206	55.6979	43.2586	63.7674	43.3806	23.5803	20.3536	32.3889	22.4284	17.9365	35.0164	13.3676	16.999	37.6292	19.4516	9.89229	21.0701	11.8006	3.31526	16.1424	5.07773	-0.46709	-1.83397
	46.2564	71.2853	51.0414	51.0987	32.1657	78.6637	19.7194	25.6911	38.4993	20.3183	14.4737	22.4707	18.1971	21.5319	26.4248	4.85311	20.5875	11.3024	16.0192	-1.88839	2.5201	1.26947	6.07203
	51.4364	64.4662	51.2838	52.5844	47.6147	40.8995	52.6408	14.468	21.8896	44.9754	26.0893	22.1644	12.7307	13.3576	27.0688	6.3051	18.4142	20.3376	26.9021	18.7834	14.5424	-2.44418	5.66518
	49.0967	38.7666	30.993	31.8514	10.6976	58.8971	12.9395	43.5836	26.2981	44.5188	15.4	43.6135	0.271331	-2.69249	26.5351	10.9835	16.0534	22.2316	5.74594	-0.0567348	8.38734	5.94292	-2.17491
	63.2115	5.16696	50.7914	52.852	15.9838	61.5753	25.3214	40.7997	41.7693	42.595	38.0928	36.8246	14.1681	3.15187	28.2361	0.0207841	27.93	7.54537	10.2388	18.752	6.81064	11.6854	-0.579037
	71.2693	50.6143	25.766	39.9285	37.9784	24.2884	52.5472	24.1865	38.3759	44.9523	42.4432	0.803282	44.2935	26.1219	12.1346	23.456	7.69144	-1.63848	3.36363	9.21219	2.32364	1.88125	5.83002
	39.1309	30.9289	32.8229	40.144	21.0009	24.7577	32.9639	33.4659	22.2919	6.01371	26.1914	37.6401	18.7548	33.3602	8.30328	22.6926	8.51581	19.4049	17.0966	11.2931	13.0204	-0.892593	3.14442
	25.0965	46.1225	36.9247	56.7457	41.4	47.2587	54.6499	45.93	30.2689	35.5901	43.3884	24.8845	41.7781	43.5404	20.7551	7.19497	11.2806	26.4776	7.15654	9.36387	-3.61872	8.72846	8.44712
	67.7275	33.8295	51.026	42.8978	38.0628	32.0035	30.6178	29.3192	34.0526	31.8918	18.5978	19.2943	24.0342	33.7534	10.5558	21.5391	10.5294	15.0514	13.1917	16.2625	12.5408	-0.772112	-2.70649
	80.1243	36.1124	30.1235	47.0791	39.3929	11.2593	9.80432	39.7923	3.89325	24.2228	41.3144	24.9953	19.2246	-3.35875	11.7487	17.8451	14.9119	-2.29287	12.2371	4.1355	9.20429	9.77063	-0.271003
	44.9032	12.7939	47.4903	36.2538	42.3429	20.8486	37.6263	34.712	36.0936	32.7328	29.2694	25.4175	24.1405	26.4076	19.194	39.3523	14.5396	12.7022	16.1065	12.0774	7.14679	12.5189	6.64217
	65.7273	39.8156	41.8254	4.44915	35.1421	47.0635	37.5813	27.8504	9.73532	41.9762	36.2293	41.5765	12.8293	31.3195	-4.47105	8.62573	23.97	-4.49097	11.4217	3.63031	2.46211	14.1638	-0.713645
	33.6141	59.4796	37.9024	39.622	51.9965	43.0922	54.4423	29.7623	23.6124	36.76	15.895	38.3678	42.1514	9.12152	20.3652	24.0403	12.8502	10.9109	0.642343	10.3686	5.62853	2.78982	6.97167
	26.2556	57.2027	60.9729	43.3787	58.7504	29.9936	13.2721	32.3156	22.5735	37.9165	30.8919	22.7845	50.6361	10.811	9.01276	13.2874	14.6774	6.79341	17.7312	2.38897	8.22224	5.97153	-0.94766
	96.992	28.3541	55.5707	46.6686	33.818	33.083	48.6702	4.17521	28.6066	22.2602	35.8339	34.3237	15.3905	15.3985	15.8998	25.0201	15.7589	10.4987	17.8043	15.4303	5.33586	0.729182	4.38705
	15.4527	59.6047	41.8544	24.5835	17.9825	30.0619	48.3847	17.5587	34.8022	13.2667	42.1669	17.9447	0.0532537	16.8754	10.0041	23.0284	6.08002	8.48109	32.185	11.9362	10.8833	1.35594	7.66649
	67.4653	2.64929	43.5376	36.6522	52.8101	64.1009	63.7449	62.5887	13.322	15.754	20.0003	35.4156	16.7013	18.3099	7.03184	11.6385	4.69138	17.4157	15.9374	-4.19228	1.52957	9.09379	8.77252
	38.3046	24.6902	43.3817	55.1792	61.5858	24.3782	28.8987	20.1836	56.8791	16.8151	28.4878	33.298	22.8328	23.3732	16.3334	15.8419	8.16339	-0.131125	14.1662	16.83	11.1162	1.56442	0.996846
	48.7594	41.8484	43.323	44.7266	30.2427	20.8276	34.039	18.7583	19.4445	19.7037	18.9573	14.2713	13.4267	20.8109	16.9801	29.9238	19.0418	19.6342	2.72336	5.14395	11.4688	11.4615	3.55233
	42.0687	38.7644	48.7811	49.9491	37.0588	50.3456	9.86748	12.7163	21.7016	36.4043	14.5428	12.5614	31.4861	9.50233	14.2203	8.05877	11.9707	4.91287	5.95162	6.77833	5.32963	-2.33811	-4.10424
	63.3423	40.6804	55.3798	21.0246	43.6572	49.4011	33.5103	41.9677	35.4396	33.4419	6.6406	24.2483	29.5396	23.7018	21.5919	3.70052	1.24686	3.3093	4.98592	17.6368	10.1962	2.28972	3.03091
	44.1392	74.7232	32.2383	12.444	33.5175	70.239	11.4767	40.211	18.0576	25.6598	25.0016	20.9411	31.0324	27.9615	4.83197	24.1217	0.973736	13.3611	13.6433	11.1046	15.0336	-1.17364	1.4772
	64.0081	48.5376	33.2233	45.4042	44.8366	26.9303	35.9267	50.9783	39.9699	42.7453	12.9665	31.7901	35.4764	19.4206	11.9402	18.4143	12.9458	8.80706	9.52344	20.0299	7.67012	6.8232	1.75471
	20.2226	46.4747	52.426	35.7332	40.4938	61.7019	36.207	40.1454	19.0807	8.93741	26.3794	-0.958399	22.7139	13.2778	19.2865	21.8807	15.7614	24.4426	5.01192	14.0339	13.4866	4.08586	5.73412
	69.3339	48.0665	5.28122	42.2673	49.5625	21.0616	14.8264	24.7646	32.7511	15.675	33.4014	26.6004	30.2131	45.6644	28.1173	14.2247	24.3792	22.9521	13.6861	6.05768	5.28474	11.9763	-0.00975397
	56.718	68.8	22.2956	18.8433	53.9467	47.249	36.334	29.6856	19.9418	45.9683	11.0773	27.2918	24.6795	22.6691	38.0134	5.38184	31.73	9.8543	11.8139	10.9886	3.39727	6.28949	0.0694079
	83.5314	38.2978	27.6718	51.5649	58.1487	42.463	29.6767	46.6579	33.9819	26.2705	35.0947	24.8009	16.2212	19.3659	31.2581	5.82599	2.49911	13.3397	16.5662	12.4188	12.8879	-2.43231	3.31929
	60.7601	43.5206	48.5545	36.9252	65.6243	39.6823	31.9233	22.4853	40.6589	20.8217	30.705	22.3126	29.5773	35.0651	1.7387	20.3431	6.65202	9.15826	22.9887	2.46056	7.14057	8.59749	-0.67928
	45.7444	52.9266	49.1191	45.9566	48.4433	37.9266	43.8752	39.2295	6.44048	34.8463	33.8609	28.4994	18.2517	0.532875	12.3251	22.3972	15.7411	12.6272	7.52614	14.892	5.34781	0.93206	1.92654
	35.2893	29.7217	13.6888	34.2381	15.4108	32.1694	38.4325	33.4033	17.8814	39.0958	35.5573	19.3652	26.3275	32.7204	20.3643	30.492	13.4772	15.9976	20.71	-1.72454	-3.4234	0.715524	-0.0243794
	26.3715	43.6205	31.2673	46.738	23.9617	28.6531	41.8917	22.5832	41.6613	20.1356	29.4669	33.0157	20.7428	25.8063	23.2699	7.83169	0.538164	29.0801	0.241536	6.3644	-5.1965	1.9939	4.56983
	50.658	66.0072	49.0796	39.2968	49.9943	32.5339	49.9644	32.5812	44.5665	21.5402	44.2526	42.32	13.5537	5.57878	10.9819	21.9317	13.8032	17.6994	11.5653	1.20067	15.3777	0.665283	5.16262
	40.3808	55.0419	67.481	23.3568	58.1541	40.8934	44.1164	6.21704	53.8771	48.0481	46.9179	25.883	37.1758	41.3855	13.8126	24.8107	15.4387	21.4878	7.68234	3.82745	-4.94109	1.31215	-2.31265
	60.6421	51.4225	36.1579	17.1117	38.8448	86.7402	14.6006	41.6582	34.7388	23.7881	44.0875	30.6193	11.9867	34.7918	25.4236	18.7206	18.1059	23.93	7.88575	12.9089	16.3694	9.33046	8.97262
	45.5632	38.9969	45.3679	14.0749	19.7378	50.3864	51.8271	43.7028	25.5801	29.7521	16.5024	28.5215	54.6331	8.97901	39.6869	10.1169	27.0145	6.88116	6.14337	2.05072	3.56714	9.79651	5.51168
	47.0787	55.5246	19.4214	44.6567	26.4756	46.3645	32.7644	26.6295	38.5767	36.289	31.6222	24.8242	28.4935	17.8022	17.9616	26.2523	27.3123	10.3941	16.1123	2.9322	4.45452	9.2047	6.65671
	59.5526	51.4689	55.0156	51.8305	44.4306	55.7839	-0.794286	0.390868	20.9476	30.8089	34.3226	31.9541	37.3871	19.3495	6.16215	23.4692	8.16916	20.9858	15.4005	7.03339	6.05416	12.2133	5.1876
	51.4289	62.2708	41.8216	33.8217	44.0978	29.6488	33.2522	49.2442	38.8446	28.0694	39.1576	24.1255	25.7731	37.3902	17.1912	28.4126	14.398	11.9437	3.78179	-3.69322	1.08135	-1.78827	6.54984
	37.3337	53.5345	36.6515	47.421	38.4319	43.5221	39.4254	29.9901	25.7031	46.8504	12.4374	19.5932	22.7321	29.8504	31.8499	28.9843	15.4807	14.6332	13.0468	-5.73127	6.25599	10.5909	2.74158
	-0.319972	27.3937	23.7371	34.7486	41.843	47.8723	25.526	11.0577	20.0161	14.4648	28.9715	-6.93479	37.6971	27.9362	18.8442	24.0227	9.91625	25.9778	15.7506	24.8875	1.77376	-1.88303	-1.59148
	48.1528	14.9705	45.0906	26.1406	37.9537	55.7204	36.4083	28.9323	19.7768	34.9899	22.8205	32.6882	26.8769	11.1454	20.6254	12.3161	24.2179	3.90872	2.25977	11.8349	-3.01764	1.86308	-0.841063
	53.3639	69.5577	40.2283	30.446	42.3415	25.937	16.087	35.6619	33.7994	27.9127	8.79757	29.7878	27.6225	31.7566	35.6593	8.99516	19.9534	5.49547	1.40952	12.9973	16.2138	13.0254	5.61066
	32.6673	39.3596	28.9799	41.9895	28.1828	15.5228	35.6471	24.5439	39.0896	41.823	58.924	38.6539	27.5965	30.9056	28.0605	1.80298	24.6307	17.8979	10.5439	14.3032	5.87783	11.0038	1.90029
	40.7191	45.8497	28.3091	39.3265	37.7693	27.6458	33.8449	31.5781	22.2369	14.4999	25.7355	38.7033	35.2384	28.4503	19.8453	19.4722	5.48684	4.3504	-0.483555	11.3273	0.824858	6.35103	4.27467
	62.844	52.5245	39.3889	40.4968	53.1257	39.922	32.2261	27.9425	64.2493	21.4071	29.2449	43.347	16.8887	4.82057	18.6086	11.6385	19.3321	9.42055	15.8909	15.7613	7.55955	1.37504	6.8945
	10.6031	68.2706	49.0578	86.2994	33.2591	49.9035	45.6771	33.9305	29.4333	44.5586	21.5697	7.85995	23.6141	12.0862	35.955	29.873	9.26374	10.125	1.48246	14.1239	7.77875	-0.771553	4.19831
	54.8085	55.869	45.157	3.60753	38.0859	29.557	8.99828	39.1495	31.9045	36.7112	46.4688	23.4124	19.9812	11.4998	10.0188	17.4251	28.2446	-9.34683	4.54444	13.6461	5.97711	5.74186	4.86331
	50.1626	34.9743	51.7837	28.4932	48.3267	32.0708	29.6017	17.7885	40.3039	25.1239	12.418	22.9535	23.2212	21.0967	10.1287	5.47214	-1.53996	3.1268	3.50208	5.16032	19.9502	8.27492	9.60743
	32.3573	63.5144	29.4454	57.792	37.2045	46.2507	40.9675	49.4615	29.6958	30.1045	49.3489	29.9409	31.6768	25.6097	24.2905	28.7271	23.8544	-12.2688	-1.39302	20.9654	8.44409	2.30652	-0.751358
	78.9348	57.5753	58.2091	45.6332	42.497	27.168	48.6016	26.064	27.7998	28.4997	13.1229	14.1856	22.726	12.4695	18.3761	23.4193	16.9265	19.7237	14.5406	26.3347	7.17263	3.54304	11.8504
	22.1489	22.3759	27.6384	51.4953	41.8792	47.3727	20.5197	9.59666	22.9065	24.5753	8.42855	53.6999	37.7278	32.3192	30.6681	7.52596	-1.39245	18.163	7.76464	21.5235	2.40747	6.84493	6.06527
	44.6333	43.6181	55.2796	69.5084	21.2686	19.377	19.6001	34.0487	29.0456	29.4854	19.9688	21.2263	23.3019	10.8601	11.1122	25.205	12.0661	16.2099	3.38076	14.5942	20.8226	6.70134	1.4945
	88.8774	38.1883	28.689	35.5757	29.7503	38.9346	29.5954	58.5776	41.4086	32.2451	32.8788	29.6866	30.429	23.895	37.8741	10.3281	20.7335	3.29463	19.6042	4.81312	-3.16806	6.49574	-0.780035
	29.572	45.8573	51.4493	41.693	9.58363	43.6195	34.3119	9.2546	53.7677	35.7704	36.0996	20.8658	12.8389	23.079	30.849	19.5943	5.03054	16.8382	-1.4777	4.96416	15.422	8.08954	4.70628
	28.0246	32.8278	28.9074	39.0913	29.7359	16.6487	59.4018	36.3064	22.9828	24.223	38.8848	17.1836	3.44764	21.8532	11.1743	9.19316	7.04315	19.2011	33.6996	3.10012	11.5688	2.63782	8.7712
	46.9812	37.8457	32.8458	34.7168	34.9593	45.1506	66.6851	40.3378	15.8867	34.8574	32.7486	26.1919	17.7375	1.0675	23.8667	-7.38962	14.4437	8.09995	-0.853141	15.637	1.98366	11.3563	-0.593103
	48.5159	39.3248	47.9295	25.5222	54.5908	28.3437	27.3953	32.9793	2.96865	44.8744	8.18562	28.9262	37.1925	32.1377	7.67956	21.3485	6.63884	5.27506	12.4171	-7.53955	9.31591	11.9375	3.84748
	54.618	50.509	55.6468	31.7277	33.1507	49.2223	32.9232	50.9495	28.4197	27.3908	34.5822	24.4911	63.3267	48.6063	39.4918	19.7661	3.13825	12.165	5.90051	18.6201	-4.01259	13.0618	-3.26685
	52.7044	55.7012	16.4172	39.6105	16.9826	33.797	40.105	29.6126	49.1763	42.7201	41.2233	56.4636	41.0731	10.3705	24.045	30.3536	-7.06142	8.059	13.6802	17.4644	7.05751	-1.3878	-1.04758
	55.6838	32.0656	63.3928	29.4328	50.7648	36.484	47.8553	40.2283	7.07022	22.2166	44.7868	19.151	19.5757	20.6517	28.7167	27.294	17.2615	25.7621	0.279083	14.5774	9.14276	-0.671955	5.15237
	48.125	30.404	27.906	40.0371	44.9511	28.9646	48.0888	42.6507	37.2151	20.4142	40.9554	0.829611	19.6656	39.5055	16.8492	10.74	16.2015	-0.364498	8.42653	14.5549	12.0193	15.1025	8.12588
	54.9287	53.6203	38.7069	46.7013	1.02092	41.0718	35.7343	27.8511	25.4436	32.0019	14.7218	40.8996	33.008	20.4996	18.369	15.5999	10.9181	13.7412	23.1853	1.32595	7.58373	7.92601	2.18622
	49.7568	62.575	60.6705	65.6301	38.9637	36.2015	38.0326	39.4006	32.8635	19.982	22.7423	10.9793	24.3156	30.5855	25.3821	18.7313	6.64193	19.0616	18.2841	-1.26366	1.69981	14.7406	-3.02596
	42.2794	57.1932	58.5474	48.5149	17.2783	50.8458	48.7445	9.58249	36.7363	23.6807	4.65742	6.53736	27.6236	5.87946	15.9394	17.9524	11.2537	7.90133	21.4859	15.3426	2.87324	-0.686477	0.508201
	6.14611	15.1356	53.1212	28.4295	7.0014	70.8946	24.5252	22.166	24.0931	38.433	21.938	4.51867	26.9437	3.17923	25.5793	9.84556	20.7124	12.9292	14.5334	12.6037	2.35115	1.11945	3.35616
	62.7306	24.0682	38.9242	46.4435	64.5008	61.366	30.2039	53.9893	33.1794	26.7371	14.8579	35.2342	2.18714	13.2669	17.9815	16.8912	12.4257	8.79298	8.96232	9.93097	11.4518	-6.5662	3.43087
	55.8935	41.2689	47.9935	36.796	34.5335	16.2071	38.4442	20.5397	36.2675	10.1888	17.9275	18.8256	16.2427	24.2822	-12.0062	35.4573	21.2605	15.2082	23.8537	-6.32375	2.20951	8.1238	9.46583
	33.6427	43.3599	70.4164	46.8959	22.3901	13.9378	26.7336	12.3178	13.4273	55.2876	14.0577	39.3351	21.7928	33.787	10.9927	18.5651	21.9362	11.6908	10.2801	2.41769	-2.76817	-0.682221	-1.44424
	44.5349	61.0753	66.9447	57.422	18.9527	14.6095	27.3141	57.4061	46.9591	25.3219	41.648	19.8682	15.5896	11.2136	27.859	17.1535	5.91245	8.35386	16.272	0.0660028	11.196	5.21657	1.48448
	50.1601	58.0085	46.2203	27.2653	38.1545	17.6935	42.6005	46.6067	23.5562	26.4252	43.1513	54.024	27.2305	30.4492	-6.76862	11.093	30.3368	18.0819	5.92554	21.8085	9.36305	4.50539	6.44197
	48.1417	37.9769	25.8061	9.93938	34.7225	30.2206	31.0695	14.6716	38.3385	36.7316	29.1433	10.8854	28.0834	15.1538	11.6783	21.8375	14.9619	13.9743	13.4828	-2.66101	8.83976	-0.22783	2.9265
	38.3381	68.8188	27.3064	50.0504	18.3649	58.9662	41.7081	37.2141	30.1593	11.2728	29.0261	35.1995	19.7326	35.0298	16.3622	17.956	0.353605	3.90484	18.1045	18.9497	-2.91354	11.1527	-6.12121
	71.4069	55.0657	25.6838	9.50191	55.2237	63.2504	47.332	12.8828	31.5738	1.78685	5.55735	7.38615	13.6726	23.2666	20.6326	4.99045	5.21462	12.7818	10.7415	-5.27897	-0.481338	1.63412	-4.25956
	46.7267	24.4998	50.0814	43.6712	54.3077	43.1602	34.0863	54.3691	45.6546	31.9495	12.6714	28.0745	37.712	13.806	6.49451	7.1299	27.3656	-7.63155	21.6043	-2.63997	-6.79038	2.11494	4.45235
	50.3236	67.5148	26.0029	31.577	38.7588	35.9192	-11.2737	20.8521	40.6136	42.1045	32.252	21.6381	20.1841	14.1912	8.08688	20.1516	-1.90532	4.60531	8.26374	16.4862	9.16479	0.701108	-0.074878
	36.8053	54.1051	35.9062	53.8949	43.1461	39.1901	14.836	8.56015	25.262	35.256	19.0273	21.0256	20.8935	33.403	26.1777	15.3789	15.1037	12.6139	-4.29986	10.3952	8.06286	14.2501	7.36926
	46.2738	27.8664	15.4009	63.7364	25.0691	48.042	29.6985	28.1723	34.211	57.0758	34.2353	19.5346	33.3601	14.2811	15.3595	28.9809	9.09163	17.6605	10.5525	6.40398	13.2202	13.3629	1.27379
	43.4617	34.311	56.0496	56.6858	54.6426	60.4466	37.2981	25.2812	51.2225	31.4051	31.3877	34.7643	18.8893	11.431	-9.51332	4.86475	19.7718	14.8492	-5.42281	10.3655	-0.0104715	4.48239	5.23028
	38.5091	32.9911	11.4428	37.6761	49.5021	65.5581	43.4551	26.4377	-1.84183	50.319	21.1706	33.5353	33.1729	22.6532	-5.80455	29.893	12.4445	12.6599	17.0796	9.0353	-0.523801	-5.77182	8.53504
	13.3969	56.7373	43.1965	59.1167	31.8525	29.9001	39.7035	58.7255	24.381	35.0191	41.8497	25.5716	28.206	26.4538	8.66022	20.9413	12.9311	9.49302	19.0036	9.81307	6.55579	1.69213	-0.00774004
	37.5859	45.5926	37.639	43.1796	60.0728	38.1853	45.8725	25.5526	40.2181	16.6993	33.0629	7.89917	13.9273	32.5763	31.0164	26.0256	6.2195	19.6353	8.17013	9.41818	7.89828	6.19385	5.40853
	35.31	49.1913	60.8118	48.4795	46.1146	47.787	16.3972	15.5042	32.768	25.1779	15.1998	20.8742	21.8364	16.8347	38.4944	31.6636	9.67252	13.1837	3.46214	7.29712	7.08526	-1.04578	1.06603
	39.6273	26.9351	37.6435	17.3354	36.812	30.4393	30.9008	7.92618	23.3497	48.5244	14.4413	35.8759	18.7562	16.6064	13.5237	1.76478	22.3211	8.83251	8.70419	19.0029	8.00736	-0.235832	6.51701
	82.3774	48.9953	47.689	26.8015	11.6668	44.2081	11.4267	39.6551	51.0759	39.4809	18.1597	8.54652	36.989	2.67653	23.125	5.37009	30.3425	12.1918	14.978	11.4553	14.1692	1.90409	12.755
	31.5771	52.2953	49.2744	36.8183	42.1766	44.8879	39.5303	43.4229	41.1772	46.3311	32.5229	15.2397	26.0275	22.0175	14.8302	19.7218	1.81343	10.8856	-7.30943	8.24453	2.56344	9.23562	4.6605
	52.7999	20.1537	28.5483	29.4901	46.9892	30.1761	26.7242	24.1449	21.3056	2.97723	29.9565	23.1553	27.8761	21.9986	4.60602	14.5527	23.5583	6.82694	-6.89471	15.1145	12.0439	-3.72702	7.43392
	24.9468	40.5444	68.0382	24.7357	27.0772	46.6142	24.5382	26.6045	35.912	43.1319	19.5104	1.56507	22.3323	26.7712	17.6313	17.8742	21.9314	22.009	7.58217	9.69127	11.9747	18.8025	0.215822
	22.5429	63.5425	78.4319	35.4387	27.9126	49.9901	26.1289	79.8829	44.359	42.7785	28.4993	29.8388	17.0907	13.0068	39.7789	34.3893	18.8387	19.6968	14.4576	14.0131	-5.86529	7.85063	4.17261
	72.1422	46.2505	55.9277	46.4313	44.9892	35.4711	50.6596	28.1885	40.2678	32.2134	17.1397	33.8967	25.2077	24.7781	19.0581	30.637	26.6455	7.84589	19.3996	5.30556	-4.28472	1.64597	2.2769
	28.0226	30.6363	32.1576	46.7727	36.2604	51.1881	39.31	36.1951	21.337	14.1755	30.8189	27.8604	10.6903	48.7438	21.5852	24.2024	4.17751	8.18856	8.06246	0.495937	12.141	2.37212	5.2357
	68.5551	44.2431	28.4696	62.3665	21.1229	43.6783	32.1698	11.7647	9.30899	29.2538	44.4534	32.9591	11.7955	21.506	19.5063	12.9583	15.433	8.80678	0.503676	19.364	-0.761585	8.53757	1.05271
	60.4242	56.0022	28.1916	40.7303	29.7742	46.4804	60.0261	18.4207	14.0232	10.0744	30.9262	10.2521	9.28236	29.0471	22.3254	15.7602	17.6544	9.67389	13.8499	22.4919	11.6079	9.52317	-3.1104
	56.1129	17.0007	67.3458	31.0008	16.9243	29.5844	50.4325	19.4524	15.2651	17.3423	17.2001	34.4055	22.1727	3.88025	19.6709	17.251	18.2912	21.5069	10.1122	14.7616	0.792956	-0.232217	2.55715
	20.876	22.7608	37.0706	47.1597	41.3614	51.9176	39.896	39.5439	21.5904	5.3429	19.8922	22.0853	26.5763	16.7394	27.7333	-0.38919	12.2619	11.4676	10.1964	7.23385	0.703096	-0.93091	1.94001
	50.763	44.6859	67.5767	43.7728	40.8011	43.4445	32.886	46.7925	11.0954	31.9454	15.2334	-19.6405	16.3777	20.0304	6.4238	18.7002	30.0446	20.1238	10.1732	-1.17219	19.6929	6.30264	3.9012
	32.8773	28.6249	61.5076	25.7082	26.8954	24.4517	37.8598	37.2478	-2.40921	27.4221	38.5123	55.6191	45.2839	11.6855	20.6936	23.0454	14.953	25.0821	4.32086	-6.74904	2.09605	-2.17917	6.77204
	52.5723	17.2435	48.2398	24.6416	32.5381	22.0986	29.0996	47.5347	34.0058	26.7611	23.3099	22.0657	33.0516	27.2594	23.2873	17.2644	9.76034	8.0112	12.7386	4.68321	10.741	13.6783	4.44366
	20.6774	61.5642	40.26	33.3232	52.2681	49.0072	44.3885	53.6148	22.1486	46.8038	21.1864	27.4166	9.16828	26.5451	34.6567	25.3983	24.8967	23.6469	3.27974	7.40153	10.0005	3.6676	2.72365
	23.3156	55.0147	42.4665	47.9724	21.251	20.0985	22.8578	24.9933	23.9542	22.9733	52.1256	40.9184	23.6562	10.365	19.2317	40.5431	27.0459	23.4391	12.8733	12.6253	10.2042	1.58602	7.85503
	14.782	67.8684	92.9132	55.2894	45.7533	32.6153	11.325	19.042	24.2871	17.9599	29.9231	18.2336	33.5499	23.5926	7.66527	30.9302	13.8181	17.3313	3.48955	24.6049	-1.15973	5.64982	0.703046
	42.5094	28.5963	25.9471	44.6246	54.0491	32.8156	14.6015	29.8431	26.6395	33.6381	40.9916	8.50388	30.9091	27.1493	9.68153	20.8777	8.86163	18.108	24.5447	10.0264	2.99939	-6.76784	7.21893
	68.1131	37.6229	50.6103	14.0901	18.3006	31.7617	46.8189	41.6337	40.7038	45.6724	43.6694	6.09139	24.4747	-1.73401	23.6941	6.99662	10.5965	-2.31772	13.269	14.4771	5.99676	4.27163	9.18809
	33.7746	41.6734	46.6463	26.9076	39.4105	39.8347	33.3699	47.9095	50.8682	59.6179	30.1521	7.02762	50.2035	34.5486	6.43085	4.66345	14.3404	23.6224	-0.45423	24.6819	6.6466	9.13501	6.44424
	49.5285	21.851	43.7668	45.0512	7.05361	37.8949	20.5489	51.9195	19.5569	13.3806	22.1484	31.0193	28.5486	9.2052	23.47	19.6783	12.304	-5.05676	7.69171	0.985998	10.6593	13.3461	3.92043
	44.2132	71.8	32.2128	70.7079	51.1257	33.1964	55.6208	41.0614	18.8427	28.667	31.9187	20.9564	26.8826	17.2257	13.8689	3.33907	16.6703	2.62667	15.1592	-2.41702	-0.335436	7.14689	1.34598
	48.259	61.1789	59.0222	41.3467	34.8789	35.6928	2.91453	37.6779	37.9117	46.3627	41.7548	15.3438	9.37388	12.0761	32.0763	26.7671	10.2766	22.9305	10.0838	-3.98801	15.2549	-6.01458	8.70913
	44.2527	29.6567	39.6026	22.2617	29.1966	33.6735	39.642	35.031	6.74388	14.2249	39.6704	30.2403	18.3015	19.3896	18.8998	33.8807	15.8604	16.3382	6.22753	14.1019	-0.806498	5.16043	5.89109
	48.883	39.1475	40.2631	32.2066	18.2587	72.1432	7.8926	16.6953	20.2487	33.7376	29.6156	38.2392	22.6049	-1.626	23.2227	26.5093	14.4546	-4.60873	17.2959	12.4635	0.483258	4.24796	8.65222
	32.03	61.5179	38.8292	73.7319	43.0428	41.8566	2.51213	29.1375	19.5283	17.5932	51.1536	47.6703	21.277	4.56184	12.0014	18.9956	24.0321	1.33265	9.16795	17.9947	3.95134	3.31567	2.84242
	23.3411	66.6413	29.2642	39.2262	42.8195	10.6479	39.3675	57.5801	37.1093	13.9441	18.0198	26.8195	24.8815	23.8384	34.1138	25.4823	1.34166	16.6975	10.557	11.2316	6.67875	-3.47213	3.08658
	61.3763	32.9949	50.7895	33.4419	26.4337	40.8189	27.9771	21.3015	29.564	28.5225	38.2817	38.0255	6.62	20.5398	33.9094	17.1591	5.2239	2.77285	6.92051	12.889	2.8747	8.16253	5.40077
	53.4046	39.4393	56.3329	47.4714	36.8924	33.3127	40.315	36.6971	32.3131	22.4051	27.5203	17.6323	31.5019	13.0728	29.8099	15.3205	34.3598	22.2627	25.9512	7.53676	7.25355	6.67183	4.22767
	25.2215	51.0783	61.353	55.057	31.2834	43.1895	45.8846	63.8541	44.6318	23.626	1.57677	16.286	7.20585	50.8705	14.0169	-0.100418	-0.0975483	5.6091	14.1891	11.338	15.7556	7.06028	1.00527
	51.6335	9.29737	21.2236	70.4421	57.5572	32.1682	30.9529	14.0546	43.6139	39.5072	17.0462	7.5717	12.8444	19.8087	46.4271	42.4399	44.1333	14.9861	3.63233	6.4599	17.1761	14.467	-1.61404
	37.2752	63.401	40.6562	46.2466	45.7899	55.0232	23.5746	52.7317	29.4453	36.4848	15.1031	20.6847	8.64259	16.9003	14.9029	5.35163	15.7137	20.1723	13.0064	0.393364	13.8298	10.4502	5.50621
	34.2501	47.2264	45.1625	40.4323	30.6992	25.6458	27.9533	17.2883	41.7997	35.477	17.1096	28.4353	27.1895	36.445	13.178	19.5523	5.93634	14.714	6.10386	10.1218	-6.00371	-2.45822	0.718029
	52.8885	44.5662	49.8518	22.1147	32.203	50.2186	22.7803	41.256	34.288	3.07279	27.645	35.3377	16.8566	25.2315	26.8154	22.473	26.9661	11.7734	10.8457	-0.474606	10.7372	2.09852	10.7446
	55.9758	65.553	72.6954	16.2267	50.7359	29.2334	31.4946	3.06578	43.7513	35.928	34.1949	20.3305	27.0255	13.1335	19.8952	13.4666	15.1485	15.3275	14.5373	7.59517	12.2685	5.33797	5.97276
	73.571	34.0107	44.0823	77.7488	46.3122	11.6067	50.0238	21.2237	16.4184	25.8234	26.7087	18.562	23.2017	24.1441	23.6686	24.2054	31.9444	13.7846	8.26691	11.751	-9.31577	11.3265	5.26937
	62.5362	34.63	12.8321	61.5153	22.2362	28.5939	56.0829	37.3954	29.5526	27.911	18.2147	14.0565	45.161	20.9393	-6.11878	-13.2807	3.81629	18.5586	1.48381	7.45292	4.94225	5.70972	-3.93279
	44.395	54.0165	62.416	54.0399	18.6198	39.8276	41.5225	21.3622	34.2908	33.5477	42.0991	12.1114	19.6512	23.5987	20.7349	27.8612	16.7469	13.0551	4.39414	-2.73458	9.62073	6.02126	3.97862
	14.5194	32.1036	47.8644	28.4924	32.644	48.9603	33.2217	59.0175	28.2747	17.7699	7.36002	45.7842	25.1211	22.6832	30.5807	-0.991404	26.7778	22.5394	3.30802	-8.3698	-0.0602216	9.82292	4.50354
	60.2625	50.2461	36.3633	64.7834	51.633	47.6427	38.558	41.9024	58.507	28.0666	19.549	21.2524	29.3159	10.6087	2.33387	6.28259	1.13496	25.9989	11.9557	6.8602	1.05652	7.9382	1.1774
	20.5926	83.3103	41.9024	66.3442	22.747	18.8891	40.2527	45.4834	46.1931	45.7127	16.8843	20.4345	16.7235	28.8838	22.3219	11.2309	23.4599	4.2839	3.62739	3.39647	17.5611	10.7663	2.22922
	29.6248	66.6559	73.9742	47.7028	53.023	24.0503	45.9855	24.2204	17.957	2.78465	33.439	21.7442	20.4506	16.1504	36.8054	24.9723	-2.48632	10.4429	23.6368	3.83718	3.11498	3.00578	2.49385
	23.8383	67.4264	28.4342	30.622	38.0954	32.658	46.9163	50.456	23.6591	35.8008	45.5051	19.5833	15.7309	2.72386	12.6421	-3.21567	11.5443	21.0812	10.5269	7.6907	17.7939	16.1143	10.4639
	20.9574	66.1217	51.8868	43.1328	66.057	34.5789	54.5715	33.2601	39.5203	2.04468	31.8429	58.7147	38.1963	9.00072	-2.98725	13.0112	6.51519	16.9554	-2.69386	1.75483	4.11688	-0.940091	-2.56773
	58.801	36.4481	27.1219	39.9745	60.3378	20.1252	49.11	33.0169	8.86032	16.4924	44.0859	16.8679	43.0657	22.2401	-4.55725	28.2813	22.3471	16.5957	14.3526	5.90498	5.03867	10.206	4.3663
	18.4929	15.9207	45.2556	32.8418	26.7238	40.8825	26.4315	18.6822	24.2684	29.5094	38.9075	42.8305	34.8353	47.4914	16.3965	9.68716	10.5543	13.238	14.8866	5.52891	15.572	17.0402	2.63514
	13.3158	58.5203	34.4277	44.4232	28.1899	26.5527	38.8609	15.9381	38.9156	26.2785	42.0386	45.6526	25.7622	19.3817	28.9485	14.6164	22.8876	30.2821	2.46267	11.9711	14.5364	0.87162	6.15479
	31.2418	25.0427	38.2148	39.0617	19.1161	6.3336	6.05743	12.4185	36.0291	31.4022	21.4384	44.6658	14.947	21.6382	9.3261	27.0416	-3.833	17.7559	17.0451	7.05161	7.34647	7.72205	0.348603
	55.0963	19.643	26.4752	34.0372	33.1222	55.1328	19.5449	41.2226	16.5409	46.1864	28.3961	24.2427	53.5736	21.3605	26.8691	-2.7378	14.2013	-13.049	9.01597	2.43381	5.84613	10.3368	-2.31135
	41.2367	37.9578	40.0663	59.2811	23.8921	-0.488665	12.9818	64.5155	42.8055	4.17421	27.1992	23.2813	26.0514	14.3796	-1.81571	16.9946	11.4056	16.1505	16.5493	5.06082	-3.0662	-5.15751	-0.707505
	63.2051	63.6226	19.5049	47.3206	32.052	45.6301	31.1202	15.3112	16.9677	39.4959	6.68841	52.8473	30.8944	14.1612	18.6126	29.9906	-5.93978	10.0396	5.02797	14.2152	11.1335	-0.253539	1.14654
	57.8965	55.165	52.7269	6.70765	33.7188	57.6175	32.6523	50.0199	29.2843	36.1302	33.66	18.9943	13.1361	29.9712	17.1507	18.7827	2.70579	19.8081	21.3436	9.26852	6.32973	12.1049	-4.92734
	39.9516	54.2285	56.4565	45.8873	21.2456	38.0628	32.7964	43.0083	11.1283	6.18781	34.8218	25.5684	39.0827	19.7702	7.47809	18.5306	5.24541	15.4691	15.2932	5.13033	-0.14563	-3.68789	-0.61885
	74.4813	48.9282	55.9406	25.8166	15.8476	42.1741	34.457	27.3084	36.0702	16.8814	6.72622	21.351	23.7542	31.5195	21.6156	13.9771	34.2604	19.403	18.2281	8.8856	19.8341	13.6737	7.32169
	40.74	55.7674	26.9196	57.8455	55.1887	38.9053	34.6651	29.0974	17.4056	38.3169	11.3715	41.3535	23.9591	-0.811361	16.6955	14.2035	10.4978	14.7885	14.6062	0.930116	8.83169	9.82424	-3.62889

## Sheet: Fig_S1Aleft_orange_curve
		Each row is a mathematically generated ‘neural’ response profile as a function of continuously varying input using a fano factor of 6. N=1000
	8.88021	22.5059	31.5697	49.5224	33.562	41.863	17.3213	23.0145	75.8503	50.7709	20.9398	29.3193	18.5135	36.2725	37.2518	15.386	14.843	9.43004	10.9169	20.6472	1.56788	15.7454	26.5906
	55.5248	35.8228	33.1087	44.9779	38.1497	57.1121	54.0913	27.1259	53.6697	26.4065	40.1522	22.7225	31.3868	23.7278	13.3549	16.0218	23.3982	21.6537	-0.235801	18.6112	9.97091	0.773201	5.67687
	41.6767	20.5259	50.5554	22.3132	31.6986	66.1206	68.9389	50.065	32.621	51.6863	31.5254	31.6444	25.2111	38.2025	9.27844	12.2344	13.8064	10.3372	17.4052	11.0939	21.5232	17.7098	8.5763
	54.9554	42.6855	49.8815	73.3993	61.9206	38.3242	51.5103	7.28287	38.1797	31.8253	9.20751	30.2148	22.442	28.3147	32.9664	22.5591	11.9386	-0.80734	17.0978	4.47334	13.6942	-2.1208	-3.88639
	42.1377	43.5689	58.2954	75.1503	40.9918	34.7459	41.5532	58.3626	34.3413	38.4576	26.8348	30.0866	13.0237	24.7931	0.455313	10.6147	16.9023	23.576	10.6917	4.50587	24.3027	13.5717	18.3504
	47.2279	49.6759	23.2203	36.2615	57.4568	20.3458	46.2785	41.3293	42.7663	32.7725	14.2129	16.4268	-3.39142	40.2359	19.0264	10.4738	16.4258	10.5933	2.43631	-1.85887	18.7092	18.2274	8.38063
	12.9868	43.8109	16.4617	55.9325	56.1469	25.0823	63.0853	30.9668	23.2164	32.5047	38.3554	38.9896	2.96952	18.7941	10.7887	28.756	20.326	3.34767	9.42607	9.193	12.6414	6.38816	21.006
	53.5019	49.4507	75.2116	24.2942	27.8812	37.7737	64.6269	11.2045	35.146	41.7857	18.1147	46.4149	6.67298	14.6811	16.8337	25.232	4.35216	9.84634	13.4617	23.722	17.8173	8.96257	22.4763
	46.1507	52.8793	91.9543	21.2097	66.3731	46.4468	29.3095	40.8836	33.9172	46.1772	46.6683	20.1436	-0.749648	33.9687	5.14047	4.66901	29.7375	7.12909	-0.901534	32.5222	11.7238	11.4832	16.1415
	56.038	52.9263	17.9566	25.4537	50.5546	28.6666	37.2262	20.939	61.1234	12.1565	17.8516	33.4986	-0.672841	37.0972	22.7143	17.1031	14.0101	13.3524	13.5701	19.4787	9.75395	11.4548	21.8737
	31.385	60.2709	23.9716	46.3875	43.7781	36.5921	41.9	39.9348	30.8356	41.5135	45.4921	27.7052	14.5805	17.1467	11.4327	10.0308	8.50982	-1.1305	13.2023	0.518603	7.21644	11.2315	21.4239
	26.1511	38.1603	59.5556	30.8849	29.1426	32.0119	33.1193	19.6172	21.892	34.7125	27.5644	27.2412	25.8968	17.0124	21.5352	28.5773	12.4883	19.4992	9.95959	20.9951	21.1176	1.27006	22.8543
	22.8948	17.948	30.3211	58.9546	41.7605	2.45783	43.3679	43.0464	36.0965	45.7682	31.2014	26.7351	25.9047	27.7106	14.9544	25.813	11.1063	12.5977	-0.235352	21.9147	0.556348	7.26307	6.04872
	35.41	46.8307	37.0832	51.4251	32.6381	42.0508	77.9191	24.5061	55.883	30.496	29.6945	22.6133	8.89069	11.8129	19.8488	16.1923	12.7577	17.5813	-1.54281	16.943	5.95564	-0.137169	3.8076
	37.9011	43.3971	52.226	36.0874	33.5754	32.7973	31.6456	25.3156	32.6903	26.5906	52.1501	33.3887	29.9198	5.26646	13.4911	7.45779	28.3276	15.2578	12.2779	10.9191	-0.482942	0.640025	7.97614
	37.7993	66.2626	45.5918	29.0571	60.2371	36.4352	48.6986	44.5025	29.4185	33.783	26.7678	23.4548	18.4934	13.2315	3.6491	8.44452	9.47264	19.2239	20.7037	13.9751	0.940667	8.83489	9.5363
	31.3384	30.2928	39.9616	74.621	26.3219	26.5123	20.2474	47.4673	31.1309	36.6091	35.9727	9.26617	29.5802	7.83192	21.6565	26.8137	6.53312	-1.47108	15.7766	2.47857	1.11496	0.594146	6.78961
	36.448	37.3231	49.8594	23.5684	55.8923	32.4057	20.5952	19.785	40.6373	27.5848	42.4582	26.9958	41.307	28.5493	21.8837	10.9516	14.4	15.955	11.3759	8.65325	7.4398	11.5966	13.1458
	45.4782	49.1138	41.6114	24.9234	19.3436	35.0506	23.203	45.9324	43.7761	42.3896	33.413	18.9799	21.5297	15.4073	12.2008	5.53988	5.32353	11.5536	21.9598	5.56447	19.1108	24.5035	5.86053
	47.1654	37.2598	25.8454	24.2993	38.6905	49.023	43.6044	46.3125	16.5212	13.6829	25.1299	23.9546	-4.90615	23.1483	13.7945	4.97917	0.467706	5.74164	14.1244	8.47063	10.7968	9.91967	-3.01385
	40.1324	28.6143	26.3984	22.3738	21.6808	34.2489	22.0635	26.6259	31.9663	35.8981	44.9962	40.0175	1.9732	24.9911	11.8817	20.1157	5.15426	9.80968	19.7544	4.1276	16.1818	4.66314	14.279
	42.8177	22.3346	43.3323	27.4144	25.7316	22.194	50.8593	24.0312	27.8025	49.3264	32.8062	29.1444	17.0729	19.809	31.9363	13.3628	9.44147	11.8488	10.4371	2.53204	11.9172	12.3812	15.6779
	32.5083	42.6607	39.279	57.4396	40.5372	38.411	41.5094	21.2886	43.8854	38.7577	22.9735	1.80344	14.2198	17.8503	13.6349	-7.28715	17.666	-2.11884	30.4891	17.5514	18.9059	-4.81545	5.22816
	27.6769	34.5154	30.052	49.3643	59.253	35.4176	36.2595	10.0991	58.3425	48.7736	35.9012	65.6266	49.3888	24.3996	12.0636	12.0086	11.5136	8.69682	12.78	16.3785	7.05689	3.02622	5.69346
	50.2006	46.8952	56.6794	22.5316	33.1046	29.5447	23.2281	15.5396	45.0463	28.3219	19.5269	19.3681	38.0352	31.9019	-2.57645	13.901	8.28282	-2.99726	10.4533	11.7443	12.4082	-6.20744	10.5632
	29.2419	12.1658	22.1556	41.1842	34.0268	25.2015	55.4489	32.7169	48.9345	18.7099	33.0859	17.9749	4.08431	11.7079	7.64663	5.99193	14.2974	18.7824	8.46199	21.9639	14.2698	12.1679	0.596312
	25.9691	42.8268	46.863	65.0979	49.9901	15.569	22.5042	50.1555	27.9432	33.3774	38.8855	15.7121	11.8102	18.9544	19.6046	10.6667	3.4464	20.2442	7.84505	2.96612	14.8618	4.44104	-10.9257
	52.3665	35.139	30.3625	62.1702	18.5045	30.1759	46.6222	25.7195	36.1649	31.7439	15.3032	43.1209	18.4683	8.02551	21.3706	1.87924	5.56618	-5.18057	22.2676	17.8044	3.18977	14.6311	12.1577
	58.772	40.9969	45.2975	47.2863	1.32881	18.2348	44.118	29.84	74.9353	41.5855	29.8389	64.9403	1.00272	29.5785	7.48225	-2.87316	15.3002	22.7185	4.79728	18.0788	5.58977	5.32902	10.2588
	47.2366	43.7231	55.9822	34.4754	41.5785	18.2783	43.8692	32.9093	37.6276	55.5185	39.6968	16.4956	3.41521	44.104	11.1608	5.82364	11.6684	12.1121	3.07401	1.78856	20.7361	17.6635	10.5896
	54.1709	68.8982	47.1336	33.0378	34.6033	35.3187	35.0366	31.9874	22.2382	38.3303	41.6217	57.1885	23.1781	11.0165	23.8519	21.8492	25.9451	15.2812	10.5384	13.7725	12.7722	18.2976	6.01549
	24.7318	13.1469	19.0723	58.9226	55.6838	42.5387	39.0922	34.5505	7.99266	48.2714	40.3834	51.5137	19.6458	18.2703	14.1959	4.43328	19.0797	9.06819	9.39456	18.737	19.91	11.8453	9.10045
	42.7951	41.8033	49.1177	30.5935	26.0683	29.0385	51.0499	15.5431	29.9292	70.9938	36.6249	23.0438	23.4752	15.1818	10.8843	13.7324	18.141	18.3638	2.53804	1.35561	14.0718	22.4467	-2.53927
	16.6804	27.253	31.1624	52.3839	22.7153	17.3877	25.8144	36.7745	44.9676	25.3983	28.9776	42.222	27.6084	20.2147	1.70657	13.4699	6.143	-1.92344	12.0333	8.37338	4.75166	10.6335	9.13762
	56.356	66.8012	38.747	28.0237	58.0828	21.9541	48.1147	58.5289	28.3914	20.0452	5.34431	31.7199	6.91051	16.4731	14.0108	8.68192	10.683	26.901	5.31326	13.8687	15.8938	6.99061	22.8471
	18.0055	42.0157	43.439	20.9794	14.2352	12.6154	46.3607	56.3858	23.4885	47.9813	14.4501	23.6791	26.2004	20.0543	9.61412	24.5684	13.4216	11.2454	11.2099	15.1881	18.2393	6.15253	-2.65158
	10.5114	11.3209	53.7735	30.7106	36.6082	52.3286	44.6418	48.7719	45.5378	29.3222	33.1228	15.6491	-0.528234	14.084	21.4196	-1.94021	15.9061	3.31335	9.12412	34.7508	5.0077	16.3907	15.3363
	35.8045	72.7111	40.4806	48.107	28.5122	74.1768	34.7345	28.3161	50.1254	15.88	24.3276	46.1488	30.457	23.1514	11.2385	16.5642	-0.536191	28.0916	12.5233	7.51424	17.3412	19.6006	5.66305
	45.3065	38.5446	31.7582	18.8816	34.671	60.0676	27.1421	48.9111	44.1337	31.8041	26.3011	16.1122	38.2545	27.4781	37.9031	20.257	17.0432	6.27051	10.694	19.8237	3.25874	5.5504	5.84353
	42.3704	24.3096	48.4558	45.5807	42.0647	69.4158	10.6163	38.2066	22.0106	35.691	36.3846	31.8564	10.5054	20.6144	2.29485	3.14416	19.3073	9.64923	12.7547	17.8312	6.9279	5.96919	11.1001
	43.1553	36.1615	46.8166	57.9556	44.1358	53.1424	44.2065	71.0346	44.7426	5.64563	38.5289	30.8581	27.4183	14.4238	12.8618	14.5067	2.79132	2.45627	19.968	-2.4352	16.6671	17.0662	9.69826
	26.7716	47.518	39.9062	32.8961	16.7749	27.3179	30.6434	22.9457	39.6638	20.5235	33.2368	36.9246	7.07708	14.0929	19.3853	13.8465	5.4829	9.18289	15.9596	-2.55556	4.99975	7.31178	1.83676
	40.2624	53.6483	53.0817	55.4593	27.2286	31.3896	50.8646	22.7101	39.2508	76.4739	21.8618	20.5172	30.165	24.5472	20.0298	15.203	9.81568	20.1544	5.66541	19.1792	-3.98138	25.8757	15.2982
	39.7907	25.2495	61.2478	70.2542	45.4954	49.0242	36.6896	23.3208	43.5223	1.81448	44.9428	54.3128	18.8314	20.3896	27.9908	28.8391	22.9893	18.3304	11.517	1.8092	8.30351	12.1721	11.3029
	67.4443	31.3777	45.8819	68.7423	47.2619	41.1048	29.7865	34.428	22.5438	9.57752	14.0054	29.6484	28.2449	1.53682	15.1969	7.41812	-6.92603	10.8901	3.42541	4.07599	7.18086	-0.996869	14.9267
	28.7041	63.5151	36.1533	10.4719	12.7202	51.0173	38.8386	31.9325	18.6561	29.257	25.8821	26.1907	28.6214	13.6547	7.45729	9.41424	23.7752	11.3469	19.013	4.19341	6.61697	17.2884	20.5029
	44.3928	34.0762	50.437	62.2451	51.7164	35.9395	62.1334	35.7293	35.9662	26.7007	22.429	1.07515	-3.63297	21.8151	2.75603	29.6409	26.7331	19.4874	11.0213	3.42955	-2.48194	11.5222	12.2153
	41.0296	27.6429	43.3175	43.5325	61.9766	44.3614	23.1876	64.0729	18.7909	38.5504	20.2581	47.0112	28.7525	23.3011	0.0608972	20.6223	7.63741	4.39154	8.44892	0.166084	8.40445	5.58276	-1.42874
	48.9197	39.5888	16.5367	35.5523	10.1006	38.2323	39.0192	39.0502	38.1334	48.7072	9.11921	-5.33257	18.0031	21.5383	4.60818	15.5087	9.57966	8.37795	18.8619	10.9046	9.02869	14.7566	6.35598
	35.3592	30.3652	47.4715	37.7959	16.3219	24.8204	43.0272	31.9031	44.0135	36.6435	56.8587	33.3891	44.2935	14.2578	20.0797	18.5351	5.60708	10.4697	12.8033	-1.07018	-4.26131	14.5052	4.03652
	27.3931	43.3261	59.8395	22.4446	52.4747	34.8003	27.7026	20.2896	27.1133	40.9548	12.0722	29.6338	14.8404	15.5387	8.84161	25.3286	10.2874	4.4129	15.1067	20.6633	21.5941	1.50521	9.89006
	62.3193	21.5757	43.7806	54.9839	50.5107	58.8352	41.962	17.1795	33.7611	36.0543	20.8564	7.03927	31.6695	20.9357	10.3168	10.6455	15.2516	17.8931	-0.678005	2.87846	1.45757	5.7681	13.2466
	32.3781	56.4066	58.2423	19.8363	27.2644	53.3208	43.2713	26.0114	36.5741	23.8988	3.94409	38.4356	7.89045	20.1646	21.3733	22.4964	22.1599	5.39764	15.4679	6.79754	16.5087	16.8367	9.29853
	51.4817	58.5238	45.731	49.4774	45.0991	15.9539	19.6962	27.8267	38.5392	26.6917	44.8738	29.8513	28.9739	30.1418	26.6482	15.2504	8.09436	5.87644	10.4048	16.9152	-2.07051	4.78028	14.4892
	34.3586	43.5396	18.6419	47.1254	42.3234	39.8799	32.0407	37.6471	14.0899	47.1246	17.6901	16.2723	19.7477	-3.90004	6.88867	24.2001	-4.78697	-2.23021	32.0981	16.1345	-1.03168	2.58286	7.67422
	21.7647	41.1687	51.7715	22.4254	36.5704	18.6666	25.2587	72.4768	30.4319	21.4008	18.0371	7.73055	7.63045	24.5474	19.9333	19.7429	11.6562	17.4595	25.5073	-2.49244	4.92814	5.24357	13.5533
	36.1182	50.8117	49.8627	34.2499	45.8846	28.6368	36.0174	13.8597	29.5828	21.7215	10.2138	21.1095	32.976	-12.7088	-12.9085	9.54533	28.0933	23.1787	14.283	8.47022	9.4973	9.70994	-2.32374
	35.0873	11.3416	34.3608	34.3061	47.5377	61.4016	19.3562	59.5412	69.2655	23.8503	34.8334	19.1561	20.5682	30.4862	21.9163	14.9688	2.46322	8.21214	5.83661	9.5923	1.83278	6.84529	26.3514
	41.8273	40.8727	65.9864	65.1651	32.3162	21.7716	34.17	19.9929	31.3507	44.1331	37.8245	39.819	14.0772	21.0767	12.0483	11.907	27.7516	25.7924	11.0485	9.1118	16.884	17.0907	13.269
	20.8834	34.6095	34.4934	75.4925	28.25	51.3388	14.6443	17.3169	55.3092	31.7822	29.063	11.6177	25.3398	-7.82629	3.13861	6.7223	6.2926	8.5566	17.3496	14.4298	7.19147	16.7861	9.60965
	72.6953	28.4876	1.02559	9.93634	54.2117	41.0292	33.8627	18.7683	40.6911	37.6695	51.1463	41.9627	13.6333	13.6289	19.5214	13.1024	20.9384	5.79825	22.0385	8.58021	4.76453	4.80444	10.8989
	34.1919	22.4487	37.2997	52.9223	39.077	40.2429	29.0854	46.9383	37.8963	34.6373	35.6749	20.8796	20.4567	30.8706	24.9099	16.9116	3.96165	5.93555	12.1506	1.67127	3.35483	1.39463	16.673
	17.3245	58.0785	42.1541	30.3759	39.1823	9.36564	49.086	56.0486	51.7791	21.6258	49.3294	43.4066	35.774	22.1317	8.50086	12.8189	3.47762	15.4091	8.32255	1.89373	1.95353	-15.6591	2.81137
	25.0044	64.5188	42.1376	22.9725	16.698	52.6395	43.5125	49.3466	34.1402	43.2713	47.0163	23.6086	14.9854	12.2053	18.514	1.17758	27.1745	18.6345	1.00981	-10.5893	7.72582	18.4392	7.01363
	14.4879	40.0704	37.5647	50.7768	41.969	25.1683	47.6764	21.5903	60.5549	35.3291	28.6277	19.3992	18.4026	7.47748	3.35503	11.6844	27.9619	21.2406	31.8967	17.6783	3.43469	17.2668	19.6432
	64.0802	35.4614	6.03675	23.6637	23.8665	63.2334	35.7278	27.5952	23.2369	43.8797	30.8157	35.5983	-1.30196	10.8194	21.6797	36.4793	16.5438	8.79726	14.3489	16.9785	4.64877	6.27805	0.489841
	26.1199	36.4719	31.8733	36.575	73.6285	69.0307	53.5494	30.6354	27.3348	20.7425	12.8911	49.1354	20.13	22.4321	24.7592	14.512	7.6727	6.45661	-4.28768	25.0936	14.8605	11.8972	21.7353
	79.6598	23.6603	52.2132	39.0219	47.2668	67.138	20.2311	46.4417	11.3899	42.4062	38.1715	32.8855	20.8767	8.96633	15.4949	0.538193	11.1288	-3.48213	9.35448	14.3527	8.45264	-0.593134	15.8632
	43.8322	84.0771	10.7153	42.5102	16.4302	32.5653	39.434	37.312	10.1095	21.6343	29.219	23.2262	10.934	16.4212	14.1694	22.6261	12.557	7.5117	27.4935	8.03947	11.3778	8.36577	14.4722
	25.5665	65.1731	24.9257	46.8699	69.0838	42.4656	38.9577	24.0493	21.1706	33.6063	36.8342	6.62274	28.0873	5.28619	10.8946	9.90249	16.1524	8.13603	17.7932	-9.90127	17.1065	12.3695	16.4109
	29.4828	34.9753	39.1355	30.8818	22.5216	62.0133	55.5481	51.0044	0.035277	43.9959	27.6793	21.6046	20.7985	20.27	31.6295	23.1502	25.8494	-6.02039	4.25643	4.11973	15.1649	29.7707	6.11938
	30.9476	48.1549	46.5625	25.1341	60.7832	15.2977	35.5518	40.1899	20.9254	32.5745	38.0734	29.5457	18.5593	3.04852	18.458	23.9238	2.73333	11.0395	8.89177	5.02934	12.5385	13.9002	11.7649
	36.137	30.7452	23.6657	15.4298	26.3258	57.3591	49.3869	28.761	24.9361	50.6392	23.0837	36.2371	17.1497	10.3033	17.6854	8.59836	13.4241	23.756	12.4874	15.8765	35.9846	17.7789	3.35973
	31.4873	24.3013	10.9601	30.5189	69.7984	37.155	28.8231	46.3374	30.7649	55.0109	54.2172	12.1446	28.4598	20.4428	25.3154	14.3614	-3.50543	14.225	12.8852	12.2464	0.653913	22.8629	16.5906
	63.1624	42.4603	25.3888	40.8774	35.8004	21.3944	31.8038	33.1023	32.0558	28.6855	38.4204	44.4139	20.6591	2.21662	17.1615	-6.61633	2.31816	17.3438	8.67146	16.4448	4.29154	6.69533	4.13282
	34.3761	56.1584	54.5065	39.3034	45.2489	38.4001	48.468	20.9546	34.5522	43.6161	24.1883	25.2754	22.4533	22.0724	38.0407	22.1359	14.1444	8.95966	4.31824	14.0263	-4.34256	8.60711	-0.467539
	45.6715	33.142	31.7666	46.3033	14.0605	17.3548	41.3343	24.8538	38.5936	14.3168	17.6315	25.1891	28.9444	16.6116	16.5001	11.9721	0.071874	26.2257	22.8982	22.9266	10.7858	-9.68412	6.27719
	67.0186	42.1702	31.9642	66.1067	57.4844	70.2358	39.1911	53.8534	41.4665	14.5581	22.3971	31.1549	26.452	17.4651	11.9788	18.5259	-1.56505	0.627811	16.4862	0.371	4.93208	22.7053	-2.87441
	2.75816	47.223	36.4725	44.0575	65.1067	47.8706	47.6235	35.4102	9.67154	56.8853	26.0069	3.34466	32.9614	16.0614	12.7432	35.0468	17.192	7.92073	12.3311	-0.159367	12.2921	5.1517	-0.985472
	21.3052	23.625	21.5707	44.0617	51.5654	22.0198	37.2454	26.1133	38.1881	17.1186	21.6476	31.3815	4.57349	22.0693	13.6883	12.5538	-2.43605	18.3166	11.7464	1.04534	4.12488	10.4908	15.4388
	27.6973	15.4661	17.036	39.8778	27.6863	36.0143	46.383	51.4139	60.4639	32.3419	10.3146	24.7524	17.2927	20.073	26.6986	11.2674	15.9691	9.19253	11.385	11.2884	7.18292	22.3058	5.4706
	18.0386	39.2489	28.3184	48.8774	48.6553	33.1965	34.8952	63.9552	29.7213	24.6513	50.0475	30.5259	22.6299	16.3484	35.1329	13.147	20.9444	7.6431	16.9709	-2.55824	5.3572	5.36681	8.38508
	50.1394	60.4645	39.8339	35.7479	38.7763	28.853	36.1282	64.8791	19.2509	36.8951	43.1693	30.3984	8.06913	12.2862	23.3483	17.0188	13.7689	22.7951	19.52	17.0368	0.57141	9.42038	15.8883
	45.9323	41.4951	43.2591	37.4151	52.4696	32.6106	37.0434	16.6613	34.4576	30.5984	50.9757	21.4485	20.1956	10.0223	17.1362	19.7832	15.4099	11.0011	14.6446	-5.02231	23.4567	2.16616	4.26273
	34.2976	44.4629	41.3167	36.8715	20.872	41.3965	37.9286	25.0821	41.1475	18.8451	44.9729	20.2008	13.3476	41.1925	18.8337	19.543	14.1811	10.0475	4.74023	9.31498	-0.633212	5.6073	16.8083
	30.4024	42.2938	26.7079	49.0477	33.9437	59.5589	41.9177	28.8523	72.906	35.7621	27.8194	13.8042	11.9746	2.08528	26.2035	25.4864	29.9051	32.6068	12.8751	3.31083	12.0358	6.34023	13.501
	42.1277	12.2784	25.0357	32.5571	28.2947	41.8951	40.2181	42.3174	39.5194	26.2863	32.0031	22.7886	22.2018	12.4397	9.44755	18.9573	7.76497	13.01	7.30374	18.159	21.4631	5.3803	10.0444
	-4.72417	32.8817	36.7495	24.3442	17.1289	69.2302	28.8636	47.0345	28.9846	43.5832	17.1918	16.6556	38.3838	9.9314	33.4546	12.36	16.5411	13.4412	12.0408	9.46762	-7.81291	6.27111	15.6246
	46.4439	61.2543	49.1151	47.5522	7.41975	30.223	45.3471	22.7779	27.8539	67.5823	17.7167	16.1686	-4.5201	19.5768	30.5433	27.6336	7.49117	12.9112	-4.09014	-1.79346	4.59294	14.8138	14.4194
	15.1928	39.8675	30.6831	30.4296	33.3058	54.656	40.7909	63.3555	36.1283	29.9736	36.104	45.0713	26.2725	14.2405	12.0521	19.4664	0.895177	31.3788	2.60513	-1.74602	28.0403	11.0689	21.1719
	27.1828	54.2953	64.1616	40.4997	60.0639	38.0871	70.9768	63.6294	26.813	24.4303	44.6342	22.4258	19.5145	28.8196	13.7639	26.6197	5.67537	12.4031	14.0728	18.1674	4.9329	4.21888	11.7028
	50.9869	30.9668	27.5695	64.0096	30.7665	32.4606	58.1144	25.9165	42.6791	36.4426	21.3641	11.8533	21.7906	29.7535	28.9812	3.37123	10.8705	9.62469	7.76919	-4.55649	-15.7491	27.3933	3.31968
	65.1036	38.7829	39.3053	22.6583	19.886	45.9715	69.009	33.7098	20.3208	43.316	16.4649	3.04633	29.0231	17.1077	8.10623	16.6289	10.351	22.2536	13.6816	10.6067	12.882	-3.56855	6.0777
	17.7326	41.0446	34.4019	42.905	37.387	52.0453	40.568	27.037	33.7026	46.3105	35.9526	34.8628	36.047	3.98594	21.3091	9.6318	1.51067	10.3943	12.1365	24.2242	0.87779	18.0351	9.85032
	46.4226	17.9519	27.3156	31.3614	24.147	36.8351	11.5059	12.8043	60.3165	16.693	38.0357	17.0735	14.6669	19.2514	13.9231	-0.3324	1.64707	7.90141	18.6754	7.72781	-4.86993	2.16959	16.5381
	48.1242	16.0135	22.7087	46.1009	60.2423	48.2385	63.7505	13.1803	39.8186	29.9918	28.4729	28.0958	15.5978	12.6436	4.11556	18.7709	6.52885	13.913	25.974	21.4566	17.9818	8.08588	-1.79953
	74.5274	36.4795	22.2301	54.4458	33.6483	12.6748	58.942	35.7837	31.9472	32.6436	37.978	17.1271	25.443	16.5623	1.84429	31.4247	3.6089	-3.74428	25.5501	21.4172	16.8464	3.84835	9.82325
	63.6048	45.341	16.9244	57.5721	53.9676	57.5061	29.5221	17.5651	40.8725	9.9656	11.5769	15.4023	7.83086	29.7865	4.47163	18.6075	16.7724	6.67353	12.6548	15.1065	1.6926	13.9652	7.88543
	45.6716	43.3114	27.891	54.1073	16.2909	46.8415	44.7432	38.3844	25.5529	25.9037	10.0419	13.0896	13.0812	7.6852	11.4168	6.28108	11.5127	4.06133	-1.75108	7.32897	11.0463	3.80446	16.8028
	28.5483	41.6472	66.0268	34.8042	65.7545	66.7346	49.4002	14.5088	55.4356	39.8236	33.1417	-2.07836	17.8538	32.4324	8.1825	16.7095	-1.32705	9.64699	9.84522	9.64278	16.9259	25.047	1.4772
	43.4381	32.0668	49.0542	55.431	23.2696	42.5386	56.4275	49.4171	35.9205	27.7561	22.562	13.5027	21.4242	44.7337	7.1576	12.7143	3.16967	18.0278	11.1302	4.97464	28.1787	18.9062	13.2964
	54.4501	63.2123	42.2498	29.8203	41.4864	30.5534	18.6746	40.8611	43.7257	30.6196	33.7601	14.3914	17.4134	43.1354	37.8473	20.9816	14.3288	14.9115	15.8258	16.4762	17.1727	5.34793	24.353
	39.8548	40.4288	30.2226	45.3687	23.5512	49.2189	19.9216	35.1563	25.7189	39.2345	31.6795	0.100817	24.7137	19.1708	26.2098	3.1362	9.97676	-0.910953	11.1862	-6.08723	13.7125	3.81928	6.60739
	21.4082	31.8407	41.2259	49.9109	36.6688	64.4895	28.9933	45.7479	22.1736	33.785	20.4111	34.2382	24.5862	27.0024	21.8873	15.4386	12.5651	7.92738	4.37871	5.07753	13.9271	15.8668	4.36387
	21.389	8.52476	56.2735	45.2981	51.9972	43.0003	35.0831	28.9406	47.5328	13.7221	28.9883	18.2816	33.8993	16.1797	19.2612	11.0249	0.255798	-6.83738	11.9087	0.556936	10.8803	26.0346	22.1332
	42.346	8.46903	24.1382	41.0963	31.2866	11.5787	52.6458	19.4518	26.2376	34.1384	4.63796	1.49518	21.5734	18.3061	4.15963	0.950716	6.70342	10.6031	9.17732	9.41947	11.3667	19.154	14.8264
	47.4788	56.747	57.7775	43.3362	43.2497	17.5207	61.1784	54.7183	54.974	27.6674	12.4529	44.4454	23.742	14.7209	-2.85797	3.47935	16.9298	26.8109	-0.537368	18.0081	4.69126	2.29956	15.0179
	53.0794	52.0927	38.9585	67.3978	45.3916	56.3183	46.5305	27.6884	60.4825	54.2147	25.5153	27.6419	19.6091	28.7002	9.47251	15.8375	-4.68397	13.9341	23.7456	7.28375	18.8975	15.319	1.37531
	72.6782	48.2519	32.5081	38.4971	20.2235	28.9728	49.6724	42.8497	66.3697	22.1713	34.2189	23.4455	25.8903	28.6289	13.7385	20.95	13.5348	13.5152	17.6619	11.018	10.8509	1.90755	3.61751
	31.6391	22.8272	52.2125	34.109	16.9394	2.7794	52.3086	24.8574	29.9866	28.8928	27.8994	48.9882	3.45444	3.82721	9.46141	14.0335	9.95147	8.08809	15.1703	-2.7954	6.64995	16.3105	17.6547
	52.498	20.4601	44.2698	21.7962	49.9138	30.2321	43.5634	37.2364	25.9854	18.4891	13.619	21.945	21.5664	23.7687	13.424	17.5465	1.61279	19.242	16.403	10.4746	1.50685	16.5784	2.91266
	71.4594	18.1105	37.1704	73.3239	21.5253	14.9525	48.7201	31.5942	40.4355	28.3729	51.742	23.1569	-6.94443	13.3749	1.97133	-8.00711	2.75513	-3.83153	9.81434	9.94103	4.7453	9.96089	0.855866
	53.8321	62.3108	49.2519	47.3803	30.7395	31.2225	39.3883	25.3491	50.7512	36.9928	36.4291	9.48792	27.4437	28.6634	26.4211	18.7588	6.30149	4.43969	23.0614	8.97973	26.5421	17.7858	1.78322
	26.8952	34.2031	48.5845	58.0769	55.5224	25.6583	27.0995	36.9789	41.7243	30.5788	16.3548	27.2728	0.246397	8.60872	17.9259	24.7694	16.3057	27.7717	12.1181	22.628	16.6933	7.31177	-1.3877
	47.6386	56.0036	66.391	37.424	37.4977	31.3595	52.8659	27.0712	17.5015	42.5708	29.7467	3.5175	22.1082	21.9894	28.4726	18.7011	20.8673	11.0002	8.17395	-5.48851	18.8419	8.07115	18.3378
	30.5631	72.1967	40.7614	13.5928	50.9223	50.4007	32.9895	31.2846	34.5106	48.9614	20.0973	5.43887	4.13979	28.1607	16.6493	10.5978	3.91723	17.9238	18.9781	15.8692	13.0877	21.4369	3.56559
	51.1702	50.7395	35.6848	56.3965	34.3894	55.0796	39.6148	27.354	31.909	32.7704	35.5582	19.662	33.2268	-14.0732	25.4226	13.7811	9.11341	18.3776	21.1176	9.52271	-6.49176	12.7955	24.8194
	51.9316	53.1212	51.0235	39.2354	47.0892	57.593	59.5134	20.5965	50.0824	3.92917	20.1438	22.587	-6.48662	27.5741	15.3775	30.9649	20.25	7.58242	2.18315	11.1728	17.6283	-0.556274	12.1424
	38.0261	40.7611	28.9192	56.1289	24.4762	64.7835	54.2949	40.1984	46.3251	24.6708	39.9828	20.283	13.4927	12.0284	38.2766	33.8269	23.1966	23.4718	-3.97448	36.6109	7.58336	4.54845	9.29811
	20.704	46.0198	49.0077	48.555	17.9522	24.1949	41.3829	47.3699	16.5954	37.3757	12.8946	23.5474	-0.0636696	10.5996	12.5128	21.029	20.4995	18.7784	11.5493	-0.197445	12.8679	3.19487	9.80945
	31.3435	46.3704	42.7292	30.0484	45.8923	33.4392	12.8361	14.2729	21.595	42.0313	27.2147	35.7728	29.5575	33.9853	39.0321	26.1729	-3.7003	2.33316	12.6784	1.76782	29.1751	26.991	23.6386
	40.4927	50.2194	50.4257	30.3008	50.3007	51.5243	36.3796	13.7377	4.58525	54.1867	30.5591	9.58581	27.1428	10.0018	27.3433	1.55098	7.61228	16.2754	29.9963	6.60808	17.7572	7.16532	9.36315
	35.964	7.14549	65.4668	34.1515	24.9166	37.2982	50.0818	30.1661	32.4844	19.2768	45.8994	18.2517	27.5607	16.5051	19.7155	16.1862	25.1169	18.1442	11.9404	9.50133	7.28309	10.558	2.19374
	50.3266	41.2378	42.4661	56.873	46.8364	56.5134	68.2149	10.2691	50.5999	32.7643	45.0424	25.5002	39.3961	4.21022	11.8862	5.73383	10.742	17.4286	1.89349	20.1809	0.306318	3.51869	-2.1342
	29.8201	54.1411	27.5598	44.1599	26.064	16.2411	30.1189	13.7873	39.3018	31.7668	35.0163	16.4999	28.3453	7.41992	7.99825	8.42136	9.25611	21.5545	20.9921	7.48303	9.59393	10.3161	11.1723
	38.6699	51.3233	62.4921	37.5114	52.4343	35.8915	26.4169	49.706	48.9224	19.9772	30.9387	27.4173	12.7326	21.8336	4.57024	13.2703	1.5981	10.4982	10.7957	7.60622	8.16931	8.13808	9.07809
	63.6572	52.0601	39.264	30.9689	29.9311	38.5095	55.1674	33.0886	23.8073	38.5485	36.5873	18.2862	35.8316	16.2924	9.00858	2.5589	5.50049	18.4125	16.1734	11.6877	19.3036	12.2585	16.7664
	47.5001	47.03	44.1772	41.6289	17.6864	4.02086	21.7451	33.4438	13.1395	13.3995	19.0295	38.6451	32.1511	19.0872	11.806	22.6594	19.8596	19.4018	13.4918	31.4022	17.7135	12.9037	6.04375
	38.896	27.7153	69.4269	34.4678	39.1205	41.3879	39.2851	34.2512	28.7094	23.4761	48.6717	18.7472	22.4074	9.6774	-12.6399	20.9203	24.9503	6.31085	-3.56469	10.5595	2.88606	19.8741	10.8186
	31.5169	43.0073	45.7947	19.9706	43.9109	30.1804	25.2986	36.6013	45.1991	44.8727	33.4548	31.9348	-4.3934	20.1745	-1.75262	13.7182	0.330109	0.449051	24.7689	1.34169	5.72507	8.26318	-3.16689
	44.374	31.0818	58.4836	23.1472	48.3763	32.794	26.6305	19.9989	26.3896	24.786	46.6972	13.7663	27.3204	9.06415	7.8533	1.68287	-1.90765	4.01986	-1.30344	7.62857	-4.47513	21.9447	14.4216
	56.128	32.3021	36.7021	33.7502	36.9299	37.7381	16.148	39.8321	14.3509	29.9146	42.7961	30.9971	20.8618	26.7868	9.84048	14.7359	25.4735	15.7881	17.6007	10.3883	-5.06535	13.2357	3.06666
	22.8384	20.8325	52.3785	42.2946	60.1332	60.8725	54.9178	31.8025	36.2536	48.1873	28.1143	28.9514	41.4535	23.4218	16.8887	13.6665	11.056	24.2754	4.91286	9.73044	4.86019	-0.882415	1.6943
	41.3151	32.5514	55.3524	42.1469	45.069	16.6446	29.4068	42.7879	34.0891	31.4443	37.0746	18.8822	35.2423	27.7747	9.7008	5.83002	7.2023	27.5672	11.4189	14.5736	25.0176	1.92869	14.343
	63.9946	34.2699	24.7279	44.1585	45.3935	22.4354	17.1169	27.1822	53.9983	20.3035	26.0331	-0.559033	4.78052	33.6642	4.48369	12.1624	6.23369	-3.81747	6.59079	2.65924	4.54728	-5.5707	9.12475
	35.8985	48.5704	71.527	20.2847	29.9729	45.345	30.2823	18.8788	44.5032	32.8567	28.7324	19.102	14.3597	25.0148	5.47065	12.6867	8.94051	11.6557	14.6321	-1.26876	19.5826	4.91712	5.22448
[truncated: 864 more rows]

## Sheet: Fig_S1Aleft_cyan_curve
		Each row is a mathematically generated ‘neural’ response profile as a function of continuously varying input using a fano factor of 6. N=1000
[truncated: 1,000 more rows]

[truncated: 16 more sheets: Fig_S1A_right, Fig_S1B, Fig_S1Cleft_red_curve, Fig_S1Cleft_blue_curve, Fig_S1C_right, Fig_S1D, Fig_S1E, Fig_S1G_orange_curve, Fig_S1G_brown_curve, Fig_S1G_magenta_curve, Fig_S1G_red_curve, Fig_S1G_inset, Fig_S1H, Fig_S1I, Fig_S1J, Fig_S1L]
