# Supplementary material for: Donut-like organization of inhibition underlies categorical neural responses in the midbrain
Source: Nat Commun. 2022 Mar 30;13:1680. doi: 10.1038/s41467-022-29318-0 (PMC8967821; doi:10.1038/s41467-022-29318-0)
Supplement: Supplementary file 2 — Supplementary Dataset [file 41467_2022_29318_MOESM2_ESM.zip › Fig_S2.xlsx]

## Sheet: Fig_S2A
	"Other" expts			"Self" expts
	Imc off	Imc Recovery		Imc off	Imc Recovery
	-0.362857	0.00672405		-0.0501493	0.128158
	-0.120538	-0.069981		-0.22742	-0.217394
	-0.28314	0.186535		0.144817	0.134466
	-0.139866	-0.100919		-0.0980224	-0.192036
	-0.139673	-0.0188447		-0.0141996	-0.0136454
	-0.544918	-0.480117		-0.0585206	-0.158516
	-0.445064	0.0361212		-0.0585206	-0.158516
	-0.551905	0.111335		0.205119	0.0921454
	-0.57359	-0.292988		0.0896863	0.121364
	-0.595782	-0.0236243		-0.132365	-0.0679334
				-0.22325	-0.0177828
				-0.145198	0.0843917

## Sheet: Fig_S2B
	"Other" expts
	Suppression due to S2	Suppression driven by Imc
	-0.49403	-0.739449
	-0.231429	-0.362857
	-0.21564	-0.120538
	-0.609843	-0.28314
	-0.717584	-0.139866
	-0.295626	-0.139673
	-0.67876	-0.544918
	-0.545559	-0.445064
	-0.307157	-0.551905
	-0.260697	-0.194495
	-0.583838	-0.292148
	-0.531453	-0.498319
	-0.444613	-0.479776
	-0.425375	-0.57359
	-0.433212	-0.403571
	-0.283842	-0.305047
	-0.646444	-0.549917
	-0.686561	-0.595782
	-0.406837	-0.469596

## Sheet: Fig_S2C
	"Other" expts	"Self" expts
	-0.5787	-0.6095
	-0.7092	-1
	-1	-0.4336
	-1	-0.8129
	-1	-1
	-1	-0.923
	-1	-0.8458
	-0.6051	-0.9512
	-0.7649	-0.7837
	-0.8725	-0.8011
	-0.9178	-0.9964
	-0.7402	-1
	-0.7895	-0.8842
	-0.9808	-1
	-0.9504	-0.972
	-1.0012	-1
	-1	-1
	-1	-0.7156
	-0.8313	-0.875
		-1
		-0.9908
		-0.9169
		-0.7969
		-1
		-0.4171
		-0.9272
		-0.7979
		-0.7979
