# Supplementary material for: Donut-like organization of inhibition underlies categorical neural responses in the midbrain
Source: Nat Commun. 2022 Mar 30;13:1680. doi: 10.1038/s41467-022-29318-0 (PMC8967821; doi:10.1038/s41467-022-29318-0)
Supplement: Supplementary file 2 — Supplementary Dataset [file 41467_2022_29318_MOESM2_ESM.zip › Fig_S3.xlsx]

## Sheet: Fig_S3C
	Azimuth	Elevation
	-3.5516	-45.0264
	-3.34748	-51.101
	-7.38288	-50.1872
	-4.5655	-52.6589
	-2.62179	-53.9731
	-3.31048	-50.448
	-6.65368	-51.663
	-3.43858	-44.9731
	-3.98669	-43.4466
	-6.25685	-42.9202
	-3.25782	-36.0551
	-4.7967	-42.1675
	-5.72063	-43.0474
	-5.63018	-42.1106
	-5.82676	-37.0067
	-7.33443	-42.8145
	-5.81046	-40.8003
	-6.50898	-39.2652
	-4.56577	-40.9387
	-3.30098	-39.4456
	-6.11436	-41.1299
	-6.9562	-41.3577
	-7.4988	-43.9348
	-6.3402	-37.5836
	-5.67191	-43.7114
	-3.58509	-38.6843
	-2.99172	-44.8469
	-5.8828	-38.6236
	-3.70531	-39.2183
	-5.53213	-40.7434
	-4.64085	-42.2609
	-5.96595	-41.0431
	-5.4445	-37.4153
	-4.4926	-43.6045
	-4.38065	-35.9725
	-6.21997	-41.261
	-4.32727	-35.2617
	-4.19062	-42.8618
	-7.29835	-35.8408
	-4.18603	-41.764
	-5.26419	-35.2591
	-6.09546	-35.6136
	-6.84189	-37.1978
	-3.8398	-44.9922
	-4.02344	-38.4629
	-2.5288	-39.3636
	-5.62615	-39.1234
	-5.87698	-43.6752
	-7.16198	-42.6793
	-4.30111	-44.9657
	-6.02322	-38.2289
	-6.0176	-36.2283
	-4.65632	-39.7261
	-7.19863	-43.6148
	-6.42928	-43.7025
	-4.09894	-36.2299
	-4.86782	-40.1471
	-3.62663	-38.5632
	-7.00142	-41.5
	-4.19382	-37.0519
	-7.36233	-41.3636
	-5.86133	-42.9781
	-4.37934	-37.3641
	-7.16699	-36.3808
	-2.95089	-41.9168
	-3.85901	-42.3767
	-6.69869	-36.3149
	-3.92065	-27.6479
	-5.39247	-30.6923
	-4.13089	-26.9739
	-7.07995	-27.0798
	-3.06942	-34.3042
	-5.58601	-30.5434
	-3.38511	-26.302
	-7.24881	-32.5115
	-3.86564	-32.2167
	-5.90237	-26.5892
	-5.54351	-25.6968
	-6.53261	-32.1666
	-4.48226	-33.8379
	-4.13209	-31.8045
	-4.07404	-34.4211
	-2.84933	-28.5738
	-5.12743	-34.0211
	-4.08992	-31.9453
	-4.47634	-27.7098
	-4.31523	-31.1071
	-5.03083	-25.5715
	-3.48575	-34.2661
	-5.00577	-34.8466
	-4.13466	-33.0014
	-4.38832	-34.0801
	-2.95982	-32.8934
	-3.66761	-26.8891
	-7.06647	-27.0771
	-3.14049	-25.1093
	-7.1349	-33.1398
	-4.76534	-33.7051
	-3.84661	-27.5183
	-3.09569	-28.9629
	-5.40081	-28.4327
	-2.70414	-29.2705
	-4.72872	-27.235
	-5.85603	-31.4039
	-5.42132	-31.8744
	-4.01317	-32.7362
	-3.96275	-29.4035
	-4.21316	-29.5272
	-5.25196	-32.5997
	-2.80111	-31.427
	-7.25003	-32.0667
	-6.17026	-34.1454
	-4.80123	-27.2641
	-6.23196	-32.9311
	-3.29277	-33.422
	-4.78995	-26.6993
	-3.28125	-30.3022
	-5.4082	-25.2323
	-6.77368	-28.6766
	-4.3787	-31.2481
	-3.91275	-30.9722
	-6.95855	-32.5353
	-7.20596	-34.006
	-6.9116	-25.8536
	-4.34156	-28.7373
	-5.47299	-27.994
	-7.06134	-26.0398
	-5.06704	-29.7841
	-2.73199	-25.1207
	-6.55415	-34.8139
	-2.57158	-32.4309
	-6.33307	-34.1261
	-7.11891	-30.6225
	-5.41391	-31.2787
	-3.01419	-27.5098
	-6.84012	-30.8566
	-5.16235	-32.156
	-6.80568	-28.2881
	-2.64255	-27.0381
	-4.74775	-25.5634
	-6.81822	-34.3188
	-4.43933	-26.6074
	-6.3858	-29.1247
	-7.06381	-33.7971
	-6.2763	-29.6738
	-3.73706	-25.9215
	-4.06281	-33.5062
	-7.32783	-31.8027
	-3.71759	-26.1384
	-4.06294	-28.6603
	-5.75335	-29.8031
	-6.39395	-27.8052
	-4.7733	-29.9242
	-5.24818	-27.4669
	-6.40907	-28.1851
	-3.08032	-34.0264
	-6.83884	-30.8462
	-2.52787	-33.272
	-5.73864	-29.2128
	-4.45899	-28.5692
	-5.49677	-26.5345
	-6.32957	-31.25
	-6.38723	-34.7923
	-3.09504	-33.7272
	-3.53358	-34.9609
	-3.37971	-33.9111
	-3.77716	-28.1997
	-6.03522	-29.757
	-5.01245	-25.4057
	-2.66492	-32.4118
	-4.96542	-32.1192
	-4.28303	-32.841
	-5.13345	-28.5139
	-2.52138	-30.671
	-4.96396	-34.6599
	-5.48805	-31.529
	-5.37963	-34.5032
	-3.75196	-31.9316
	-3.18635	-33.7846
	-7.40813	-29.8647
	-6.50282	-30.9956
	-3.566	-34.9821
	-5.65799	-25.3311
	-7.38826	-34.0613
	-4.6822	-26.6581
	-6.45022	-25.1459
	-7.33602	-26.1426
	-3.14658	-34.7173
	-6.22482	-30.9721
	-6.81411	-31.5008
	-6.46547	-25.9522
	-7.46154	-25.0995
	-6.17068	-31.5723
	-6.6248	-31.8359
	-3.98053	-29.8836
	-6.49843	-32.9741
	-6.64706	-26.3721
	-3.41044	-27.5642
	-3.9094	-31.9374
	-4.11357	-28.708
	-2.93985	-26.3182
	-4.99523	-29.4379
	-6.7654	-29.046
	-4.2485	-15.9183
	-5.35545	-19.1791
	-3.57957	-15.6727
	-4.04217	-21.8668
	-4.75049	-20.8974
	-5.72554	-18.2794
	-7.08086	-17.4099
	-2.57498	-17.6771
	-3.53171	-15.681
	-3.43299	-19.7524
	-2.95912	-15.2828
	-6.41538	-23.8215
	-3.90771	-17.3294
	-5.74189	-19.5964
	-7.03419	-15.4833
	-4.18439	-18.8261
	-7.30764	-22.2912
	-7.36035	-24.5715
	-5.42955	-16.3299
	-5.292	-16.4166
	-2.9751	-24.9055
	-5.12431	-17.1149
	-7.49829	-19.3537
	-5.86203	-22.9421
	-7.11896	-18.9341
	-3.4908	-15.7211
	-4.53687	-15.4628
	-3.75063	-18.8466
	-3.63638	-22.234
	-7.2835	-15.4212
	-5.89718	-23.0712
	-4.90696	-15.9132
	-6.89017	-22.6307
	-5.58298	-23.225
	-2.8046	-16.7047
	-4.78046	-15.7904
	-4.79336	-24.1662
	-4.47178	-21.7244
	-5.86683	-19.6342
	-4.19142	-20.363
	-7.42985	-23.9395
	-5.70009	-15.4793
	-3.15966	-20.3298
	-5.12835	-22.4506
	-4.50918	-22.368
	-6.12391	-24.76
	-6.40397	-22.2059
	-6.56889	-23.8154
	-2.84757	-24.3461
	-6.60312	-15.4616
	-6.70164	-19.3375
	-4.08845	-16.8258
	-3.92729	-23.9339
	-6.20543	-16.5242
	-2.73907	-17.9342
	-3.52102	-15.6264
	-2.88161	-15.623
	-4.76257	-15.8431
	-5.31057	-18.7893
	-5.00998	-16.2984
	-2.71848	-20.978
	-4.57335	-15.3273
	-7.2755	-24.7694
	-2.68031	-19.5639
	-7.20253	-22.1585
	-6.461	-18.5533
	-3.59317	-20.4373
	-4.54543	-19.6894
	-4.2197	-23.3868
	-3.70066	-23.7651
	-2.67579	-19.1406
	-3.68474	-21.0488
	-7.45599	-15.3749
	-4.33785	-16.1079
	-2.6978	-22.6211
	-2.93717	-15.0782
	-7.14302	-22.7207
	-5.23001	-24.0692
	-3.12212	-24.3879
	-3.14017	-18.4889
	-3.52329	-9.64656
	-6.48056	-10.6044
	-3.58784	-8.62697
	-6.12013	-5.20946
	-5.30194	-6.99483
	-6.96311	-9.36687
	-4.43724	-5.99362
	-4.6466	-12.7969
	-3.66286	-7.85292
	-6.48624	-8.02602
	-4.44346	-6.2265
	-3.52183	-6.3095
	-4.39734	-5.53647
	-3.52243	-10.4171
	-4.25616	-12.1874
	-6.4499	-13.7283
	-5.71159	-7.16313
	-3.09986	-9.61204
	-2.57219	-10.3466
	-3.97081	-11.1195
	-3.65831	-10.1907
	-2.93218	-12.9018
	-6.68657	-5.30288
	-4.55913	-11.1318
	-5.11445	-6.73424
	-3.29031	-11.3924
	-6.42432	-14.5494
	-3.1831	-11.5789
	-6.98905	-6.79075
	-7.12068	-13.0246
	-6.40815	-13.2273
	-3.67786	-9.0192
	-5.72523	0.43407
	-4.51997	-3.95031
	-5.88274	-0.338135
	-5.31189	1.01534
	-4.99272	1.19867
	-6.0668	2.01641
	-2.96489	3.30031
	-4.11583	3.05088
	-3.37931	3.55331
	-5.57336	-2.56827
	-4.67047	0.841763
	-5.97126	1.50988
	-6.7565	4.87547
	-4.66732	0.199991
	-6.45215	2.80132
	-6.31417	1.0239
	-3.43291	-0.694154
	-5.24062	2.08939
	-3.63056	-0.125841
	-2.56645	11.247
	-5.52305	9.97645
	-5.3181	14.4827
	-3.73331	8.62278
	-2.68507	8.42025
	-2.76743	7.39256
	-7.49726	12.5371
	-7.05139	14.5751
	-6.72439	8.10987
	-2.70861	6.56475
	-5.32952	11.8646
	-7.18993	5.67653
	-6.53649	12.3504
	-4.95079	8.41366
	-6.69872	14.3936
	-6.33435	11.0861
	-4.6456	12.6818
	-3.24393	12.9566
	-3.23832	13.4684
	-6.48916	5.71272
	-3.64953	7.75348
	-3.15815	10.6271
	-6.04924	7.55647
	-7.15146	8.63432
	-5.28765	11.5219
	-4.03423	7.4503
	-2.58378	9.66406
	-3.3894	9.03625
	-2.79879	11.0005
	-5.17023	10.1334
	-6.44735	11.3402
	-6.94394	12.3382
	-6.89354	14.6008
	-4.85352	10.2397
	-6.02751	8.86624
	-6.59613	6.39153
	-4.45216	14.2111
	-4.16438	11.0024
	-3.65251	11.9152
	-3.08929	18.5723
	-6.50798	15.1502
	-3.41147	18.5133
	-6.64525	21.0376
	-6.32307	17.0714
	-2.96039	24.6508
	-4.77525	16.8592
	-6.96961	20.8692
	-7.31349	22.1479
	-5.60728	20.3205
	-5.32794	23.5094
	-6.31581	17.4242
	-2.55093	23.4365
	-3.68496	22.6917
	-7.45275	20.4494
	-3.28832	17.9196
	-2.75922	20.964
	-3.33546	17.5447
	-2.72922	23.1158
	-3.45519	20.9539
	-7.39244	18.4819
	-3.38887	22.394
	-6.30842	21.984
	-6.44752	22.2426
	-6.47185	15.4635
	-6.73913	20.0928
	-5.2807	17.9504
	-5.21235	23.9647
	-5.87119	16.0205
	-6.61138	23.4244
	-4.73412	24.0134
	-4.53075	19.8568
	-3.03158	16.3568
	-4.76209	15.2638
	-3.41962	15.5235
	-7.47166	21.7553
	-6.92603	20.487
	-3.67816	23.6659
	-6.90021	15.2093
	-5.51188	16.9628
	-4.80523	19.186
	-4.6919	17.2559
	-4.01615	17.9393
	-4.05125	23.3877
	-4.11436	22.1032
	-6.10974	19.4505
	-5.61235	18.9519
	-4.3348	23.2486
	-7.08155	15.78
	-6.88723	22.0304
	-2.85153	18.1501
	-7.0935	15.3576
	-7.45399	22.9915
	-5.17443	23.1591
	-7.24501	19.0517
	-4.40371	19.9666
	-3.70526	20.3759
	-6.94112	23.471
	-4.99334	22.3929
	-7.28088	24.9654
	-7.05919	17.5606
	-3.83129	17.5342
	-3.40878	22.775
	-4.14416	22.0164
	-7.40048	18.3729
	-4.03864	15.2313
	-6.43669	18.7258
	-5.72476	22.0637
	-5.56658	20.8826
	-6.77551	29.6922
	-5.82186	25.9725
	-4.38685	34.9675
	-4.83471	27.9102
	-2.74308	28.7401
	-2.86915	33.0346
	-7.01983	31.9822
	-3.75256	30.46
	-3.83949	34.827
	-5.4735	33.914
	-7.46086	25.2063
	-6.84311	26.7386
	-6.95481	28.4779
	-5.95042	33.1748
	-6.78886	28.9334
	-5.3718	28.9644
	-7.38534	30.5186
	-3.69998	32.6411
	-6.69665	26.6196
	-5.69907	33.063
	-6.89153	33.3253
	-5.68843	29.0394
	-3.51801	28.8679
	-4.93714	25.3122
	-5.35568	33.6841
	-4.4449	28.0489
	-5.05063	33.7522
	-2.99141	31.3543
	-4.87447	26.758
	-3.24426	31.49
	-5.25785	29.1619
	-6.83027	30.9138
	-5.48263	28.557
	-3.54914	33.0206
	-6.20057	32.3866
	-4.69307	31.8197
	-3.27865	32.4013
	-4.66858	27.7391
	-4.61123	33.1991
	-6.4451	28.7946
	-4.41556	29.5435
	-6.14928	25.1928
	-2.63165	32.3447
	-3.07696	30.1383
	-4.87142	33.0381
	-6.2686	26.4354
	-4.69652	26.3147
	-3.68644	30.7384
	-7.29216	33.6831
	-4.31496	31.5252
	-3.26465	28.1681
	-6.33925	32.5537
	-4.85268	32.6537
	-4.38546	27.3818
	-6.36007	26.2258
	-4.75277	32.8596
	-5.43468	27.3575
	-7.44242	30.7262
	-3.38477	34.789
	-5.50724	33.8461
	-5.20028	30.8132
	-7.42898	26.2471
	-3.23334	27.4818
	-3.56891	32.811
	-6.98916	30.8829
	-5.72794	34.5288
	-5.57455	26.2214
	-3.44132	32.0904
	-7.18665	28.5862
	-5.19576	33.9742
	-2.92285	28.1573
	-2.72195	32.0148
	-5.65672	26.9349
	-7.13466	32.0189
	-3.24028	29.4541
	-4.55961	28.5094
	-5.06963	29.8684
	-5.85688	32.1466
	-4.95772	25.9869
	-5.07989	26.6538
	-4.59946	32.1858
	-5.41218	33.5311
	-5.11068	26.6707
	-4.66515	38.5302
	-7.15035	43.3946
	-2.67301	40.73
	-6.03958	35.7095
	-4.20336	44.1888
	-2.91994	36.6842
	-3.53858	42.1025
	-3.04441	41.3028
	-5.1935	42.8578
	-4.59662	43.5468
	-6.56673	40.4703
	-2.71284	43.7172
	-5.7793	40.7556
	-5.46187	39.051
	-7.1084	38.5207
	-4.96653	37.7048
	-7.0224	43.0978
	-6.42223	41.9697
	-7.29333	42.7555
	-4.34692	35.9215
	-4.43242	40.7937
	-5.24146	37.2555
	-6.45461	40.0076
	-4.70566	44.8507
	-4.34599	39.0884
	-6.50698	38.4178
	-4.62792	35.3656
	-5.97038	39.5976
	-4.83819	40.8622
	-7.20851	44.8123
	-7.36584	50.4003
	-5.31182	52.096
	-2.94534	45.5647
	-5.56033	48.1712
	-5.33162	50.6086
	-6.75729	54.9687
	-5.8598	51.8533
	-4.6296	46.4845
	-4.20217	49.8704
	2.24386	-53.6174
	0.375231	-54.5263
	2.25203	-50.3818
	-0.443322	-54.5871
	2.35099	-52.4258
	-1.23627	-46.892
	-1.96545	-50.7286
	1.94368	-50.1784
	0.202954	-45.9648
	-0.124222	-47.7263
	-0.189562	-54.5358
	-0.571573	-52.0385
	0.761729	-44.4381
	-0.145273	-27.1459
	1.62791	-29.9868
	1.95932	-30.8647
	0.947213	-26.9354
	1.68096	-30.636
	-0.188722	-27.1124
	0.954004	-26.9216
	0.62206	-25.6151
	-1.94498	-25.5027
	-0.295634	-28.6748
	0.435814	-26.2013
	-1.04721	-30.8349
	0.524583	-32.1466
	-2.45501	-32.1981
	-0.547714	-27.9344
	2.3556	-34.3769
	1.59648	-33.4705
	-2.12428	-25.8912
	-0.154009	-29.2333
	0.372275	-31.4112
	1.90732	-34.2334
	-0.144929	-30.5368
	-1.74471	-28.0187
	-0.829427	-25.1065
	-1.57653	-29.761
	-2.38521	-27.9397
	-1.92452	-25.5193
	-0.166779	-31.5897
	-1.54088	-26.4759
	-0.359529	-27.0036
	-0.79316	-25.9558
	1.36952	-33.3372
	1.14148	-30.5641
	1.88393	-26.4328
	-0.922954	-25.462
	2.16308	-25.762
	-0.810108	-34.803
	0.546586	-33.6501
	1.80044	-28.9101
	2.25822	-31.6064
	2.4531	-32.6889
	-0.0871944	-28.3489
	-1.01255	-33.312
	-0.0535134	-32.5359
	-0.835695	-28.1214
	-0.189087	-31.8473
	0.055984	-29.1075
	0.603595	-29.0766
	0.28499	-34.4427
	0.785329	-30.923
	2.04158	-31.3038
	-2.05879	-33.6209
	-0.587182	-29.7102
	0.374757	-31.6418
	2.19333	-27.7248
	-1.95995	-30.4114
	0.151821	-30.1345
	1.902	-32.5299
	1.99003	-29.7113
	1.73504	-28.9848
	-0.779235	-34.0887
	-0.511155	-34.1413
	0.514028	-34.2989
	-1.07127	-30.4956
	-1.21797	-26.6251
	-0.59993	-30.2439
	0.945099	-27.8677
	1.71156	-32.8333
	1.3796	-27.5601
	1.02971	-25.0383
	0.172619	-32.5304
	-2.21762	-27.3574
	-2.48165	-31.2976
	-0.384685	-32.7584
	-1.6887	-25.2748
	-0.014327	-26.9642
	1.01685	-34.5409
	-0.0663905	-25.1059
	0.292922	-31.9045
	1.55365	-26.804
	-0.79437	-34.8211
	1.6487	-28.175
	1.42233	-26.5997
	1.4743	-32.9873
	0.542965	-25.2957
	1.47371	-29.5949
	-1.27118	-31.6629
	0.896243	-28.4764
	-1.2148	-27.7612
	1.31299	-33.3406
	-0.139611	-31.7717
	1.77489	-26.5702
	-0.107699	-25.6382
	-1.36282	-25.8848
	-0.928746	-33.6037
	-1.95821	-33.8833
	0.680951	-30.7858
	-0.669289	-32.0644
	1.23263	-27.8896
	2.4884	-33.8515
	2.21629	-26.2668
	-2.38599	-33.1467
	0.957335	-30.6554
	-0.939202	-26.9902
	0.643551	-34.8632
	0.443101	-25.8647
	0.0904524	-32.5679
	-0.477936	-27.1371
	-0.543992	-27.9565
	-0.537176	-28.3149
	-2.10451	-27.0338
	2.32424	-33.5902
	-0.0906032	-31.427
	0.306225	-32.1279
	1.73144	-34.0259
	-1.71736	-31.4113
	-0.413263	-31.0981
	0.150224	-25.4422
	0.968283	-25.4457
	-2.39633	-33.3192
	-1.67102	-30.2475
	-0.550446	-26.4464
	-2.1966	-34.015
	2.18074	-27.4504
	-1.66601	-28.7806
	1.76928	-34.5074
	0.733725	-32.2775
	-0.81709	-33.7518
	-0.0206397	-33.2767
	2.28976	-26.066
	1.73949	-26.1012
	1.62505	-27.0419
	0.241053	-26.3902
	0.148505	-29.4265
	-1.71406	-33.2192
	-0.899046	-32.5947
	1.90615	-32.9499
	0.43375	-29.6766
	-1.49545	-29.9482
	-1.50245	-33.5077
	2.15037	-31.0307
	0.0584751	-25.4327
	1.46176	-28.8765
	-1.74917	-33.918
	0.046559	-33.486
	-1.39563	-25.9606
	-0.571466	-27.874
	-1.82056	-33.9466
	-1.03409	-25.1733
	2.09988	-30.9187
	-2.39496	-31.0354
	-0.969769	-27.3675
	1.16096	-26.143
	2.24963	-27.5938
	-0.947291	-26.1697
	-2.07879	-30.7621
	-0.79454	-27.9843
	-0.922114	-29.2222
	-2.11669	-34.5699
	0.331722	-30.4918
	-2.04624	-30.5446
	-2.06443	-34.9373
	-2.23408	-32.8582
	0.0627578	-17.95
	-1.57947	-21.3957
	-1.48112	-16.7426
	0.741804	-23.1583
	0.388338	-22.7123
	-1.5436	-22.9404
	-1.31635	-17.3184
	-2.37143	-20.8041
	-1.53551	-19.3459
	0.43313	-22.5546
	-0.694791	-18.2073
	0.104575	-17.582
	2.1251	-21.4826
	0.721646	-22.3085
	-1.9983	-18.3887
	1.33182	-22.3632
	-1.09928	-18.0399
	0.552403	-22.9611
	1.28544	-22.7008
	-2.19161	-18.1852
	1.81599	-23.7974
	-1.52113	-22.8295
	1.45784	-24.4703
	2.35131	-22.9903
	1.03166	-18.4451
	-0.68295	-16.4021
	0.336982	-23.1261
	-0.900507	-16.6238
	0.146942	-20.8521
	0.0182078	-21.918
	2.09297	-21.9423
	-1.31212	-20.6619
	2.10184	-20.0046
	-2.29076	-17.1038
	-2.46316	-15.4776
	-0.852834	-21.6709
	-1.95134	-23.4075
	-2.39544	-17.0413
	-1.8676	-20.8015
	-0.307371	-16.8451
	0.356109	-16.9132
	-2.38339	-16.228
	-1.32642	-19.8961
	0.565267	-15.4061
	-2.15681	-22.702
	-0.81367	-24.8229
	-0.809117	-24.5119
	-2.0681	-17.1653
	-1.80889	-15.7998
	-0.70221	-21.6426
	-1.90803	-16.9054
	0.640999	-16.5623
	1.98777	-15.7132
	-1.81236	-20.036
	0.887442	-21.8067
	-0.676791	-21.6716
	0.479548	-19.872
	0.180434	-17.9122
	-1.27369	-16.002
	1.25453	-17.5315
	-2.08521	-18.3688
	1.45348	-23.3709
	-1.35042	-19.8859
	1.82612	-17.5654
	0.909565	-18.4446
	-2.32643	-23.2491
	1.65764	-16.4458
	-0.878461	-16.1218
	2.38214	-19.3011
	0.393967	-22.0174
	1.67494	-16.3727
	0.506879	-23.3856
	-2.18617	-24.5207
	-0.654898	-21.2429
	0.450631	-16.9562
	-0.441582	-22.6437
	0.17998	-17.1644
	-0.140739	-19.8842
	-1.3622	-19.5632
	-0.597119	-15.8774
	-2.22256	-22.5482
	-0.590299	-22.6289
	2.23173	-20.9928
	1.19431	-20.5841
	-0.934873	-17.2617
	0.575351	-22.3974
	0.782556	-16.9793
	-1.51078	-21.8217
	-2.00909	-18.2544
	2.24599	-15.9666
	1.5333	-23.6062
	1.41102	-19.1949
	0.682054	-16.9147
	1.5146	-18.7151
	-0.135425	-24.4806
	-1.21819	-16.1523
	1.68611	-24.2343
	0.876865	-16.9053
	0.540067	-24.5736
	-2.49935	-21.2877
	-1.52965	-20.4658
	-1.85915	-24.1812
	2.10224	-24.5085
	2.48157	-16.5691
	2.40981	-18.8604
	-0.113711	-19.8886
	0.151318	-15.1924
	-0.0472374	-16.8117
	-0.175273	-23.681
	0.342415	-20.0759
	1.23466	-19.3887
	1.40433	-23.438
	0.0105344	-23.2001
	-0.607549	-24.2212
	-2.36702	-23.2338
	-2.06712	-17.7591
	-2.20653	-18.2457
	1.3612	-24.4707
	-1.00969	-19.7123
	0.40851	-16.3922
	-1.58197	-21.4497
	-1.30502	-24.3743
	0.440672	-17.9079
	-1.89081	-17.0599
	2.28084	-18.6578
	2.38011	-15.3929
	0.594344	-18.8163
	-0.917059	-19.474
	0.737092	-17.5588
	-1.26215	-18.9721
	0.656359	-20.8403
	2.32684	-16.1488
	-0.040761	-16.3615
	1.48708	-17.991
	1.58285	-16.0019
	1.02879	-16.3342
	-2.08657	-18.243
	-0.75272	-18.6287
	-0.0413878	-7.31721
	-1.55304	-8.52714
	1.97578	-14.7835
	-1.67971	-13.5948
	1.02152	-7.06626
	1.69549	-14.1214
	1.3733	-13.4139
	-0.619071	-10.4241
	-1.5724	-6.94096
	-0.445031	-5.60754
	-0.939012	-5.03422
	-0.100083	-8.57573
	-0.121058	-11.4487
	0.188097	-6.0303
	-1.26458	-13.8021
	-2.43657	-10.0198
	-2.23937	1.2231
	0.373725	-1.60075
	1.44051	-1.97108
	1.85576	0.0775573
	1.73648	-0.127254
	0.725961	-4.45677
	-2.08146	-1.03374
	-2.46802	3.96276
	1.44409	4.43777
	1.74265	-1.03475
	1.78012	0.291436
	1.09273	-0.136387
	-1.62312	3.45329
	-0.0582314	-1.97167
	-0.650012	3.60077
	1.49708	-3.60646
	-1.3966	-2.40785
	-0.0954499	3.46344
	-2.14198	1.52575
	0.74254	2.06356
	2.09884	-0.812409
	-0.927147	-0.742257
	0.537043	-1.38505
	0.987911	0.336783
	1.36779	-1.93868
	2.47324	2.57734
	-0.92172	1.5813
	0.359165	1.37426
	2.47183	2.18117
	2.2574	-2.99873
	1.16502	1.77955
	2.4924	0.242753
	2.41046	-2.53641
	-2.20228	-4.86244
	0.527356	1.42306
	-1.18424	1.54946
	1.36441	-3.01023
	1.63559	-2.43823
	0.633653	8.65806
	1.20947	6.89098
	2.08288	10.0162
	-1.54934	12.3435
	0.351267	6.66972
	2.44903	7.57139
	-1.67135	12.111
	0.60297	10.2029
	-1.78706	12.3142
	0.270704	13.9345
	-1.57357	8.35694
	-0.305104	6.15337
	1.83738	5.94453
	-1.16128	5.74054
	-1.56435	11.6826
	2.24342	14.5482
	2.12188	13.9137
	0.651901	14.1726
	-2.41883	11.9707
	-1.32606	11.1038
	2.45919	13.689
	1.38996	10.8051
	-2.48234	11.1551
	0.0127445	11.2566
	-0.23177	9.50381
	1.39854	5.81962
	-0.134321	13.5501
	0.728331	14.9685
	1.82885	7.18662
	-2.38179	5.21013
	0.377844	10.1279
	-1.87868	13.3736
	2.23362	9.35566
	-2.42473	7.81237
	-2.36406	12.3823
	-1.95791	12.4004
	-1.22287	10.7405
	-1.66146	8.64258
	-1.7881	9.61922
	0.318354	10.687
	0.962975	6.61088
	-2.38163	14.6077
	1.50007	10.7476
	-1.42557	14.1662
	1.20545	14.6962
	-0.0511938	7.22486
	-0.950818	10.7424
	0.0582593	13.0444
	-1.77175	8.90911
	-0.0942348	9.22492
	0.216608	7.6408
	0.431074	10.4306
	-0.571739	9.60474
	2.09412	14.4755
	0.288083	9.38836
	-0.344118	10.1652
	-1.4626	9.0397
	0.980061	5.89783
	-0.457659	14.4209
	2.01971	10.0088
	-2.26663	7.10287
	-0.259509	12.3818
	2.40287	5.82898
	0.641928	6.44581
	-0.977648	6.9511
	-1.15221	6.81081
	0.0454837	8.46395
	0.829259	8.05091
	-2.2508	5.38633
	-1.57187	9.79461
	-1.43257	11.6319
	-2.31738	13.2209
	0.770983	6.48408
	0.87398	5.82024
	0.105056	13.1771
	-0.549976	6.88309
	-0.683779	9.60477
	-2.32888	11.165
	1.83155	8.39513
	1.06884	5.72198
	0.672122	5.52217
	-2.06137	11.494
	-0.63471	10.2214
	2.42713	6.84702
	-2.45842	7.59387
	2.39451	7.74738
	-1.90229	5.34846
	-0.729974	12.3062
	-2.47629	10.5809
	-1.30435	6.94602
	-0.0519027	12.35
	0.705142	5.32544
	1.27256	5.07122
	-0.229587	5.3432
	-0.0457115	13.3254
	-1.98254	7.55348
	-1.38916	14.6113
	1.78884	8.02053
	-1.242	13.9841
	-1.6411	13.8647
	1.16882	12.8953
	0.897298	7.69008
	-1.66211	5.40997
	0.410253	8.11364
	-2.34918	8.88442
	2.47623	12.2995
	-0.078782	14.051
	-0.327489	6.52204
	-2.11702	8.03232
	-1.30676	14.3227
	2.14931	12.7208
	-2.01631	13.9589
	-0.00430543	5.30987
	1.67254	9.03835
	-1.39901	8.53713
	-1.13048	11.2547
	-2.37854	7.4631
	-1.1409	14.4842
	-0.656774	5.57493
	2.16264	5.53546
	0.262821	5.25966
	0.677408	13.5626
	1.78195	13.4832
	-1.44413	7.14851
	1.85763	14.3205
	-0.893218	5.28826
	0.371679	5.5135
	1.38371	14.7206
	-0.475023	10.3663
	-1.07158	20.8904
	2.44698	17.7289
	-0.00595997	18.2113
	-2.18329	23.9847
	-0.674872	24.8349
	1.39848	23.5499
	1.39863	16.174
	-1.26445	15.5913
	-1.36234	15.8484
	1.88339	16.3974
	0.713754	22.319
	-0.560524	16.7202
	-2.08523	23.652
	0.356007	15.9607
	0.557509	19.9671
	-0.119856	20.6758
	0.0479224	19.6983
	-0.0468631	18.9082
	-0.705536	22.566
	-1.49492	15.4057
	1.24414	16.8876
	-1.66144	22.2733
	1.08737	22.1398
	-1.78335	18.8084
	-2.36831	16.1741
	-0.942192	20.0125
	-2.17009	21.2544
	2.072	16.4716
	0.659447	17.2537
	0.451477	17.0877
	0.422348	20.6525
	-1.35725	19.9465
	0.551263	16.7872
	0.880105	19.912
	-1.94278	22.7774
	0.638221	18.9068
	-0.175134	18.3232
	-0.119195	19.0039
	-2.23827	22.2237
	0.402104	22.8108
	0.103247	16.2291
	1.87121	19.5033
	-0.015103	24.7759
	0.456016	23.3537
	1.08812	22.7293
	-0.692886	17.8857
	1.9919	16.5173
	1.36466	20.6546
	-0.87685	21.3091
	-0.346581	20.6447
	-2.00867	24.4784
	-1.62004	19.2692
	-0.141487	22.0434
	0.189502	19.4011
	-0.798003	16.2909
	2.49444	21.4708
	-2.16677	16.8819
	1.69357	23.8168
	2.31635	24.9223
	-0.557405	21.2992
	1.19344	20.0787
	-1.80562	18.882
	1.51312	17.9259
	-0.165679	21.473
	-0.98326	23.4159
	-0.75781	17.1699
	0.487994	22.683
	0.130901	23.7941
	0.511022	15.06
	0.739911	16.3796
	0.0682936	15.44
	2.40026	18.5243
	1.89321	16.4126
	-1.24163	18.052
	2.26557	20.3986
	1.06921	15.7385
	1.45725	24.1301
	-0.53718	15.2276
	2.01165	21.8944
	-1.28791	22.8444
	0.552363	17.6041
	1.19341	21.8307
	2.36385	20.8869
	0.136127	24.4313
	1.79371	15.2139
	0.948472	22.9656
	-0.664481	20.6734
	-2.45265	21.6162
	-0.86928	22.6925
	2.09276	22.852
	-0.12287	22.7407
	-2.48155	15.8832
	-1.81145	16.6596
	2.34161	18.3865
	-1.48305	20.6844
	-1.86732	16.6537
	-0.00459539	21.8053
	-2.2634	18.4877
	1.79277	24.6069
	-1.19072	24.0015
	0.196611	17.8156
	2.42004	18.4301
	-0.0187221	22.8611
	0.11112	24.9456
	0.735077	24.8619
	1.63908	21.6434
	0.862517	17.1748
	1.07888	23.3683
	1.25723	22.1995
	1.09602	23.3889
	-1.12486	20.7509
	1.44957	22.6689
	1.1331	15.2602
	1.35223	24.3878
	1.31489	18.5686
	-1.96815	19.1123
	0.555681	23.2204
	2.01086	24.0862
	1.5177	24.3526
	-0.936988	20.2304
	0.238841	17.295
	-0.218894	15.4365
	-0.319157	19.7309
	-0.359272	15.4222
	0.514632	16.6675
	0.942853	17.9536
	0.368822	19.7657
	0.395859	19.5524
	-0.944806	16.1846
	0.373787	17.3829
	0.799735	24.3213
	-1.22351	18.5692
	-2.42369	19.9543
	1.69573	16.8378
	1.45619	24.8466
	-0.53675	24.5066
	-1.67123	20.8336
	2.36552	18.0447
	2.38846	15.3575
	-2.07343	23.4861
	2.21414	19.4435
	1.08859	16.6731
	0.916151	17.33
	-0.515471	17.7072
	-1.63823	24.2115
	2.40664	22.7538
	0.616026	18.1637
	0.0200396	22.2933
	2.45373	15.6487
	1.75814	16.3102
	-2.45201	24.3479
	-1.18832	21.1109
	-2.27185	23.8407
	-0.955711	23.5608
	0.669908	21.833
	2.34238	19.0778
	1.66087	17.4636
	-2.44535	24.8832
	-0.124392	15.2288
	0.413163	15.2743
	-0.0738309	21.1226
	-2.29796	24.4574
	1.85222	32.1787
	-1.87367	26.1263
	1.62148	34.4553
	0.728105	33.2635
	-2.24786	30.1231
	0.283812	32.7957
	2.42988	28.0098
	-0.303078	26.3211
	0.893441	31.6895
	-1.67755	31.0012
	0.172508	25.1131
	-2.20715	29.8198
	-0.434283	26.6317
	0.602961	34.5064
	-1.90398	30.067
	0.370863	29.966
	2.04881	33.7584
	1.33914	28.6039
	-1.91773	30.0903
	2.11606	34.3395
	0.646394	26.3446
	1.99906	26.8647
	-0.651414	32.8922
	2.02384	28.88
	-0.152737	28.0739
	-1.75842	29.7383
	-2.39636	34.752
	-0.474933	28.3065
	-2.40651	28.1191
	-0.665771	34.0584
	-1.40513	27.3769
	2.48771	31.1338
	-0.296456	34.5956
	0.084553	25.0356
	2.39037	28.3825
	0.17403	30.3449
	0.171892	34.7249
	1.24509	31.7741
	-1.06599	26.0859
	0.391424	34.3571
	-0.330461	26.7446
	0.730615	30.7753
	-0.902762	32.0918
	-1.48619	27.5969
	1.57248	32.0905
	-2.30159	29.7131
	1.74784	29.8283
	1.89865	31.4622
	0.708108	32.3131
	2.37533	27.7196
	-1.70984	29.3307
	2.37969	30.133
	-1.52801	32.8152
	0.0135303	25.2409
	2.17677	33.0091
	0.929209	25.4473
	-1.45026	27.1983
	2.36175	30.1501
	2.47909	30.5268
	-2.32537	34.8413
	-0.179057	30.9165
	1.48657	31.1521
	-0.885889	30.5168
	-2.48529	30.9518
	0.32481	31.7142
	-1.85369	27.1073
	0.574264	29.5892
	-1.99726	29.7439
	1.21153	28.1732
	-1.59821	33.9388
	-2.34425	26.8445
	0.80685	29.1833
	0.598367	34.9805
	0.630598	29.7607
	-1.61732	26.1602
	-0.379267	27.9687
	-1.63725	25.654
	1.70275	31.7815
	-1.95289	32.0403
	0.714092	27.9031
	1.49865	33.5476
	2.21255	31.0289
	-2.27339	28.4304
	0.0438641	34.7829
	1.98089	32.0119
	-1.13181	27.0641
	2.1366	34.1284
	0.737319	26.2574
	0.535446	26.5648
	0.364027	26.2308
	-1.03106	26.3371
	2.01582	33.0552
	-2.1353	25.5782
	-1.63224	33.1333
	-2.34505	26.9491
	1.72457	25.2259
	0.937669	26.9143
	2.17425	27.8397
	-0.734505	27.707
	-2.28539	34.2256
	-0.668218	30.7967
	-1.121	25.7639
	1.24107	29.1856
	-0.226482	30.651
	2.18867	26.1616
	1.19565	31.2018
	1.27956	32.5309
	-0.689706	26.1366
	-2.05312	29.2116
	-1.29834	33.014
	-0.0487929	32.4841
	-2.24382	25.0064
	1.14173	26.3592
	-1.94259	32.4022
	1.13543	32.2021
	-2.15933	43.0447
	-2.21951	37.2163
	-0.188486	35.308
	0.662323	39.9893
	1.54257	43.1667
	-2.1048	44.5891
	-0.543604	50.9246
	-2.26798	51.2693
	-1.77281	46.3909
	4.25613	-46.8297
	3.51966	-49.2296
	3.96517	-52.1183
	4.01984	-43.1811
	5.70923	-27.2803
	4.16303	-30.7508
	4.53982	-30.1261
	6.30136	-27.629
	2.6874	-34.0689
	6.99682	-26.5134
	3.7218	-33.8962
	5.88439	-33.6656
	3.17498	-27.374
	6.18935	-26.1187
	4.68311	-33.7501
	3.39055	-32.9953
	6.63517	-25.9753
	7.19454	-26.3322
	7.43885	-26.5861
	5.88623	-31.1461
	3.75722	-32.3355
	3.57456	-28.7947
	4.44385	-28.5058
	7.4274	-27.8884
	5.04584	-33.2311
	4.90587	-27.1633
	6.25826	-27.3342
	3.00305	-30.2801
	7.19643	-27.3842
	6.82461	-31.9825
	3.44511	-32.4365
	5.8711	-29.0575
	3.05269	-33.3382
	3.81185	-28.5435
	3.94117	-26.0141
	4.22985	-25.4873
	5.78314	-30.6794
	7.15816	-34.2342
	2.66008	-29.0576
	3.36625	-30.4322
	3.53708	-31.1835
	6.75904	-26.4439
	7.47376	-25.0128
	4.7649	-30.4859
	6.75375	-29.1153
	5.48522	-25.1228
	4.29037	-34.5631
	7.36142	-33.5173
	4.28297	-28.2788
	6.54568	-34.7958
	3.22796	-28.3187
	3.01595	-28.3715
	2.7387	-28.1067
	7.42942	-33.1926
	7.01054	-32.8798
	6.04423	-29.1927
	5.85754	-34.6055
	6.98879	-26.7907
	4.17841	-33.8922
	4.5897	-31.3871
	2.53015	-28.4513
	2.71532	-27.8686
	3.84262	-32.7845
	2.71085	-33.698
	6.54326	-25.1853
	5.40816	-33.7704
	6.39723	-32.5499
	7.16839	-30.9288
	3.15258	-26.3189
	5.24719	-29.1243
	3.12494	-33.2962
	5.73116	-31.577
	5.83702	-31.2933
	3.30383	-25.0114
	7.25802	-25.5914
	4.14592	-33.3626
	7.41314	-33.7285
	7.13931	-26.056
	3.40435	-34.6174
	2.79677	-32.368
	2.98132	-30.7287
	4.76906	-34.4354
	5.6324	-27.0439
	5.32144	-26.445
	6.03325	-32.2762
	6.8539	-27.1446
	3.81701	-27.2907
	4.59202	-32.6126
	2.6536	-34.7284
	7.25152	-33.7577
	5.51694	-28.5316
	2.98145	-29.7765
	7.19807	-32.1881
	6.29846	-26.6058
	7.45843	-29.0843
	5.77368	-29.9259
	5.99855	-27.5936
	4.84484	-26.7391
	2.55972	-28.5036
	2.63503	-31.8212
	4.47803	-29.6544
	5.72746	-33.2582
	3.88014	-25.2549
	6.50397	-28.806
	3.92895	-30.5579
	6.72567	-26.4387
	3.19142	-31.9406
	7.274	-27.4119
	2.6761	-28.8014
	4.54973	-25.5212
	6.79536	-28.3955
	3.32963	-30.6566
	7.04666	-25.8009
	2.75419	-32.6283
	4.39267	-25.9827
	3.94409	-27.5249
	5.93835	-34.1169
	3.25299	-31.4526
	4.94224	-29.8889
	6.85129	-27.8145
	5.89975	-34.7059
	4.72983	-30.1862
	4.53129	-31.6311
	6.59488	-25.6547
	3.32216	-30.7076
	6.63756	-31.6133
	6.33212	-26.3608
	6.2938	-34.3178
	3.3981	-30.5827
	4.8251	-29.3245
	3.73341	-33.6139
	5.20305	-29.9873
	4.95953	-28.0306
	3.88092	-27.1479
	3.10942	-31.1438
	3.56335	-33.3294
	5.28134	-29.7541
	5.34363	-34.7513
	5.62486	-29.5662
	5.32571	-25.0937
	3.29657	-25.2545
	6.58892	-31.3395
	7.31632	-16.3557
	6.74313	-20.5463
	6.6297	-15.9122
	6.18246	-19.77
	4.474	-24.1732
	5.71491	-22.735
	3.49712	-21.192
	4.40603	-15.2832
	4.65374	-19.0159
	7.02392	-15.069
	6.0669	-23.5834
	4.09637	-15.8583
	7.23799	-15.9768
	4.00037	-15.615
	5.61828	-19.5727
	5.40122	-21.1159
	4.44587	-23.3759
	6.0655	-18.0316
	6.02818	-21.4096
	2.97044	-16.7683
	3.94118	-22.0062
	4.9707	-21.9131
	4.78869	-16.7068
	2.58209	-18.4592
	4.0544	-24.5045
	6.25532	-20.8972
	5.06685	-17.7321
	2.79728	-15.6525
	4.56643	-21.2933
	4.228	-24.7516
	5.21584	-15.4472
	6.0118	-18.8516
	3.98164	-15.8839
	6.23622	-20.3015
	6.45321	-24.3786
	6.86416	-15.5759
	2.97525	-15.7434
	2.81882	-22.2688
	7.43527	-17.6861
	3.89747	-16.8126
	4.30491	-18.38
	6.37978	-22.8709
	3.46059	-18.6738
	6.20846	-16.4201
	3.06763	-22.3585
	4.17083	-18.0377
	2.80328	-18.883
	4.03652	-15.2806
	2.93901	-24.6154
	4.69636	-22.5764
	5.63872	-22.4433
	6.87409	-20.2388
	6.67727	-17.9029
	6.64781	-15.3209
	5.22383	-23.3328
	5.13713	-24.4131
	3.78541	-23.2092
	5.9035	-17.2148
	4.46972	-23.8724
	3.60548	-17.7823
	5.11876	-17.3056
	6.78039	-23.3135
	5.32012	-23.9099
	3.9091	-17.6787
	6.53609	-18.9677
	6.0968	-19.2541
	6.69352	-22.1467
	4.19198	-18.1069
	6.57276	-18.2495
	7.25176	-22.3829
	7.28453	-20.2335
	7.31336	-21.1296
	2.52101	-22.719
	2.51574	-15.4129
	5.19537	-22.9183
	3.45523	-18.8461
	6.65515	-24.1368
	3.89591	-17.8845
	4.71515	-20.5742
	7.27597	-19.9949
	4.22464	-20.3484
	3.34525	-24.8166
	3.71938	-18.9655
	5.57787	-21.723
	3.63903	-23.6891
	7.36856	-24.0616
	5.81555	-18.877
	2.86573	-19.2132
	5.36777	-15.1332
	2.55052	-16.3225
	4.5986	-15.0413
	3.1485	-19.8337
	4.11747	-19.8857
	4.60314	-19.6688
	6.029	-15.9982
	6.71125	-20.6468
	3.59002	-24.8754
	5.28027	-15.7154
	4.55951	-17.5824
	5.39708	-23.2733
	3.2012	-20.8239
	4.60192	-21.0121
	6.84669	-17.2816
	3.79809	-23.6938
	6.66024	-19.9491
	4.47452	-22.8037
	4.18469	-16.4969
	4.9226	-20.9587
	4.90153	-24.4133
	3.34528	-23.9983
	6.55562	-18.8326
	5.70317	-18.1831
	3.68256	-20.2825
	3.11535	-20.6547
	4.40629	-22.8514
	5.3442	-22.0881
	3.67414	-17.1127
	4.44219	-16.4335
	4.38361	-19.6442
	3.6496	-17.2033
	2.734	-18.244
	6.17749	-22.4055
	3.65392	-15.9121
	5.92181	-17.101
	3.18705	-16.225
	4.68794	-23.3287
	3.14933	-18.8904
	4.73075	-18.4351
	6.31488	-17.6732
	5.17731	-20.3435
	4.14335	-18.0809
	6.88776	-16.3429
	7.45501	-24.0529
	6.02851	-21.4771
	6.23977	-19.4662
	3.70913	-21.8215
	4.58732	-22.4743
	5.46941	-22.2438
	4.09482	-21.7811
	5.70227	-22.4017
	2.65095	-16.6802
	3.65237	-18.3016
	5.54259	-20.8379
	6.96681	-24.54
	4.60612	-20.5489
	6.15858	-11.7954
	5.3492	-8.88196
	7.43565	-8.2276
	4.18953	-11.6475
	2.83678	-7.74096
	6.82783	-8.50131
	3.88404	-8.83949
	3.94406	-13.6636
	3.22944	-13.8564
	3.74816	-8.91981
	6.18424	-6.2646
	2.65637	-5.84939
	6.06408	-8.78609
	4.1355	-10.1132
	4.39821	-7.83104
	3.92453	-9.52772
	4.1635	-5.05655
	3.71881	-8.85081
	6.43942	-13.3833
	5.26218	-14.2285
	5.84453	-12.8112
	5.29286	-5.07486
	5.14835	-7.72796
	6.40378	-14.1661
	3.3052	-9.83409
	6.40917	-5.79767
	6.68535	-8.93208
	6.35279	-8.45166
	3.20345	-7.13584
	6.28731	-14.3776
	3.11514	-7.46771
	4.46799	-6.6825
	2.92176	-8.04185
	6.28803	-13.4223
	5.92787	-14.3732
	6.22757	-8.54256
	6.36942	-9.2657
	3.46964	-13.0796
	2.86016	-14.376
	7.32084	-8.58129
	5.66193	-14.4176
	6.12204	-12.7728
	2.52991	-7.6622
	3.72423	-9.91714
	4.96201	-14.2041
	4.25587	-13.466
	3.8281	-5.08541
	4.65976	-14.6541
	7.15421	-14.3789
	5.15641	-7.31386
	3.78234	-9.91951
	3.64324	-8.9571
	5.45642	-12.7071
	5.66908	-14.1632
	3.8738	-12.1389
	7.20438	-5.1234
	2.61619	-10.2653
	3.59403	-14.1573
	6.3867	-11.5222
	3.28689	-12.8354
	2.50604	-9.40773
	5.10074	-6.40895
	5.93075	-8.54678
	3.23261	-10.47
	5.72542	-14.0783
	5.12271	-11.2611
	3.04944	-9.33887
	3.8519	-14.0356
	4.45517	-13.7879
	7.16946	-12.3167
	7.04408	-12.3667
	5.91423	-14.1428
	2.94889	-4.85002
	3.09275	1.59524
	4.48951	3.6224
	6.98511	-3.1475
	5.9938	4.41755
	6.87004	-0.536931
	6.58426	-1.40498
	6.3148	-2.49862
	6.85105	0.346795
	4.49055	-1.5974
	3.8803	1.57691
	6.22952	1.54275
	6.25064	0.441822
	5.32647	-0.47794
	7.17797	-0.00640938
	6.93038	3.15273
	6.45782	2.01881
	5.10068	1.18001
	2.80961	-4.21103
	7.12926	-0.333072
	5.12897	-1.54567
	3.64788	4.6772
	3.96406	-1.30825
	6.9631	2.41708
	3.03619	0.244917
	3.38455	-0.361014
	4.27854	-4.79351
	2.8933	-2.73549
	6.6513	2.85203
	7.14919	4.33567
	2.79791	2.26151
	2.59955	1.5047
	3.20759	0.205194
	4.05366	3.64315
	4.04839	3.54992
	6.99628	4.3647
	3.27301	4.12833
	5.90336	0.0672313
	6.08254	1.06791
	6.71007	4.05186
	2.69565	-2.20193
	5.11541	-4.5346
	2.70426	-0.764029
	6.68079	2.37933
	3.12173	3.31973
	5.30093	1.22774
	6.03743	0.0843587
	5.09466	1.13608
	6.56682	-4.78539
	3.85298	-3.96506
	5.72647	-1.70159
	6.05752	3.06116
	6.84402	4.85931
	4.71231	2.31948
	4.95557	2.82662
	3.45848	-1.36793
	5.38363	-2.73139
	5.6463	-2.49424
	6.49921	4.00817
	7.07466	-1.84545
	6.01169	4.59664
	5.75971	2.00146
	3.92593	-2.66067
	5.15411	3.06944
	5.25213	4.72813
	4.02878	-3.31461
	2.67189	0.262931
	7.17608	2.32126
	2.96423	2.6025
	5.10458	-4.06493
	2.68079	2.62322
	5.69631	3.8478
	5.45057	-0.0473837
	3.6141	2.17113
	5.60326	4.94967
	3.22387	4.82395
	4.66695	1.91452
	3.6928	-1.45945
	5.71775	-1.79637
	4.2953	-3.44569
	3.09786	1.83913
	5.7156	-0.504072
	5.21889	-2.20993
	7.47127	4.39334
	3.69331	-0.419013
	7.35061	2.39952
	4.61789	-4.31194
	5.9435	-4.56898
	5.12737	-4.88082
	4.08024	4.46944
	7.45344	-0.207774
	3.18353	4.82568
	3.91806	1.01757
	4.79891	-0.948333
	2.79981	-0.72002
	2.98741	-2.92219
	4.17645	4.18002
	4.98713	4.55727
	2.58122	-1.05002
	6.53923	-3.2108
	4.79758	1.12878
	5.23025	-4.06988
	6.08115	-4.6478
	4.44938	-1.35516
	2.58408	0.267879
	6.71943	-3.75643
	6.98391	-2.63173
	3.69203	-4.97373
	2.61796	2.53528
	3.96797	0.706499
	5.74879	1.74094
	3.85957	-1.59887
	2.7699	0.96827
	5.5693	-0.267399
	6.51416	-3.9052
	7.15404	-1.89832
	6.53423	-2.58433
	6.76703	-1.72287
	6.83784	-3.19302
	3.02605	-2.36375
	4.16637	12.7439
	3.83696	12.503
	3.72184	13.8529
	6.95939	13.8959
	4.48851	13.5123
	6.49835	10.7264
	6.53054	11.4169
	5.96219	14.3137
	4.93643	10.6848
	4.58433	6.4603
	7.02017	6.34379
	5.59318	12.6419
	3.78841	8.11366
	7.30928	10.1628
	5.87733	11.012
	3.93216	8.38717
	7.35706	13.3343
	5.63862	14.0502
	6.80563	10.226
	7.45078	13.8044
	4.3973	6.02124
	5.65883	9.84799
	6.40041	14.6729
	7.46669	14.6756
	3.10522	11.5404
	4.72759	7.83354
	7.34594	10.7207
	2.88883	6.68102
	5.58218	6.45441
	5.87392	11.485
	5.0755	13.0303
	5.16637	8.29227
	4.96394	7.27332
	6.45966	13.3979
	6.64846	14.1323
	3.52841	10.0964
	4.75831	12.965
	2.81449	7.87954
	4.90191	8.30459
	5.12255	14.1116
	4.2612	7.31823
	4.20979	12.9714
	7.48935	13.2721
	4.83357	5.24571
	3.81533	10.4043
	5.45921	6.27356
	6.16354	10.2025
	5.66057	12.7905
	4.79108	8.34362
	3.27698	5.74132
	4.42587	10.9643
	3.24595	14.1706
	4.21552	9.26861
	6.17953	11.0033
	3.07018	5.96826
	4.70784	8.54517
	2.59146	9.18438
	6.95414	10.2838
	3.71691	5.43913
	5.77589	14.0138
	5.96761	6.08041
	7.14808	14.4221
	4.55463	14.8566
	6.013	10.3573
	4.82458	5.94686
	5.69898	14.4025
	2.98333	10.0604
	3.26629	8.09447
	2.75214	12.6904
	4.34042	12.2766
	2.99726	7.8461
	7.10529	10.5465
	2.91645	8.67411
	5.07137	12.048
	3.0747	13.5491
	5.5867	11.9612
	3.43379	8.47351
	6.77437	12.2205
	5.84738	5.14498
	3.62739	14.1841
	6.68574	12.1811
	5.96594	7.50733
	4.18678	12.6462
	5.34184	6.45446
	5.32934	6.072
	3.13964	11.5384
	3.31143	6.89504
	6.4938	9.97543
	7.05321	6.49738
	3.5788	13.8563
	3.48571	8.87277
	4.33504	14.5424
	2.74115	12.8854
	4.81289	8.9018
	6.70833	8.49005
	5.53261	13.626
	4.6134	7.23162
	6.35247	13.2347
	6.57871	5.27318
	6.23094	8.47049
	3.9155	8.10824
	4.48011	9.85555
	2.69855	10.013
	2.71162	13.514
	7.26528	11.2138
	6.80748	11.8003
	4.83728	5.23043
	3.238	11.7987
	6.78152	14.5405
	4.17435	11.3534
	7.35289	13.5116
	3.20347	11.9994
	7.40915	11.3327
	7.43907	6.02508
	5.16738	7.46395
	4.89055	5.29962
	6.98629	12.2946
	2.87826	9.00216
	5.87691	5.66044
	6.62448	10.2736
	7.39293	13.7373
	5.91075	12.9077
	7.37315	6.7508
	4.30078	10.6993
	2.65736	10.9257
	5.75321	8.084
	6.82611	6.68728
	2.78201	13.7485
	7.01342	14.695
	5.86806	5.61494
	2.6697	8.63484
	4.7829	13.3507
	6.54828	14.5644
	7.19254	6.40682
	5.74654	13.8039
	6.59197	8.32859
	4.99373	6.21257
	4.5323	10.1118
	3.57251	8.66092
	6.38161	14.7832
	3.43122	12.3732
	4.56772	8.54835
	3.88679	12.109
	6.68737	11.1685
	7.33555	5.23158
	5.18083	8.40858
	5.26251	9.90928
	7.4074	5.65438
	6.9714	7.43429
	4.90416	13.8497
	6.78606	11.074
	3.31619	12.1509
	3.84891	9.3796
	3.41799	14.655
	2.86243	11.0776
	7.25141	11.9291
	4.7888	6.29925
	5.13493	7.78969
	4.44342	6.70513
	7.10266	14.4242
	5.99507	11.9545
	6.59885	10.8599
	6.55768	14.2123
	5.85129	10.6524
	5.69822	7.37568
	5.95266	10.4416
	6.14056	14.0502
	4.44041	14.9861
	3.68628	9.69237
	2.74689	10.2169
	5.55853	12.2857
	6.61621	14.4513
	5.21151	12.8385
[truncated: 3,510 more rows]

## Sheet: Fig_S3D_left
	K	Gap Value
	1	-0.118278
	2	0.309057
	3	0.237331
	4	0.0675045
	5	0.142073
	6	0.41057

## Sheet: Fig_S3D_right
	Azimuth	Elevation	Class label
	-3.5516	-45.0264	2
	-3.34748	-51.101	2
	-7.38288	-50.1872	2		Class label 1=Red points, 2= Green points
	-4.5655	-52.6589	2
	-2.62179	-53.9731	2
	-3.31048	-50.448	2
	-6.65368	-51.663	2
	-3.43858	-44.9731	2
	-3.98669	-43.4466	2
	-6.25685	-42.9202	2
	-3.25782	-36.0551	2
	-4.7967	-42.1675	2
	-5.72063	-43.0474	2
	-5.63018	-42.1106	2
	-5.82676	-37.0067	2
	-7.33443	-42.8145	2
	-5.81046	-40.8003	2
	-6.50898	-39.2652	2
	-4.56577	-40.9387	2
	-3.30098	-39.4456	2
	-6.11436	-41.1299	2
	-6.9562	-41.3577	2
	-7.4988	-43.9348	2
	-6.3402	-37.5836	2
	-5.67191	-43.7114	2
	-3.58509	-38.6843	2
	-2.99172	-44.8469	2
	-5.8828	-38.6236	2
	-3.70531	-39.2183	2
	-5.53213	-40.7434	2
	-4.64085	-42.2609	2
	-5.96595	-41.0431	2
	-5.4445	-37.4153	2
	-4.4926	-43.6045	2
	-4.38065	-35.9725	2
	-6.21997	-41.261	2
	-4.32727	-35.2617	2
	-4.19062	-42.8618	2
	-7.29835	-35.8408	2
	-4.18603	-41.764	2
	-5.26419	-35.2591	2
	-6.09546	-35.6136	2
	-6.84189	-37.1978	2
	-3.8398	-44.9922	2
	-4.02344	-38.4629	2
	-2.5288	-39.3636	2
	-5.62615	-39.1234	2
	-5.87698	-43.6752	2
	-7.16198	-42.6793	2
	-4.30111	-44.9657	2
	-6.02322	-38.2289	2
	-6.0176	-36.2283	2
	-4.65632	-39.7261	2
	-7.19863	-43.6148	2
	-6.42928	-43.7025	2
	-4.09894	-36.2299	2
	-4.86782	-40.1471	2
	-3.62663	-38.5632	2
	-7.00142	-41.5	2
	-4.19382	-37.0519	2
	-7.36233	-41.3636	2
	-5.86133	-42.9781	2
	-4.37934	-37.3641	2
	-7.16699	-36.3808	2
	-2.95089	-41.9168	2
	-3.85901	-42.3767	2
	-6.69869	-36.3149	2
	-3.92065	-27.6479	2
	-5.39247	-30.6923	2
	-4.13089	-26.9739	2
	-7.07995	-27.0798	2
	-3.06942	-34.3042	2
	-5.58601	-30.5434	2
	-3.38511	-26.302	2
	-7.24881	-32.5115	2
	-3.86564	-32.2167	2
	-5.90237	-26.5892	2
	-5.54351	-25.6968	2
	-6.53261	-32.1666	2
	-4.48226	-33.8379	2
	-4.13209	-31.8045	2
	-4.07404	-34.4211	2
	-2.84933	-28.5738	2
	-5.12743	-34.0211	2
	-4.08992	-31.9453	2
	-4.47634	-27.7098	2
	-4.31523	-31.1071	2
	-5.03083	-25.5715	2
	-3.48575	-34.2661	2
	-5.00577	-34.8466	2
	-4.13466	-33.0014	2
	-4.38832	-34.0801	2
	-2.95982	-32.8934	2
	-3.66761	-26.8891	2
	-7.06647	-27.0771	2
	-3.14049	-25.1093	2
	-7.1349	-33.1398	2
	-4.76534	-33.7051	2
	-3.84661	-27.5183	2
	-3.09569	-28.9629	2
	-5.40081	-28.4327	2
	-2.70414	-29.2705	2
	-4.72872	-27.235	2
	-5.85603	-31.4039	2
	-5.42132	-31.8744	2
	-4.01317	-32.7362	2
	-3.96275	-29.4035	2
	-4.21316	-29.5272	2
	-5.25196	-32.5997	2
	-2.80111	-31.427	2
	-7.25003	-32.0667	2
	-6.17026	-34.1454	2
	-4.80123	-27.2641	2
	-6.23196	-32.9311	2
	-3.29277	-33.422	2
	-4.78995	-26.6993	2
	-3.28125	-30.3022	2
	-5.4082	-25.2323	2
	-6.77368	-28.6766	2
	-4.3787	-31.2481	2
	-3.91275	-30.9722	2
	-6.95855	-32.5353	2
	-7.20596	-34.006	2
	-6.9116	-25.8536	2
	-4.34156	-28.7373	2
	-5.47299	-27.994	2
	-7.06134	-26.0398	2
	-5.06704	-29.7841	2
	-2.73199	-25.1207	2
	-6.55415	-34.8139	2
	-2.57158	-32.4309	2
	-6.33307	-34.1261	2
	-7.11891	-30.6225	2
	-5.41391	-31.2787	2
	-3.01419	-27.5098	2
	-6.84012	-30.8566	2
	-5.16235	-32.156	2
	-6.80568	-28.2881	2
	-2.64255	-27.0381	2
	-4.74775	-25.5634	2
	-6.81822	-34.3188	2
	-4.43933	-26.6074	2
	-6.3858	-29.1247	2
	-7.06381	-33.7971	2
	-6.2763	-29.6738	2
	-3.73706	-25.9215	2
	-4.06281	-33.5062	2
	-7.32783	-31.8027	2
	-3.71759	-26.1384	2
	-4.06294	-28.6603	2
	-5.75335	-29.8031	2
	-6.39395	-27.8052	2
	-4.7733	-29.9242	2
	-5.24818	-27.4669	2
	-6.40907	-28.1851	2
	-3.08032	-34.0264	2
	-6.83884	-30.8462	2
	-2.52787	-33.272	2
	-5.73864	-29.2128	2
	-4.45899	-28.5692	2
	-5.49677	-26.5345	2
	-6.32957	-31.25	2
	-6.38723	-34.7923	2
	-3.09504	-33.7272	2
	-3.53358	-34.9609	2
	-3.37971	-33.9111	2
	-3.77716	-28.1997	2
	-6.03522	-29.757	2
	-5.01245	-25.4057	2
	-2.66492	-32.4118	2
	-4.96542	-32.1192	2
	-4.28303	-32.841	2
	-5.13345	-28.5139	2
	-2.52138	-30.671	2
	-4.96396	-34.6599	2
	-5.48805	-31.529	2
	-5.37963	-34.5032	2
	-3.75196	-31.9316	2
	-3.18635	-33.7846	2
	-7.40813	-29.8647	2
	-6.50282	-30.9956	2
	-3.566	-34.9821	2
	-5.65799	-25.3311	2
	-7.38826	-34.0613	2
	-4.6822	-26.6581	2
	-6.45022	-25.1459	2
	-7.33602	-26.1426	2
	-3.14658	-34.7173	2
	-6.22482	-30.9721	2
	-6.81411	-31.5008	2
	-6.46547	-25.9522	2
	-7.46154	-25.0995	2
	-6.17068	-31.5723	2
	-6.6248	-31.8359	2
	-3.98053	-29.8836	2
	-6.49843	-32.9741	2
	-6.64706	-26.3721	2
	-3.41044	-27.5642	2
	-3.9094	-31.9374	2
	-4.11357	-28.708	2
	-2.93985	-26.3182	2
	-4.99523	-29.4379	2
	-6.7654	-29.046	2
	-4.2485	-15.9183	2
	-5.35545	-19.1791	2
	-3.57957	-15.6727	2
	-4.04217	-21.8668	2
	-4.75049	-20.8974	2
	-5.72554	-18.2794	2
	-7.08086	-17.4099	2
	-2.57498	-17.6771	2
	-3.53171	-15.681	2
	-3.43299	-19.7524	2
	-2.95912	-15.2828	2
	-6.41538	-23.8215	2
	-3.90771	-17.3294	2
	-5.74189	-19.5964	2
	-7.03419	-15.4833	2
	-4.18439	-18.8261	2
	-7.30764	-22.2912	2
	-7.36035	-24.5715	2
	-5.42955	-16.3299	2
	-5.292	-16.4166	2
	-2.9751	-24.9055	2
	-5.12431	-17.1149	2
	-7.49829	-19.3537	2
	-5.86203	-22.9421	2
	-7.11896	-18.9341	2
	-3.4908	-15.7211	2
	-4.53687	-15.4628	2
	-3.75063	-18.8466	2
	-3.63638	-22.234	2
	-7.2835	-15.4212	2
	-5.89718	-23.0712	2
	-4.90696	-15.9132	2
	-6.89017	-22.6307	2
	-5.58298	-23.225	2
	-2.8046	-16.7047	2
	-4.78046	-15.7904	2
	-4.79336	-24.1662	2
	-4.47178	-21.7244	2
	-5.86683	-19.6342	2
	-4.19142	-20.363	2
	-7.42985	-23.9395	2
	-5.70009	-15.4793	2
	-3.15966	-20.3298	2
	-5.12835	-22.4506	2
	-4.50918	-22.368	2
	-6.12391	-24.76	2
	-6.40397	-22.2059	2
	-6.56889	-23.8154	2
	-2.84757	-24.3461	2
	-6.60312	-15.4616	2
	-6.70164	-19.3375	2
	-4.08845	-16.8258	2
	-3.92729	-23.9339	2
	-6.20543	-16.5242	2
	-2.73907	-17.9342	2
	-3.52102	-15.6264	2
	-2.88161	-15.623	2
	-4.76257	-15.8431	2
	-5.31057	-18.7893	2
	-5.00998	-16.2984	2
	-2.71848	-20.978	2
	-4.57335	-15.3273	2
	-7.2755	-24.7694	2
	-2.68031	-19.5639	2
	-7.20253	-22.1585	2
	-6.461	-18.5533	2
	-3.59317	-20.4373	2
	-4.54543	-19.6894	2
	-4.2197	-23.3868	2
	-3.70066	-23.7651	2
	-2.67579	-19.1406	2
	-3.68474	-21.0488	2
	-7.45599	-15.3749	2
	-4.33785	-16.1079	2
	-2.6978	-22.6211	2
	-2.93717	-15.0782	2
	-7.14302	-22.7207	2
	-5.23001	-24.0692	2
	-3.12212	-24.3879	2
	-3.14017	-18.4889	2
	-3.52329	-9.64656	2
	-6.48056	-10.6044	2
	-3.58784	-8.62697	2
	-6.12013	-5.20946	2
	-5.30194	-6.99483	2
	-6.96311	-9.36687	2
	-4.43724	-5.99362	2
	-4.6466	-12.7969	2
	-3.66286	-7.85292	2
	-6.48624	-8.02602	2
	-4.44346	-6.2265	2
	-3.52183	-6.3095	2
	-4.39734	-5.53647	2
	-3.52243	-10.4171	2
	-4.25616	-12.1874	2
	-6.4499	-13.7283	2
	-5.71159	-7.16313	2
	-3.09986	-9.61204	2
	-2.57219	-10.3466	2
	-3.97081	-11.1195	2
	-3.65831	-10.1907	2
	-2.93218	-12.9018	2
	-6.68657	-5.30288	2
	-4.55913	-11.1318	2
	-5.11445	-6.73424	2
	-3.29031	-11.3924	2
	-6.42432	-14.5494	2
	-3.1831	-11.5789	2
	-6.98905	-6.79075	2
	-7.12068	-13.0246	2
	-6.40815	-13.2273	2
	-3.67786	-9.0192	2
	-5.72523	0.43407	1
	-4.51997	-3.95031	2
	-5.88274	-0.338135	1
	-5.31189	1.01534	1
	-4.99272	1.19867	1
	-6.0668	2.01641	1
	-2.96489	3.30031	1
	-4.11583	3.05088	1
	-3.37931	3.55331	1
	-5.57336	-2.56827	2
	-4.67047	0.841763	1
	-5.97126	1.50988	1
	-6.7565	4.87547	1
	-4.66732	0.199991	1
	-6.45215	2.80132	1
	-6.31417	1.0239	1
	-3.43291	-0.694154	1
	-5.24062	2.08939	1
	-3.63056	-0.125841	1
	-2.56645	11.247	1
	-5.52305	9.97645	1
	-5.3181	14.4827	1
	-3.73331	8.62278	1
	-2.68507	8.42025	1
	-2.76743	7.39256	1
	-7.49726	12.5371	1
	-7.05139	14.5751	1
	-6.72439	8.10987	1
	-2.70861	6.56475	1
	-5.32952	11.8646	1
	-7.18993	5.67653	1
	-6.53649	12.3504	1
	-4.95079	8.41366	1
	-6.69872	14.3936	1
	-6.33435	11.0861	1
	-4.6456	12.6818	1
	-3.24393	12.9566	1
	-3.23832	13.4684	1
	-6.48916	5.71272	1
	-3.64953	7.75348	1
	-3.15815	10.6271	1
	-6.04924	7.55647	1
	-7.15146	8.63432	1
	-5.28765	11.5219	1
	-4.03423	7.4503	1
	-2.58378	9.66406	1
	-3.3894	9.03625	1
	-2.79879	11.0005	1
	-5.17023	10.1334	1
	-6.44735	11.3402	1
	-6.94394	12.3382	1
	-6.89354	14.6008	1
	-4.85352	10.2397	1
	-6.02751	8.86624	1
	-6.59613	6.39153	1
	-4.45216	14.2111	1
	-4.16438	11.0024	1
	-3.65251	11.9152	1
	-3.08929	18.5723	1
	-6.50798	15.1502	1
	-3.41147	18.5133	1
	-6.64525	21.0376	1
	-6.32307	17.0714	1
	-2.96039	24.6508	1
	-4.77525	16.8592	1
	-6.96961	20.8692	1
	-7.31349	22.1479	1
	-5.60728	20.3205	1
	-5.32794	23.5094	1
	-6.31581	17.4242	1
	-2.55093	23.4365	1
	-3.68496	22.6917	1
	-7.45275	20.4494	1
	-3.28832	17.9196	1
	-2.75922	20.964	1
	-3.33546	17.5447	1
	-2.72922	23.1158	1
	-3.45519	20.9539	1
	-7.39244	18.4819	1
	-3.38887	22.394	1
	-6.30842	21.984	1
	-6.44752	22.2426	1
	-6.47185	15.4635	1
	-6.73913	20.0928	1
	-5.2807	17.9504	1
	-5.21235	23.9647	1
	-5.87119	16.0205	1
	-6.61138	23.4244	1
	-4.73412	24.0134	1
	-4.53075	19.8568	1
	-3.03158	16.3568	1
	-4.76209	15.2638	1
	-3.41962	15.5235	1
	-7.47166	21.7553	1
	-6.92603	20.487	1
	-3.67816	23.6659	1
	-6.90021	15.2093	1
	-5.51188	16.9628	1
	-4.80523	19.186	1
	-4.6919	17.2559	1
	-4.01615	17.9393	1
	-4.05125	23.3877	1
	-4.11436	22.1032	1
	-6.10974	19.4505	1
	-5.61235	18.9519	1
	-4.3348	23.2486	1
	-7.08155	15.78	1
	-6.88723	22.0304	1
	-2.85153	18.1501	1
	-7.0935	15.3576	1
	-7.45399	22.9915	1
	-5.17443	23.1591	1
	-7.24501	19.0517	1
	-4.40371	19.9666	1
	-3.70526	20.3759	1
	-6.94112	23.471	1
	-4.99334	22.3929	1
	-7.28088	24.9654	1
	-7.05919	17.5606	1
	-3.83129	17.5342	1
	-3.40878	22.775	1
	-4.14416	22.0164	1
	-7.40048	18.3729	1
	-4.03864	15.2313	1
	-6.43669	18.7258	1
	-5.72476	22.0637	1
	-5.56658	20.8826	1
	-6.77551	29.6922	1
	-5.82186	25.9725	1
	-4.38685	34.9675	1
	-4.83471	27.9102	1
	-2.74308	28.7401	1
	-2.86915	33.0346	1
	-7.01983	31.9822	1
	-3.75256	30.46	1
	-3.83949	34.827	1
	-5.4735	33.914	1
	-7.46086	25.2063	1
	-6.84311	26.7386	1
	-6.95481	28.4779	1
	-5.95042	33.1748	1
	-6.78886	28.9334	1
	-5.3718	28.9644	1
	-7.38534	30.5186	1
	-3.69998	32.6411	1
	-6.69665	26.6196	1
	-5.69907	33.063	1
	-6.89153	33.3253	1
	-5.68843	29.0394	1
	-3.51801	28.8679	1
	-4.93714	25.3122	1
	-5.35568	33.6841	1
	-4.4449	28.0489	1
	-5.05063	33.7522	1
	-2.99141	31.3543	1
	-4.87447	26.758	1
	-3.24426	31.49	1
	-5.25785	29.1619	1
	-6.83027	30.9138	1
	-5.48263	28.557	1
	-3.54914	33.0206	1
	-6.20057	32.3866	1
	-4.69307	31.8197	1
	-3.27865	32.4013	1
	-4.66858	27.7391	1
	-4.61123	33.1991	1
	-6.4451	28.7946	1
	-4.41556	29.5435	1
	-6.14928	25.1928	1
	-2.63165	32.3447	1
	-3.07696	30.1383	1
	-4.87142	33.0381	1
	-6.2686	26.4354	1
	-4.69652	26.3147	1
	-3.68644	30.7384	1
	-7.29216	33.6831	1
	-4.31496	31.5252	1
	-3.26465	28.1681	1
	-6.33925	32.5537	1
	-4.85268	32.6537	1
	-4.38546	27.3818	1
	-6.36007	26.2258	1
	-4.75277	32.8596	1
	-5.43468	27.3575	1
	-7.44242	30.7262	1
	-3.38477	34.789	1
	-5.50724	33.8461	1
	-5.20028	30.8132	1
	-7.42898	26.2471	1
	-3.23334	27.4818	1
	-3.56891	32.811	1
	-6.98916	30.8829	1
	-5.72794	34.5288	1
	-5.57455	26.2214	1
	-3.44132	32.0904	1
	-7.18665	28.5862	1
	-5.19576	33.9742	1
	-2.92285	28.1573	1
	-2.72195	32.0148	1
	-5.65672	26.9349	1
	-7.13466	32.0189	1
	-3.24028	29.4541	1
	-4.55961	28.5094	1
	-5.06963	29.8684	1
	-5.85688	32.1466	1
	-4.95772	25.9869	1
	-5.07989	26.6538	1
	-4.59946	32.1858	1
	-5.41218	33.5311	1
	-5.11068	26.6707	1
	-4.66515	38.5302	1
	-7.15035	43.3946	1
	-2.67301	40.73	1
	-6.03958	35.7095	1
	-4.20336	44.1888	1
	-2.91994	36.6842	1
	-3.53858	42.1025	1
	-3.04441	41.3028	1
	-5.1935	42.8578	1
	-4.59662	43.5468	1
	-6.56673	40.4703	1
	-2.71284	43.7172	1
	-5.7793	40.7556	1
	-5.46187	39.051	1
	-7.1084	38.5207	1
	-4.96653	37.7048	1
	-7.0224	43.0978	1
	-6.42223	41.9697	1
	-7.29333	42.7555	1
	-4.34692	35.9215	1
	-4.43242	40.7937	1
	-5.24146	37.2555	1
	-6.45461	40.0076	1
	-4.70566	44.8507	1
	-4.34599	39.0884	1
	-6.50698	38.4178	1
	-4.62792	35.3656	1
	-5.97038	39.5976	1
	-4.83819	40.8622	1
	-7.20851	44.8123	1
	-7.36584	50.4003	1
	-5.31182	52.096	1
	-2.94534	45.5647	1
	-5.56033	48.1712	1
	-5.33162	50.6086	1
	-6.75729	54.9687	1
	-5.8598	51.8533	1
	-4.6296	46.4845	1
	-4.20217	49.8704	1
	2.24386	-53.6174	2
	0.375231	-54.5263	2
	2.25203	-50.3818	2
	-0.443322	-54.5871	2
	2.35099	-52.4258	2
	-1.23627	-46.892	2
	-1.96545	-50.7286	2
	1.94368	-50.1784	2
	0.202954	-45.9648	2
	-0.124222	-47.7263	2
	-0.189562	-54.5358	2
	-0.571573	-52.0385	2
	0.761729	-44.4381	2
	-0.145273	-27.1459	2
	1.62791	-29.9868	2
	1.95932	-30.8647	2
	0.947213	-26.9354	2
	1.68096	-30.636	2
	-0.188722	-27.1124	2
	0.954004	-26.9216	2
	0.62206	-25.6151	2
	-1.94498	-25.5027	2
	-0.295634	-28.6748	2
	0.435814	-26.2013	2
	-1.04721	-30.8349	2
	0.524583	-32.1466	2
	-2.45501	-32.1981	2
	-0.547714	-27.9344	2
	2.3556	-34.3769	2
	1.59648	-33.4705	2
	-2.12428	-25.8912	2
	-0.154009	-29.2333	2
	0.372275	-31.4112	2
	1.90732	-34.2334	2
	-0.144929	-30.5368	2
	-1.74471	-28.0187	2
	-0.829427	-25.1065	2
	-1.57653	-29.761	2
	-2.38521	-27.9397	2
	-1.92452	-25.5193	2
	-0.166779	-31.5897	2
	-1.54088	-26.4759	2
	-0.359529	-27.0036	2
	-0.79316	-25.9558	2
	1.36952	-33.3372	2
	1.14148	-30.5641	2
	1.88393	-26.4328	2
	-0.922954	-25.462	2
	2.16308	-25.762	2
	-0.810108	-34.803	2
	0.546586	-33.6501	2
	1.80044	-28.9101	2
	2.25822	-31.6064	2
	2.4531	-32.6889	2
	-0.0871944	-28.3489	2
	-1.01255	-33.312	2
	-0.0535134	-32.5359	2
	-0.835695	-28.1214	2
	-0.189087	-31.8473	2
	0.055984	-29.1075	2
	0.603595	-29.0766	2
	0.28499	-34.4427	2
	0.785329	-30.923	2
	2.04158	-31.3038	2
	-2.05879	-33.6209	2
	-0.587182	-29.7102	2
	0.374757	-31.6418	2
	2.19333	-27.7248	2
	-1.95995	-30.4114	2
	0.151821	-30.1345	2
	1.902	-32.5299	2
	1.99003	-29.7113	2
	1.73504	-28.9848	2
	-0.779235	-34.0887	2
	-0.511155	-34.1413	2
	0.514028	-34.2989	2
	-1.07127	-30.4956	2
	-1.21797	-26.6251	2
	-0.59993	-30.2439	2
	0.945099	-27.8677	2
	1.71156	-32.8333	2
	1.3796	-27.5601	2
	1.02971	-25.0383	2
	0.172619	-32.5304	2
	-2.21762	-27.3574	2
	-2.48165	-31.2976	2
	-0.384685	-32.7584	2
	-1.6887	-25.2748	2
	-0.014327	-26.9642	2
	1.01685	-34.5409	2
	-0.0663905	-25.1059	2
	0.292922	-31.9045	2
	1.55365	-26.804	2
	-0.79437	-34.8211	2
	1.6487	-28.175	2
	1.42233	-26.5997	2
	1.4743	-32.9873	2
	0.542965	-25.2957	2
	1.47371	-29.5949	2
	-1.27118	-31.6629	2
	0.896243	-28.4764	2
	-1.2148	-27.7612	2
	1.31299	-33.3406	2
	-0.139611	-31.7717	2
	1.77489	-26.5702	2
	-0.107699	-25.6382	2
	-1.36282	-25.8848	2
	-0.928746	-33.6037	2
	-1.95821	-33.8833	2
	0.680951	-30.7858	2
	-0.669289	-32.0644	2
	1.23263	-27.8896	2
	2.4884	-33.8515	2
	2.21629	-26.2668	2
	-2.38599	-33.1467	2
	0.957335	-30.6554	2
	-0.939202	-26.9902	2
	0.643551	-34.8632	2
	0.443101	-25.8647	2
	0.0904524	-32.5679	2
	-0.477936	-27.1371	2
	-0.543992	-27.9565	2
	-0.537176	-28.3149	2
	-2.10451	-27.0338	2
	2.32424	-33.5902	2
	-0.0906032	-31.427	2
	0.306225	-32.1279	2
	1.73144	-34.0259	2
	-1.71736	-31.4113	2
	-0.413263	-31.0981	2
	0.150224	-25.4422	2
	0.968283	-25.4457	2
	-2.39633	-33.3192	2
	-1.67102	-30.2475	2
	-0.550446	-26.4464	2
	-2.1966	-34.015	2
	2.18074	-27.4504	2
	-1.66601	-28.7806	2
	1.76928	-34.5074	2
	0.733725	-32.2775	2
	-0.81709	-33.7518	2
	-0.0206397	-33.2767	2
	2.28976	-26.066	2
	1.73949	-26.1012	2
	1.62505	-27.0419	2
	0.241053	-26.3902	2
	0.148505	-29.4265	2
	-1.71406	-33.2192	2
	-0.899046	-32.5947	2
	1.90615	-32.9499	2
	0.43375	-29.6766	2
	-1.49545	-29.9482	2
	-1.50245	-33.5077	2
	2.15037	-31.0307	2
	0.0584751	-25.4327	2
	1.46176	-28.8765	2
	-1.74917	-33.918	2
	0.046559	-33.486	2
	-1.39563	-25.9606	2
	-0.571466	-27.874	2
	-1.82056	-33.9466	2
	-1.03409	-25.1733	2
	2.09988	-30.9187	2
	-2.39496	-31.0354	2
	-0.969769	-27.3675	2
	1.16096	-26.143	2
	2.24963	-27.5938	2
	-0.947291	-26.1697	2
	-2.07879	-30.7621	2
	-0.79454	-27.9843	2
	-0.922114	-29.2222	2
	-2.11669	-34.5699	2
	0.331722	-30.4918	2
	-2.04624	-30.5446	2
	-2.06443	-34.9373	2
	-2.23408	-32.8582	2
	0.0627578	-17.95	2
	-1.57947	-21.3957	2
	-1.48112	-16.7426	2
	0.741804	-23.1583	2
	0.388338	-22.7123	2
	-1.5436	-22.9404	2
	-1.31635	-17.3184	2
	-2.37143	-20.8041	2
	-1.53551	-19.3459	2
	0.43313	-22.5546	2
	-0.694791	-18.2073	2
	0.104575	-17.582	2
	2.1251	-21.4826	2
	0.721646	-22.3085	2
	-1.9983	-18.3887	2
	1.33182	-22.3632	2
	-1.09928	-18.0399	2
	0.552403	-22.9611	2
	1.28544	-22.7008	2
	-2.19161	-18.1852	2
	1.81599	-23.7974	2
	-1.52113	-22.8295	2
	1.45784	-24.4703	2
	2.35131	-22.9903	2
	1.03166	-18.4451	2
	-0.68295	-16.4021	2
	0.336982	-23.1261	2
	-0.900507	-16.6238	2
	0.146942	-20.8521	2
	0.0182078	-21.918	2
	2.09297	-21.9423	2
	-1.31212	-20.6619	2
	2.10184	-20.0046	2
	-2.29076	-17.1038	2
	-2.46316	-15.4776	2
	-0.852834	-21.6709	2
	-1.95134	-23.4075	2
	-2.39544	-17.0413	2
	-1.8676	-20.8015	2
	-0.307371	-16.8451	2
	0.356109	-16.9132	2
	-2.38339	-16.228	2
	-1.32642	-19.8961	2
	0.565267	-15.4061	2
	-2.15681	-22.702	2
	-0.81367	-24.8229	2
	-0.809117	-24.5119	2
	-2.0681	-17.1653	2
	-1.80889	-15.7998	2
	-0.70221	-21.6426	2
	-1.90803	-16.9054	2
	0.640999	-16.5623	2
	1.98777	-15.7132	2
	-1.81236	-20.036	2
	0.887442	-21.8067	2
	-0.676791	-21.6716	2
	0.479548	-19.872	2
	0.180434	-17.9122	2
	-1.27369	-16.002	2
	1.25453	-17.5315	2
	-2.08521	-18.3688	2
	1.45348	-23.3709	2
	-1.35042	-19.8859	2
	1.82612	-17.5654	2
	0.909565	-18.4446	2
	-2.32643	-23.2491	2
	1.65764	-16.4458	2
	-0.878461	-16.1218	2
	2.38214	-19.3011	2
	0.393967	-22.0174	2
	1.67494	-16.3727	2
	0.506879	-23.3856	2
	-2.18617	-24.5207	2
	-0.654898	-21.2429	2
	0.450631	-16.9562	2
	-0.441582	-22.6437	2
	0.17998	-17.1644	2
	-0.140739	-19.8842	2
	-1.3622	-19.5632	2
	-0.597119	-15.8774	2
	-2.22256	-22.5482	2
	-0.590299	-22.6289	2
	2.23173	-20.9928	2
	1.19431	-20.5841	2
	-0.934873	-17.2617	2
	0.575351	-22.3974	2
	0.782556	-16.9793	2
	-1.51078	-21.8217	2
	-2.00909	-18.2544	2
	2.24599	-15.9666	2
	1.5333	-23.6062	2
	1.41102	-19.1949	2
	0.682054	-16.9147	2
	1.5146	-18.7151	2
	-0.135425	-24.4806	2
	-1.21819	-16.1523	2
	1.68611	-24.2343	2
	0.876865	-16.9053	2
	0.540067	-24.5736	2
	-2.49935	-21.2877	2
	-1.52965	-20.4658	2
	-1.85915	-24.1812	2
	2.10224	-24.5085	2
	2.48157	-16.5691	2
	2.40981	-18.8604	2
	-0.113711	-19.8886	2
	0.151318	-15.1924	2
	-0.0472374	-16.8117	2
	-0.175273	-23.681	2
	0.342415	-20.0759	2
	1.23466	-19.3887	2
	1.40433	-23.438	2
	0.0105344	-23.2001	2
	-0.607549	-24.2212	2
	-2.36702	-23.2338	2
	-2.06712	-17.7591	2
	-2.20653	-18.2457	2
	1.3612	-24.4707	2
	-1.00969	-19.7123	2
	0.40851	-16.3922	2
	-1.58197	-21.4497	2
	-1.30502	-24.3743	2
	0.440672	-17.9079	2
	-1.89081	-17.0599	2
	2.28084	-18.6578	2
	2.38011	-15.3929	2
	0.594344	-18.8163	2
	-0.917059	-19.474	2
	0.737092	-17.5588	2
	-1.26215	-18.9721	2
	0.656359	-20.8403	2
	2.32684	-16.1488	2
	-0.040761	-16.3615	2
	1.48708	-17.991	2
	1.58285	-16.0019	2
	1.02879	-16.3342	2
	-2.08657	-18.243	2
	-0.75272	-18.6287	2
	-0.0413878	-7.31721	1
	-1.55304	-8.52714	1
	1.97578	-14.7835	2
	-1.67971	-13.5948	2
	1.02152	-7.06626	1
	1.69549	-14.1214	2
	1.3733	-13.4139	2
	-0.619071	-10.4241	2
	-1.5724	-6.94096	1
	-0.445031	-5.60754	1
	-0.939012	-5.03422	1
	-0.100083	-8.57573	1
	-0.121058	-11.4487	2
	0.188097	-6.0303	1
	-1.26458	-13.8021	2
	-2.43657	-10.0198	2
	-2.23937	1.2231	1
	0.373725	-1.60075	1
	1.44051	-1.97108	1
	1.85576	0.0775573	1
	1.73648	-0.127254	1
	0.725961	-4.45677	1
	-2.08146	-1.03374	1
	-2.46802	3.96276	1
	1.44409	4.43777	1
	1.74265	-1.03475	1
	1.78012	0.291436	1
	1.09273	-0.136387	1
	-1.62312	3.45329	1
	-0.0582314	-1.97167	1
	-0.650012	3.60077	1
	1.49708	-3.60646	1
	-1.3966	-2.40785	1
	-0.0954499	3.46344	1
	-2.14198	1.52575	1
	0.74254	2.06356	1
	2.09884	-0.812409	1
	-0.927147	-0.742257	1
	0.537043	-1.38505	1
	0.987911	0.336783	1
	1.36779	-1.93868	1
	2.47324	2.57734	1
	-0.92172	1.5813	1
	0.359165	1.37426	1
	2.47183	2.18117	1
	2.2574	-2.99873	1
	1.16502	1.77955	1
	2.4924	0.242753	1
	2.41046	-2.53641	1
	-2.20228	-4.86244	1
	0.527356	1.42306	1
	-1.18424	1.54946	1
	1.36441	-3.01023	1
	1.63559	-2.43823	1
	0.633653	8.65806	1
	1.20947	6.89098	1
	2.08288	10.0162	1
	-1.54934	12.3435	1
	0.351267	6.66972	1
	2.44903	7.57139	1
	-1.67135	12.111	1
	0.60297	10.2029	1
	-1.78706	12.3142	1
	0.270704	13.9345	1
	-1.57357	8.35694	1
	-0.305104	6.15337	1
	1.83738	5.94453	1
	-1.16128	5.74054	1
	-1.56435	11.6826	1
	2.24342	14.5482	1
	2.12188	13.9137	1
	0.651901	14.1726	1
	-2.41883	11.9707	1
	-1.32606	11.1038	1
	2.45919	13.689	1
	1.38996	10.8051	1
	-2.48234	11.1551	1
	0.0127445	11.2566	1
	-0.23177	9.50381	1
	1.39854	5.81962	1
	-0.134321	13.5501	1
	0.728331	14.9685	1
	1.82885	7.18662	1
	-2.38179	5.21013	1
	0.377844	10.1279	1
	-1.87868	13.3736	1
	2.23362	9.35566	1
	-2.42473	7.81237	1
	-2.36406	12.3823	1
	-1.95791	12.4004	1
	-1.22287	10.7405	1
	-1.66146	8.64258	1
	-1.7881	9.61922	1
	0.318354	10.687	1
	0.962975	6.61088	1
	-2.38163	14.6077	1
	1.50007	10.7476	1
	-1.42557	14.1662	1
	1.20545	14.6962	1
	-0.0511938	7.22486	1
	-0.950818	10.7424	1
	0.0582593	13.0444	1
	-1.77175	8.90911	1
	-0.0942348	9.22492	1
	0.216608	7.6408	1
	0.431074	10.4306	1
	-0.571739	9.60474	1
	2.09412	14.4755	1
	0.288083	9.38836	1
	-0.344118	10.1652	1
	-1.4626	9.0397	1
	0.980061	5.89783	1
	-0.457659	14.4209	1
	2.01971	10.0088	1
	-2.26663	7.10287	1
	-0.259509	12.3818	1
	2.40287	5.82898	1
	0.641928	6.44581	1
	-0.977648	6.9511	1
	-1.15221	6.81081	1
	0.0454837	8.46395	1
	0.829259	8.05091	1
	-2.2508	5.38633	1
	-1.57187	9.79461	1
	-1.43257	11.6319	1
	-2.31738	13.2209	1
	0.770983	6.48408	1
	0.87398	5.82024	1
	0.105056	13.1771	1
	-0.549976	6.88309	1
	-0.683779	9.60477	1
	-2.32888	11.165	1
	1.83155	8.39513	1
	1.06884	5.72198	1
	0.672122	5.52217	1
	-2.06137	11.494	1
	-0.63471	10.2214	1
	2.42713	6.84702	1
	-2.45842	7.59387	1
	2.39451	7.74738	1
	-1.90229	5.34846	1
	-0.729974	12.3062	1
	-2.47629	10.5809	1
	-1.30435	6.94602	1
	-0.0519027	12.35	1
	0.705142	5.32544	1
	1.27256	5.07122	1
	-0.229587	5.3432	1
	-0.0457115	13.3254	1
	-1.98254	7.55348	1
	-1.38916	14.6113	1
	1.78884	8.02053	1
	-1.242	13.9841	1
	-1.6411	13.8647	1
	1.16882	12.8953	1
	0.897298	7.69008	1
	-1.66211	5.40997	1
	0.410253	8.11364	1
	-2.34918	8.88442	1
	2.47623	12.2995	1
	-0.078782	14.051	1
	-0.327489	6.52204	1
	-2.11702	8.03232	1
	-1.30676	14.3227	1
	2.14931	12.7208	1
	-2.01631	13.9589	1
	-0.00430543	5.30987	1
	1.67254	9.03835	1
	-1.39901	8.53713	1
	-1.13048	11.2547	1
	-2.37854	7.4631	1
	-1.1409	14.4842	1
	-0.656774	5.57493	1
	2.16264	5.53546	1
	0.262821	5.25966	1
	0.677408	13.5626	1
	1.78195	13.4832	1
	-1.44413	7.14851	1
	1.85763	14.3205	1
	-0.893218	5.28826	1
	0.371679	5.5135	1
	1.38371	14.7206	1
	-0.475023	10.3663	1
	-1.07158	20.8904	1
	2.44698	17.7289	1
	-0.00595997	18.2113	1
	-2.18329	23.9847	1
	-0.674872	24.8349	1
	1.39848	23.5499	1
	1.39863	16.174	1
	-1.26445	15.5913	1
	-1.36234	15.8484	1
	1.88339	16.3974	1
	0.713754	22.319	1
	-0.560524	16.7202	1
	-2.08523	23.652	1
	0.356007	15.9607	1
	0.557509	19.9671	1
	-0.119856	20.6758	1
	0.0479224	19.6983	1
	-0.0468631	18.9082	1
	-0.705536	22.566	1
	-1.49492	15.4057	1
	1.24414	16.8876	1
	-1.66144	22.2733	1
	1.08737	22.1398	1
	-1.78335	18.8084	1
	-2.36831	16.1741	1
	-0.942192	20.0125	1
	-2.17009	21.2544	1
	2.072	16.4716	1
	0.659447	17.2537	1
	0.451477	17.0877	1
	0.422348	20.6525	1
	-1.35725	19.9465	1
	0.551263	16.7872	1
	0.880105	19.912	1
	-1.94278	22.7774	1
	0.638221	18.9068	1
	-0.175134	18.3232	1
	-0.119195	19.0039	1
	-2.23827	22.2237	1
	0.402104	22.8108	1
	0.103247	16.2291	1
	1.87121	19.5033	1
	-0.015103	24.7759	1
	0.456016	23.3537	1
	1.08812	22.7293	1
	-0.692886	17.8857	1
	1.9919	16.5173	1
	1.36466	20.6546	1
	-0.87685	21.3091	1
	-0.346581	20.6447	1
	-2.00867	24.4784	1
	-1.62004	19.2692	1
	-0.141487	22.0434	1
	0.189502	19.4011	1
	-0.798003	16.2909	1
	2.49444	21.4708	1
	-2.16677	16.8819	1
	1.69357	23.8168	1
	2.31635	24.9223	1
	-0.557405	21.2992	1
	1.19344	20.0787	1
	-1.80562	18.882	1
	1.51312	17.9259	1
	-0.165679	21.473	1
	-0.98326	23.4159	1
	-0.75781	17.1699	1
	0.487994	22.683	1
	0.130901	23.7941	1
	0.511022	15.06	1
	0.739911	16.3796	1
	0.0682936	15.44	1
	2.40026	18.5243	1
	1.89321	16.4126	1
	-1.24163	18.052	1
	2.26557	20.3986	1
	1.06921	15.7385	1
	1.45725	24.1301	1
	-0.53718	15.2276	1
	2.01165	21.8944	1
	-1.28791	22.8444	1
	0.552363	17.6041	1
	1.19341	21.8307	1
	2.36385	20.8869	1
	0.136127	24.4313	1
	1.79371	15.2139	1
	0.948472	22.9656	1
	-0.664481	20.6734	1
	-2.45265	21.6162	1
	-0.86928	22.6925	1
	2.09276	22.852	1
	-0.12287	22.7407	1
	-2.48155	15.8832	1
	-1.81145	16.6596	1
	2.34161	18.3865	1
	-1.48305	20.6844	1
	-1.86732	16.6537	1
	-0.00459539	21.8053	1
	-2.2634	18.4877	1
	1.79277	24.6069	1
	-1.19072	24.0015	1
	0.196611	17.8156	1
	2.42004	18.4301	1
	-0.0187221	22.8611	1
	0.11112	24.9456	1
	0.735077	24.8619	1
	1.63908	21.6434	1
	0.862517	17.1748	1
	1.07888	23.3683	1
	1.25723	22.1995	1
	1.09602	23.3889	1
	-1.12486	20.7509	1
	1.44957	22.6689	1
	1.1331	15.2602	1
	1.35223	24.3878	1
	1.31489	18.5686	1
	-1.96815	19.1123	1
	0.555681	23.2204	1
	2.01086	24.0862	1
	1.5177	24.3526	1
	-0.936988	20.2304	1
	0.238841	17.295	1
	-0.218894	15.4365	1
	-0.319157	19.7309	1
	-0.359272	15.4222	1
	0.514632	16.6675	1
	0.942853	17.9536	1
	0.368822	19.7657	1
	0.395859	19.5524	1
	-0.944806	16.1846	1
	0.373787	17.3829	1
	0.799735	24.3213	1
	-1.22351	18.5692	1
	-2.42369	19.9543	1
	1.69573	16.8378	1
	1.45619	24.8466	1
	-0.53675	24.5066	1
	-1.67123	20.8336	1
	2.36552	18.0447	1
	2.38846	15.3575	1
	-2.07343	23.4861	1
	2.21414	19.4435	1
	1.08859	16.6731	1
	0.916151	17.33	1
	-0.515471	17.7072	1
	-1.63823	24.2115	1
	2.40664	22.7538	1
	0.616026	18.1637	1
	0.0200396	22.2933	1
	2.45373	15.6487	1
	1.75814	16.3102	1
	-2.45201	24.3479	1
	-1.18832	21.1109	1
	-2.27185	23.8407	1
	-0.955711	23.5608	1
	0.669908	21.833	1
	2.34238	19.0778	1
	1.66087	17.4636	1
	-2.44535	24.8832	1
	-0.124392	15.2288	1
	0.413163	15.2743	1
	-0.0738309	21.1226	1
	-2.29796	24.4574	1
	1.85222	32.1787	1
	-1.87367	26.1263	1
	1.62148	34.4553	1
	0.728105	33.2635	1
	-2.24786	30.1231	1
	0.283812	32.7957	1
	2.42988	28.0098	1
	-0.303078	26.3211	1
	0.893441	31.6895	1
	-1.67755	31.0012	1
	0.172508	25.1131	1
	-2.20715	29.8198	1
	-0.434283	26.6317	1
	0.602961	34.5064	1
	-1.90398	30.067	1
	0.370863	29.966	1
	2.04881	33.7584	1
	1.33914	28.6039	1
	-1.91773	30.0903	1
	2.11606	34.3395	1
	0.646394	26.3446	1
	1.99906	26.8647	1
	-0.651414	32.8922	1
	2.02384	28.88	1
	-0.152737	28.0739	1
	-1.75842	29.7383	1
	-2.39636	34.752	1
	-0.474933	28.3065	1
	-2.40651	28.1191	1
	-0.665771	34.0584	1
	-1.40513	27.3769	1
	2.48771	31.1338	1
	-0.296456	34.5956	1
	0.084553	25.0356	1
	2.39037	28.3825	1
	0.17403	30.3449	1
	0.171892	34.7249	1
	1.24509	31.7741	1
	-1.06599	26.0859	1
	0.391424	34.3571	1
	-0.330461	26.7446	1
	0.730615	30.7753	1
	-0.902762	32.0918	1
	-1.48619	27.5969	1
	1.57248	32.0905	1
	-2.30159	29.7131	1
	1.74784	29.8283	1
	1.89865	31.4622	1
	0.708108	32.3131	1
	2.37533	27.7196	1
	-1.70984	29.3307	1
	2.37969	30.133	1
	-1.52801	32.8152	1
	0.0135303	25.2409	1
	2.17677	33.0091	1
	0.929209	25.4473	1
	-1.45026	27.1983	1
	2.36175	30.1501	1
	2.47909	30.5268	1
	-2.32537	34.8413	1
	-0.179057	30.9165	1
	1.48657	31.1521	1
	-0.885889	30.5168	1
	-2.48529	30.9518	1
	0.32481	31.7142	1
	-1.85369	27.1073	1
	0.574264	29.5892	1
	-1.99726	29.7439	1
	1.21153	28.1732	1
	-1.59821	33.9388	1
	-2.34425	26.8445	1
	0.80685	29.1833	1
	0.598367	34.9805	1
	0.630598	29.7607	1
	-1.61732	26.1602	1
	-0.379267	27.9687	1
	-1.63725	25.654	1
	1.70275	31.7815	1
	-1.95289	32.0403	1
	0.714092	27.9031	1
	1.49865	33.5476	1
	2.21255	31.0289	1
	-2.27339	28.4304	1
	0.0438641	34.7829	1
	1.98089	32.0119	1
	-1.13181	27.0641	1
	2.1366	34.1284	1
	0.737319	26.2574	1
	0.535446	26.5648	1
	0.364027	26.2308	1
	-1.03106	26.3371	1
	2.01582	33.0552	1
	-2.1353	25.5782	1
	-1.63224	33.1333	1
	-2.34505	26.9491	1
	1.72457	25.2259	1
	0.937669	26.9143	1
	2.17425	27.8397	1
	-0.734505	27.707	1
	-2.28539	34.2256	1
	-0.668218	30.7967	1
	-1.121	25.7639	1
	1.24107	29.1856	1
	-0.226482	30.651	1
	2.18867	26.1616	1
	1.19565	31.2018	1
	1.27956	32.5309	1
	-0.689706	26.1366	1
	-2.05312	29.2116	1
	-1.29834	33.014	1
	-0.0487929	32.4841	1
	-2.24382	25.0064	1
	1.14173	26.3592	1
	-1.94259	32.4022	1
	1.13543	32.2021	1
	-2.15933	43.0447	1
	-2.21951	37.2163	1
	-0.188486	35.308	1
	0.662323	39.9893	1
	1.54257	43.1667	1
	-2.1048	44.5891	1
	-0.543604	50.9246	1
	-2.26798	51.2693	1
	-1.77281	46.3909	1
	4.25613	-46.8297	2
	3.51966	-49.2296	2
	3.96517	-52.1183	2
	4.01984	-43.1811	2
	5.70923	-27.2803	2
	4.16303	-30.7508	2
	4.53982	-30.1261	2
	6.30136	-27.629	2
	2.6874	-34.0689	2
	6.99682	-26.5134	2
	3.7218	-33.8962	2
	5.88439	-33.6656	2
	3.17498	-27.374	2
	6.18935	-26.1187	2
	4.68311	-33.7501	2
	3.39055	-32.9953	2
	6.63517	-25.9753	2
	7.19454	-26.3322	2
	7.43885	-26.5861	2
	5.88623	-31.1461	2
	3.75722	-32.3355	2
	3.57456	-28.7947	2
	4.44385	-28.5058	2
	7.4274	-27.8884	2
	5.04584	-33.2311	2
	4.90587	-27.1633	2
	6.25826	-27.3342	2
	3.00305	-30.2801	2
	7.19643	-27.3842	2
	6.82461	-31.9825	2
	3.44511	-32.4365	2
	5.8711	-29.0575	2
	3.05269	-33.3382	2
	3.81185	-28.5435	2
	3.94117	-26.0141	2
	4.22985	-25.4873	2
	5.78314	-30.6794	2
	7.15816	-34.2342	2
	2.66008	-29.0576	2
	3.36625	-30.4322	2
	3.53708	-31.1835	2
	6.75904	-26.4439	2
	7.47376	-25.0128	2
	4.7649	-30.4859	2
	6.75375	-29.1153	2
	5.48522	-25.1228	2
	4.29037	-34.5631	2
	7.36142	-33.5173	2
	4.28297	-28.2788	2
	6.54568	-34.7958	2
	3.22796	-28.3187	2
	3.01595	-28.3715	2
	2.7387	-28.1067	2
	7.42942	-33.1926	2
	7.01054	-32.8798	2
	6.04423	-29.1927	2
	5.85754	-34.6055	2
	6.98879	-26.7907	2
	4.17841	-33.8922	2
	4.5897	-31.3871	2
	2.53015	-28.4513	2
	2.71532	-27.8686	2
	3.84262	-32.7845	2
	2.71085	-33.698	2
	6.54326	-25.1853	2
	5.40816	-33.7704	2
	6.39723	-32.5499	2
	7.16839	-30.9288	2
	3.15258	-26.3189	2
	5.24719	-29.1243	2
	3.12494	-33.2962	2
	5.73116	-31.577	2
	5.83702	-31.2933	2
	3.30383	-25.0114	2
	7.25802	-25.5914	2
	4.14592	-33.3626	2
	7.41314	-33.7285	2
	7.13931	-26.056	2
	3.40435	-34.6174	2
	2.79677	-32.368	2
	2.98132	-30.7287	2
	4.76906	-34.4354	2
	5.6324	-27.0439	2
	5.32144	-26.445	2
	6.03325	-32.2762	2
	6.8539	-27.1446	2
	3.81701	-27.2907	2
	4.59202	-32.6126	2
	2.6536	-34.7284	2
	7.25152	-33.7577	2
	5.51694	-28.5316	2
	2.98145	-29.7765	2
	7.19807	-32.1881	2
	6.29846	-26.6058	2
	7.45843	-29.0843	2
	5.77368	-29.9259	2
	5.99855	-27.5936	2
	4.84484	-26.7391	2
	2.55972	-28.5036	2
	2.63503	-31.8212	2
	4.47803	-29.6544	2
	5.72746	-33.2582	2
	3.88014	-25.2549	2
	6.50397	-28.806	2
	3.92895	-30.5579	2
	6.72567	-26.4387	2
	3.19142	-31.9406	2
	7.274	-27.4119	2
	2.6761	-28.8014	2
	4.54973	-25.5212	2
	6.79536	-28.3955	2
	3.32963	-30.6566	2
	7.04666	-25.8009	2
	2.75419	-32.6283	2
	4.39267	-25.9827	2
	3.94409	-27.5249	2
	5.93835	-34.1169	2
	3.25299	-31.4526	2
	4.94224	-29.8889	2
	6.85129	-27.8145	2
	5.89975	-34.7059	2
	4.72983	-30.1862	2
	4.53129	-31.6311	2
	6.59488	-25.6547	2
	3.32216	-30.7076	2
	6.63756	-31.6133	2
	6.33212	-26.3608	2
	6.2938	-34.3178	2
	3.3981	-30.5827	2
	4.8251	-29.3245	2
	3.73341	-33.6139	2
	5.20305	-29.9873	2
	4.95953	-28.0306	2
	3.88092	-27.1479	2
	3.10942	-31.1438	2
	3.56335	-33.3294	2
	5.28134	-29.7541	2
	5.34363	-34.7513	2
	5.62486	-29.5662	2
	5.32571	-25.0937	2
	3.29657	-25.2545	2
	6.58892	-31.3395	2
	7.31632	-16.3557	2
	6.74313	-20.5463	2
	6.6297	-15.9122	2
	6.18246	-19.77	2
	4.474	-24.1732	2
	5.71491	-22.735	2
	3.49712	-21.192	2
	4.40603	-15.2832	2
	4.65374	-19.0159	2
	7.02392	-15.069	2
	6.0669	-23.5834	2
	4.09637	-15.8583	2
	7.23799	-15.9768	2
	4.00037	-15.615	2
	5.61828	-19.5727	2
	5.40122	-21.1159	2
	4.44587	-23.3759	2
	6.0655	-18.0316	2
	6.02818	-21.4096	2
	2.97044	-16.7683	2
	3.94118	-22.0062	2
	4.9707	-21.9131	2
	4.78869	-16.7068	2
	2.58209	-18.4592	2
	4.0544	-24.5045	2
	6.25532	-20.8972	2
	5.06685	-17.7321	2
	2.79728	-15.6525	2
	4.56643	-21.2933	2
	4.228	-24.7516	2
	5.21584	-15.4472	2
	6.0118	-18.8516	2
	3.98164	-15.8839	2
	6.23622	-20.3015	2
	6.45321	-24.3786	2
	6.86416	-15.5759	2
	2.97525	-15.7434	2
	2.81882	-22.2688	2
	7.43527	-17.6861	2
	3.89747	-16.8126	2
	4.30491	-18.38	2
	6.37978	-22.8709	2
	3.46059	-18.6738	2
	6.20846	-16.4201	2
	3.06763	-22.3585	2
	4.17083	-18.0377	2
	2.80328	-18.883	2
	4.03652	-15.2806	2
	2.93901	-24.6154	2
	4.69636	-22.5764	2
	5.63872	-22.4433	2
	6.87409	-20.2388	2
	6.67727	-17.9029	2
	6.64781	-15.3209	2
	5.22383	-23.3328	2
	5.13713	-24.4131	2
	3.78541	-23.2092	2
	5.9035	-17.2148	2
	4.46972	-23.8724	2
	3.60548	-17.7823	2
	5.11876	-17.3056	2
	6.78039	-23.3135	2
	5.32012	-23.9099	2
	3.9091	-17.6787	2
	6.53609	-18.9677	2
	6.0968	-19.2541	2
	6.69352	-22.1467	2
	4.19198	-18.1069	2
	6.57276	-18.2495	2
	7.25176	-22.3829	2
	7.28453	-20.2335	2
	7.31336	-21.1296	2
	2.52101	-22.719	2
	2.51574	-15.4129	2
	5.19537	-22.9183	2
	3.45523	-18.8461	2
	6.65515	-24.1368	2
	3.89591	-17.8845	2
	4.71515	-20.5742	2
	7.27597	-19.9949	2
	4.22464	-20.3484	2
	3.34525	-24.8166	2
	3.71938	-18.9655	2
	5.57787	-21.723	2
	3.63903	-23.6891	2
	7.36856	-24.0616	2
	5.81555	-18.877	2
	2.86573	-19.2132	2
	5.36777	-15.1332	2
	2.55052	-16.3225	2
	4.5986	-15.0413	2
	3.1485	-19.8337	2
	4.11747	-19.8857	2
	4.60314	-19.6688	2
	6.029	-15.9982	2
	6.71125	-20.6468	2
	3.59002	-24.8754	2
	5.28027	-15.7154	2
	4.55951	-17.5824	2
	5.39708	-23.2733	2
	3.2012	-20.8239	2
	4.60192	-21.0121	2
	6.84669	-17.2816	2
	3.79809	-23.6938	2
	6.66024	-19.9491	2
	4.47452	-22.8037	2
	4.18469	-16.4969	2
	4.9226	-20.9587	2
	4.90153	-24.4133	2
	3.34528	-23.9983	2
	6.55562	-18.8326	2
	5.70317	-18.1831	2
	3.68256	-20.2825	2
	3.11535	-20.6547	2
	4.40629	-22.8514	2
	5.3442	-22.0881	2
	3.67414	-17.1127	2
	4.44219	-16.4335	2
	4.38361	-19.6442	2
	3.6496	-17.2033	2
	2.734	-18.244	2
	6.17749	-22.4055	2
	3.65392	-15.9121	2
	5.92181	-17.101	2
	3.18705	-16.225	2
	4.68794	-23.3287	2
	3.14933	-18.8904	2
	4.73075	-18.4351	2
	6.31488	-17.6732	2
	5.17731	-20.3435	2
	4.14335	-18.0809	2
	6.88776	-16.3429	2
	7.45501	-24.0529	2
	6.02851	-21.4771	2
	6.23977	-19.4662	2
	3.70913	-21.8215	2
	4.58732	-22.4743	2
	5.46941	-22.2438	2
	4.09482	-21.7811	2
	5.70227	-22.4017	2
	2.65095	-16.6802	2
	3.65237	-18.3016	2
	5.54259	-20.8379	2
	6.96681	-24.54	2
	4.60612	-20.5489	2
	6.15858	-11.7954	2
	5.3492	-8.88196	1
	7.43565	-8.2276	1
	4.18953	-11.6475	2
	2.83678	-7.74096	1
	6.82783	-8.50131	1
	3.88404	-8.83949	2
	3.94406	-13.6636	2
	3.22944	-13.8564	2
	3.74816	-8.91981	2
	6.18424	-6.2646	1
	2.65637	-5.84939	1
	6.06408	-8.78609	1
	4.1355	-10.1132	2
	4.39821	-7.83104	1
	3.92453	-9.52772	2
	4.1635	-5.05655	1
	3.71881	-8.85081	2
	6.43942	-13.3833	2
	5.26218	-14.2285	2
	5.84453	-12.8112	2
	5.29286	-5.07486	1
	5.14835	-7.72796	1
	6.40378	-14.1661	2
	3.3052	-9.83409	2
	6.40917	-5.79767	1
	6.68535	-8.93208	1
	6.35279	-8.45166	1
	3.20345	-7.13584	1
	6.28731	-14.3776	2
	3.11514	-7.46771	1
	4.46799	-6.6825	1
	2.92176	-8.04185	1
	6.28803	-13.4223	2
	5.92787	-14.3732	2
	6.22757	-8.54256	1
	6.36942	-9.2657	1
	3.46964	-13.0796	2
	2.86016	-14.376	2
	7.32084	-8.58129	1
	5.66193	-14.4176	2
	6.12204	-12.7728	2
	2.52991	-7.6622	1
	3.72423	-9.91714	2
	4.96201	-14.2041	2
	4.25587	-13.466	2
	3.8281	-5.08541	1
	4.65976	-14.6541	2
	7.15421	-14.3789	2
	5.15641	-7.31386	1
	3.78234	-9.91951	2
	3.64324	-8.9571	2
	5.45642	-12.7071	2
	5.66908	-14.1632	2
	3.8738	-12.1389	2
	7.20438	-5.1234	1
	2.61619	-10.2653	2
	3.59403	-14.1573	2
	6.3867	-11.5222	2
	3.28689	-12.8354	2
	2.50604	-9.40773	2
	5.10074	-6.40895	1
	5.93075	-8.54678	1
	3.23261	-10.47	2
	5.72542	-14.0783	2
	5.12271	-11.2611	2
	3.04944	-9.33887	2
	3.8519	-14.0356	2
	4.45517	-13.7879	2
	7.16946	-12.3167	2
	7.04408	-12.3667	2
	5.91423	-14.1428	2
	2.94889	-4.85002	1
	3.09275	1.59524	1
	4.48951	3.6224	1
	6.98511	-3.1475	1
	5.9938	4.41755	1
	6.87004	-0.536931	1
	6.58426	-1.40498	1
	6.3148	-2.49862	1
	6.85105	0.346795	1
	4.49055	-1.5974	1
	3.8803	1.57691	1
	6.22952	1.54275	1
	6.25064	0.441822	1
	5.32647	-0.47794	1
	7.17797	-0.00640938	1
	6.93038	3.15273	1
	6.45782	2.01881	1
	5.10068	1.18001	1
	2.80961	-4.21103	1
	7.12926	-0.333072	1
	5.12897	-1.54567	1
	3.64788	4.6772	1
	3.96406	-1.30825	1
	6.9631	2.41708	1
	3.03619	0.244917	1
	3.38455	-0.361014	1
	4.27854	-4.79351	1
	2.8933	-2.73549	1
	6.6513	2.85203	1
	7.14919	4.33567	1
	2.79791	2.26151	1
	2.59955	1.5047	1
	3.20759	0.205194	1
	4.05366	3.64315	1
	4.04839	3.54992	1
	6.99628	4.3647	1
	3.27301	4.12833	1
	5.90336	0.0672313	1
	6.08254	1.06791	1
	6.71007	4.05186	1
	2.69565	-2.20193	1
	5.11541	-4.5346	1
	2.70426	-0.764029	1
	6.68079	2.37933	1
	3.12173	3.31973	1
	5.30093	1.22774	1
	6.03743	0.0843587	1
	5.09466	1.13608	1
	6.56682	-4.78539	1
	3.85298	-3.96506	1
	5.72647	-1.70159	1
	6.05752	3.06116	1
	6.84402	4.85931	1
	4.71231	2.31948	1
	4.95557	2.82662	1
	3.45848	-1.36793	1
	5.38363	-2.73139	1
	5.6463	-2.49424	1
	6.49921	4.00817	1
	7.07466	-1.84545	1
	6.01169	4.59664	1
	5.75971	2.00146	1
	3.92593	-2.66067	1
	5.15411	3.06944	1
	5.25213	4.72813	1
	4.02878	-3.31461	1
	2.67189	0.262931	1
	7.17608	2.32126	1
	2.96423	2.6025	1
	5.10458	-4.06493	1
	2.68079	2.62322	1
	5.69631	3.8478	1
	5.45057	-0.0473837	1
	3.6141	2.17113	1
	5.60326	4.94967	1
	3.22387	4.82395	1
	4.66695	1.91452	1
	3.6928	-1.45945	1
	5.71775	-1.79637	1
	4.2953	-3.44569	1
	3.09786	1.83913	1
	5.7156	-0.504072	1
	5.21889	-2.20993	1
	7.47127	4.39334	1
	3.69331	-0.419013	1
	7.35061	2.39952	1
	4.61789	-4.31194	1
	5.9435	-4.56898	1
	5.12737	-4.88082	1
	4.08024	4.46944	1
	7.45344	-0.207774	1
	3.18353	4.82568	1
	3.91806	1.01757	1
	4.79891	-0.948333	1
	2.79981	-0.72002	1
	2.98741	-2.92219	1
	4.17645	4.18002	1
	4.98713	4.55727	1
	2.58122	-1.05002	1
	6.53923	-3.2108	1
	4.79758	1.12878	1
	5.23025	-4.06988	1
	6.08115	-4.6478	1
	4.44938	-1.35516	1
	2.58408	0.267879	1
	6.71943	-3.75643	1
	6.98391	-2.63173	1
	3.69203	-4.97373	1
	2.61796	2.53528	1
	3.96797	0.706499	1
	5.74879	1.74094	1
	3.85957	-1.59887	1
	2.7699	0.96827	1
	5.5693	-0.267399	1
	6.51416	-3.9052	1
	7.15404	-1.89832	1
	6.53423	-2.58433	1
	6.76703	-1.72287	1
	6.83784	-3.19302	1
	3.02605	-2.36375	1
	4.16637	12.7439	1
	3.83696	12.503	1
	3.72184	13.8529	1
	6.95939	13.8959	1
	4.48851	13.5123	1
	6.49835	10.7264	1
	6.53054	11.4169	1
	5.96219	14.3137	1
	4.93643	10.6848	1
	4.58433	6.4603	1
	7.02017	6.34379	1
	5.59318	12.6419	1
	3.78841	8.11366	1
	7.30928	10.1628	1
	5.87733	11.012	1
	3.93216	8.38717	1
	7.35706	13.3343	1
	5.63862	14.0502	1
	6.80563	10.226	1
	7.45078	13.8044	1
	4.3973	6.02124	1
	5.65883	9.84799	1
	6.40041	14.6729	1
	7.46669	14.6756	1
	3.10522	11.5404	1
	4.72759	7.83354	1
	7.34594	10.7207	1
	2.88883	6.68102	1
	5.58218	6.45441	1
	5.87392	11.485	1
	5.0755	13.0303	1
	5.16637	8.29227	1
	4.96394	7.27332	1
	6.45966	13.3979	1
	6.64846	14.1323	1
	3.52841	10.0964	1
	4.75831	12.965	1
	2.81449	7.87954	1
	4.90191	8.30459	1
	5.12255	14.1116	1
	4.2612	7.31823	1
	4.20979	12.9714	1
	7.48935	13.2721	1
	4.83357	5.24571	1
	3.81533	10.4043	1
	5.45921	6.27356	1
	6.16354	10.2025	1
	5.66057	12.7905	1
	4.79108	8.34362	1
	3.27698	5.74132	1
	4.42587	10.9643	1
	3.24595	14.1706	1
	4.21552	9.26861	1
	6.17953	11.0033	1
	3.07018	5.96826	1
	4.70784	8.54517	1
	2.59146	9.18438	1
	6.95414	10.2838	1
	3.71691	5.43913	1
	5.77589	14.0138	1
	5.96761	6.08041	1
	7.14808	14.4221	1
	4.55463	14.8566	1
	6.013	10.3573	1
	4.82458	5.94686	1
	5.69898	14.4025	1
	2.98333	10.0604	1
	3.26629	8.09447	1
	2.75214	12.6904	1
	4.34042	12.2766	1
	2.99726	7.8461	1
	7.10529	10.5465	1
	2.91645	8.67411	1
	5.07137	12.048	1
	3.0747	13.5491	1
	5.5867	11.9612	1
	3.43379	8.47351	1
	6.77437	12.2205	1
	5.84738	5.14498	1
	3.62739	14.1841	1
	6.68574	12.1811	1
	5.96594	7.50733	1
	4.18678	12.6462	1
	5.34184	6.45446	1
	5.32934	6.072	1
	3.13964	11.5384	1
	3.31143	6.89504	1
	6.4938	9.97543	1
	7.05321	6.49738	1
	3.5788	13.8563	1
	3.48571	8.87277	1
	4.33504	14.5424	1
	2.74115	12.8854	1
	4.81289	8.9018	1
	6.70833	8.49005	1
	5.53261	13.626	1
	4.6134	7.23162	1
	6.35247	13.2347	1
	6.57871	5.27318	1
	6.23094	8.47049	1
	3.9155	8.10824	1
	4.48011	9.85555	1
	2.69855	10.013	1
	2.71162	13.514	1
	7.26528	11.2138	1
	6.80748	11.8003	1
	4.83728	5.23043	1
	3.238	11.7987	1
	6.78152	14.5405	1
	4.17435	11.3534	1
	7.35289	13.5116	1
	3.20347	11.9994	1
	7.40915	11.3327	1
	7.43907	6.02508	1
	5.16738	7.46395	1
	4.89055	5.29962	1
	6.98629	12.2946	1
	2.87826	9.00216	1
	5.87691	5.66044	1
	6.62448	10.2736	1
	7.39293	13.7373	1
	5.91075	12.9077	1
	7.37315	6.7508	1
	4.30078	10.6993	1
	2.65736	10.9257	1
	5.75321	8.084	1
	6.82611	6.68728	1
	2.78201	13.7485	1
	7.01342	14.695	1
	5.86806	5.61494	1
	2.6697	8.63484	1
	4.7829	13.3507	1
	6.54828	14.5644	1
	7.19254	6.40682	1
	5.74654	13.8039	1
	6.59197	8.32859	1
	4.99373	6.21257	1
	4.5323	10.1118	1
	3.57251	8.66092	1
	6.38161	14.7832	1
	3.43122	12.3732	1
	4.56772	8.54835	1
	3.88679	12.109	1
	6.68737	11.1685	1
	7.33555	5.23158	1
	5.18083	8.40858	1
	5.26251	9.90928	1
	7.4074	5.65438	1
	6.9714	7.43429	1
	4.90416	13.8497	1
	6.78606	11.074	1
	3.31619	12.1509	1
	3.84891	9.3796	1
	3.41799	14.655	1
	2.86243	11.0776	1
	7.25141	11.9291	1
	4.7888	6.29925	1
	5.13493	7.78969	1
	4.44342	6.70513	1
	7.10266	14.4242	1
	5.99507	11.9545	1
	6.59885	10.8599	1
	6.55768	14.2123	1
	5.85129	10.6524	1
	5.69822	7.37568	1
	5.95266	10.4416	1
	6.14056	14.0502	1
	4.44041	14.9861	1
	3.68628	9.69237	1
	2.74689	10.2169	1
	5.55853	12.2857	1
	6.61621	14.4513	1
	5.21151	12.8385	1
[truncated: 3,510 more rows]

## Sheet: Fig_S3F
	Azimuth	Elevation
	11.3446	-38.2751
	18.4606	-36.4777
	19.2898	-44.9686
	19.9319	-37.5356
	19.7387	-36.5755
	15.3584	-40.7244
	19.9601	-38.885
	19.3633	-25.9085
	18.3183	-29.4973
	12.7136	-27.4619
	16.7073	-27.7741
	13.3344	-33.1958
	16.1332	-26.089
	10.5217	-31.2686
	11.1116	-31.598
	16.0485	-31.9506
	17.9153	-24.6065
	12.2554	-24.1215
	18.9836	-20.7648
	12.9305	-22.4653
	12.9075	-20.613
	19.0213	28.2856
	14.5164	27.8033
	11.4045	26.5772
	28.3598	-35.7394
	23.8003	-37.6387
	29.8584	-38.4733
	26.3413	-43.6462
	29.2064	-35.386
	29.6169	-43.6714
	27.2069	-43.0403
	20.3658	-40.9049
	29.1083	-40.718
	21.5031	-35.5733
	21.2242	-44.5012
	27.2592	-40.0751
	26.2524	-39.0031
	28.0079	-44.9238
	21.6893	-41.0913
	24.2315	-44.6496
	22.152	-35.57
	26.2591	-41.0745
	28.642	-37.4703
	27.9392	-43.5153
	29.9904	-38.4105
	24.5728	-35.9834
	27.1507	-37.4672
	24.6219	-37.0731
	28.9204	-35.6562
	23.5064	-40.3105
	23.1203	-40.5965
	21.5244	-42.6419
	25.2507	-40.5952
	25.6508	-39.7148
	23.0695	-32.6465
	26.2858	-31.2965
	27.4014	-27.6458
	22.0148	-28.9525
	20.2026	-33.8496
	21.655	-27.5027
	28.9755	-34.694
	29.8066	-32.6402
	26.32	-30.4103
	28.0953	-31.7677
	21.692	-31.9977
	27.3213	-32.8935
	24.7943	-19.2838
	20.3119	-18.6387
	20.8078	-6.35135
	22.9368	-9.15672
	27.2325	-8.37461
	28.9637	-8.87588
	26.4088	-6.79973
	28.1929	-9.19927
	26.0811	-8.45156
	22.622	-9.3339
	24.306	-12.6878
	22.6235	-14.7442
	21.1939	-7.13396
	25.0108	-5.64868
	24.5164	-9.70628
	23.1675	-5.89924
	21.2653	-13.5684
	26.8072	-8.57288
	29.7701	-13.7322
	26.2791	-14.3096
	25.4019	0.245759
	20.2713	3.19075
	20.1293	3.51606
	29.0688	0.376426
	22.7732	-3.69614
	26.6313	-4.95757
	29.889	0.729944
	23.6689	-4.87899
	29.479	1.93226
	27.2438	-3.13113
	27.4485	-0.894151
	25.9961	2.58621
	24.3709	6.56724
	23.4582	9.12914
	29.8858	12.3642
	21.2678	19.2387
	20.1633	21.1334
	20.7699	18.0572
	23.1133	18.4149
	26.7626	21.9674
	27.9057	21.2305
	28.3867	18.6737
	26.9475	22.4856
	26.7304	17.629
	21.172	16.2103
	24.6554	15.6828
	20.4853	16.3535
	24.9298	21.2611
	21.7111	15.4411
	21.2249	16.6674
	25.3952	23.8005
	29.3827	24.1664
	20.4536	27.7866
	21.8726	25.4517
	22.7243	34.5848
	21.2892	25.568
	27.2773	27.0284
	20.9726	31.6443
	26.1629	33.185
	20.1364	26.5834
	24.5957	33.8304
	21.2857	26.811
	22.1738	31.666
	27.1222	29.5556
	24.3309	42.8537
	28.525	37.5527
	29.4941	38.8665
	25.0732	41.467
	22.44	37.0905
	21.6461	44.977
	24.6314	42.1831
	27.43	36.9069
	20.3674	37.0399
	22.1012	41.6365
	29.2105	38.8998
	27.5208	39.4603
	26.8149	41.5018
	26.9053	48.8412
	22.0317	49.9237
	24.0898	45.2793
	20.4137	45.7498
	26.2617	51.7155
	23.0456	48.4212
	25.165	46.9626
	21.7455	47.1507
	23.286	53.3395
	29.8421	50.0918
	27.2579	53.8599
	22.2318	48.8504
	22.5021	45.3678
	23.6027	49.2023
	21.7654	50.4657
	22.3388	52.9076
	37.4185	-49.3544
	33.875	-37.2482
	33.8914	-36.8505
	36.2733	-40.073
	36.0955	-36.6312
	37.1673	-43.3005
	30.221	-43.6314
	32.6223	-35.7462
	35.8551	-35.9693
	34.6383	-39.5221
	35.9866	-41.8737
	34.3946	-38.9509
	38.55	-43.4721
	36.302	-36.9995
	32.9774	-41.6422
	38.4457	-43.3097
	37.1857	-42.3363
	39.1424	-35.3732
	32.0368	-37.374
	35.3014	-38.9122
	33.9887	-44.1297
	36.8821	-38.8538
	38.1852	-39.8195
	37.8042	-42.9881
	34.2308	-40.1017
	38.7419	-42.4185
	33.2298	-40.5145
	31.1149	-43.61
	31.8193	-42.6841
	36.196	-35.2276
	32.7561	-35.2194
	32.675	-41.8807
	39.5738	-36.8285
	36.3026	-35.2737
	38.974	-41.1281
	39.3279	-36.6367
	32.8691	-28.4773
	37.3347	-27.6468
	32.6416	-34.8538
	38.1998	-28.4451
	34.0861	-33.0759
	32.8626	-25.2495
	33.2943	-28.7169
	39.0644	-25.3827
	36.4402	-25.2352
	35.1386	-27.5154
	33.5607	-27.7879
	30.4555	-26.081
	35.3266	-26.2523
	33.1178	-33.6211
	33.6835	-31.1724
	35.7136	-29.5138
	33.8369	-29.4907
	38.3315	-29.6158
	31.9721	-33.9702
	32.6912	-29.7013
	30.5145	-34.4264
	33.8033	-26.8617
	32.7511	-31.2401
	32.9722	-27.1679
	35.9786	-26.968
	32.152	-33.1903
	33.8307	-32.5419
	30.5114	-30.6174
	36.9977	-25.7969
	34.1459	-29.1854
	33.9065	-28.2531
	36.8345	-20.0645
	34.5334	-16.3373
	30.3819	-15.1841
	31.9389	-22.751
	37.6539	-15.4039
	39.5619	-21.3551
	33.0554	-24.9337
	30.3579	-24.2719
	33.6741	-23.5057
	32.1965	-24.0399
	30.681	-19.4981
	32.0058	-24.3437
	39.5761	-23.3782
	32.588	-22.8263
	39.9903	-24.0342
	36.3052	-17.1212
	31.8994	-24.8621
	32.4485	-22.4469
	33.4118	-22.9579
	35.1719	-15.4069
	38.7019	-23.3788
	31.8154	-14.0808
	32.7364	1.82161
	31.6105	-2.46397
	30.3361	-0.258651
	36.2115	-0.621046
	33.273	0.901473
	33.9995	4.70886
	36.0292	1.72248
	38.9029	1.90147
	37.6943	-4.26673
	37.1043	3.15535
	31.1425	1.3015
	37.2083	-4.09054
	36.6226	-3.06312
	30.3068	-3.85798
	30.2403	4.37519
	32.0891	4.78922
	33.7163	-3.23658
	32.0249	-0.483391
	38.0261	-2.59008
	34.1481	-2.62905
	39.7604	2.62354
	33.1893	1.56006
	33.601	1.89727
	35.053	1.03383
	30.7359	3.56272
	32.5178	-0.329644
	39.4448	0.407526
	33.2651	-0.726619
	30.1836	0.485791
	34.9179	13.4374
	38.2951	10.8159
	36.1472	10.4366
	33.6062	9.44531
	31.1994	7.31876
	34.5218	11.4146
	37.9833	8.6311
	30.3413	14.8195
	35.6877	6.5856
	37.2272	7.48849
	39.9382	6.13063
	35.2124	9.24667
	30.315	14.2633
	35.8604	11.3598
	39.3885	13.6588
	37.5525	11.4671
	38.1473	14.8864
	32.4306	6.81444
	38.993	6.97462
	30.7081	14.2641
	38.9666	5.1711
	38.8262	10.4905
	38.5126	8.75129
	30.0736	12.717
	36.0947	8.76914
	30.7976	6.29671
	31.0745	10.1228
	34.7442	8.1206
	33.8239	8.74163
	33.2255	6.01203
	33.1683	19.4904
	39.8337	19.4803
	35.1779	31.2786
	32.5689	33.3655
	31.6817	36.8944
	33.3665	41.1084
	37.252	39.9429
	32.3377	38.9051
	39.9713	44.2051
	32.0957	42.1491
	38.1861	43.7154
	37.1978	39.9168
	38.7832	43.1006
	31.2529	37.6049
	38.8446	39.3938
	38.3412	41.1046
	33.6711	39.1961
	35.2172	42.9806
	33.2442	43.7458
	34.7948	41.2531
	32.8131	39.7675
	32.2689	41.1924
	38.4383	44.3609
	30.2079	39.0799
	37.6838	35.491
	30.829	35.6627
	38.1651	39.3209
	37.7642	39.8484
	34.0393	41.6913
	34.639	37.1662
	38.2595	37.8198
	37.9409	39.7914
	38.6417	41.1567
	37.9162	41.5347
	38.5329	36.5313
	32.7933	44.1842
	30.9497	38.027
	31.4735	51.7273
	36.3385	48.4187
	30.4707	48.4569
	36.8673	45.3031
	36.0744	47.4682
	37.3366	53.2619
	36.7103	54.1692
	36.1206	54.1615
	36.5877	51.0958
	36.4395	48.3502
	33.4589	49.5488
	31.7553	48.8326
	32.7264	47.1636
	34.6957	51.9584
	37.9714	54.1558
	35.8725	50.0247
	31.6358	46.4482
	33.65	48.6102
	34.0402	50.4947
	36.9325	54.5075
	34.152	50.3778
	38.0567	47.3436
	31.0698	48.057
	37.1534	56.7241
	34.5733	56.4827
	34.3016	56.5271
	33.0585	63.1349
	36.2487	59.3487
	30.3645	56.2779
	39.4031	57.7684
	47.3073	-28.5044
	41.7021	-34.6514
	43.4466	-28.596
	43.5389	-32.1633
	45.8331	-33.0406
	43.6549	-32.5368
	47.8843	-27.3616
	47.1489	-25.3046
	46.6819	-31.776
	46.2223	-33.5205
	41.2366	-27.0337
	45.5408	-28.2728
	46.4131	-25.1314
	40.5346	-28.4332
	45.7331	-30.3865
	49.1657	-32.645
	43.1529	-27.3653
	43.8588	-29.1406
	44.2659	-17.8662
	49.5158	-18.6309
	46.8661	-11.4895
	48.3929	-12.5805
	41.5046	-0.940445
	45.0464	-2.34545
	46.559	-4.48684
	49.9722	-0.274087
	46.7741	-4.71003
	46.502	-1.26247
	42.7081	1.79551
	47.434	-1.7425
	48.4878	3.51126
	45.3588	-0.703018
	46.3622	1.1864
	43.267	4.94314
	40.9983	1.86608
	40.6842	4.97519
	40.7325	-0.420653
	42.8059	2.54719
	42.5651	-0.537615
	40.5503	4.04435
	47.8628	4.32659
	47.5021	4.6419
	42.3187	-4.60686
	47.8823	2.92353
	46.4271	1.88043
	48.822	0.937494
	41.0431	2.36311
	44.4132	-2.8834
	43.7835	4.80986
	41.9117	2.07454
	40.9243	2.80325
	43.6427	0.447842
	49.844	-3.33503
	44.9655	-2.07655
	49.6891	-1.91272
	41.2952	1.39697
	47.5842	2.15749
	41.5582	-3.18203
	41.0734	5.13876
	44.4091	10.3223
	43.1547	12.9733
	49.5476	11.0302
	47.73	14.3045
	45.989	12.7502
	43.5631	12.942
	40.4126	10.6772
	40.76	24.0445
	44.8475	17.8947
	41.3924	22.1702
	43.5722	15.225
	40.8882	24.0363
	43.8974	23.3576
	47.2999	18.4273
	49.3881	19.398
	43.6293	23.9948
	41.8785	18.8231
	47.2617	22.3149
	49.7055	22.8113
	41.8057	20.5056
	43.2641	18.8304
	45.1017	19.5581
	45.1325	15.7939
	44.428	21.6858
	40.922	20.261
	41.6548	24.9586
	49.5913	18.7349
	44.7296	24.5873
	44.8642	15.322
	43.7269	22.4741
	47.0478	16.4098
	45.8378	17.7961
	40.9253	21.5241
	42.2563	28.8118
	42.2884	30.8052
	47.1761	31.7495
	40.2737	34.563
	48.1513	30.0735
	42.4334	27.2462
	46.643	33.8726
	40.0837	34.6296
	42.0171	33.6632
	40.3333	34.2712
	46.4682	34.6729
	47.0834	32.4937
	45.9528	32.5516
	44.2902	29.8939
	49.8696	26.6296
	43.732	31.2406
	44.9621	27.828
	46.6312	33.8276
	42.283	30.3527
	40.6142	36.4336
	41.6536	39.0823
	48.8389	36.6549
	48.4373	44.1596
	40.39	35.6602
	42.8373	38.357
	44.2872	41.3617
	40.6926	41.0667
	44.3065	38.1443
	45.3025	35.9267
	42.4389	39.2163
	49.6147	36.9902
	48.3435	37.5954
	48.1307	41.4326
	48.1557	36.1061
	45.0167	42.9578
	45.0301	38.8499
	46.7675	39.7452
	44.3458	36.9295
	41.7941	39.6017
	49.9334	37.2249
	43.9686	41.3133
	42.6696	43.2371
	45.4571	42.3399
	49.2367	42.8334
	40.2919	36.7678
	41.8243	44.4538
	44.0999	44.4419
	42.5823	36.6057
	43.6856	35.1767
	49.6562	35.0191
	40.0186	37.8677
	49.4574	41.9485
	41.2712	36.4995
	42.6011	35.9824
	40.8023	39.9887
	48.323	40.6976
	49.3994	41.6911
	49.3231	36.13
	45.1458	44.0474
	48.3752	39.061
	41.623	39.6695
	40.2868	37.8118
	42.5646	38.3362
	43.4586	37.7294
	47.9786	38.5388
	44.431	53.9169
	45.3833	51.764
	49.1772	47.0553
	44.5469	52.3723
	41.2964	47.9971
	42.7145	48.745
	47.6516	51.7178
	48.9408	53.5502
	43.8886	52.16
	41.2999	49.3071
	41.5516	51.9361
	45.9383	46.4094
	44.0752	47.0258
	48.2941	53.8048
	44.269	48.6915
	43.8241	47.3089
	48.5389	52.8862
	46.0087	47.7247
	41.9335	51.8048
	40.2965	53.9607
	48.1346	45.9094
	43.4546	52.5365
	48.4352	47.9633
	41.6496	46.2625
	40.7858	48.7073
	46.3048	46.693
	48.4701	49.7089
	49.4974	51.3293
	48.8402	48.2331
	43.4393	53.3445
	43.3891	50.2211
	46.5532	48.2976
	46.5382	46.0699
	41.6109	51.2029
	43.8657	53.7242
	56.0666	-58.2425
	53.8261	-40.0862
	53.7503	-44.3452
	53.9	-41.1516
	50.7801	-30.1178
	58.1913	-12.0974
	55.3274	-8.72019
	51.3608	-5.23707
	54.8416	-1.46478
	54.3127	4.79817
	53.8411	-2.00463
	50.3782	14.0358
	55.2682	7.48166
	59.491	7.7727
	57.301	12.0705
	59.3517	14.6489
	50.2469	5.60572
	54.6142	12.882
	59.6423	33.763
	51.4711	32.6929
	52.9184	32.5078
	52.4232	26.2413
	55.9951	34.3675
	51.0535	28.0413
	58.2999	32.5651
	57.6046	29.9754
	58.1864	26.0611
	53.9677	29.1494
	58.3252	31.1467
	51.9331	38.6775
	56.2814	38.9863
	56.5354	35.4894
	51.4441	40.3634
	53.6166	44.3149
	50.7086	43.9722
	58.5311	44.9329
	56.6719	37.5095
	57.8974	41.4217
	55.0638	38.7788
	50.2821	53.4485
	53.33	53.8494
	55.9962	52.3827
	55.1391	50.7704
	57.3949	50.2323
	58.8198	46.8818
	50.9083	53.1522
	57.8325	51.0799
	55.1971	54.3828
	51.8003	54.5559
	69.9254	-54.7876
	68.1595	-51.3614
	68.6341	-49.1358
	60.9169	-47.6902
	64.546	-53.3996
	65.8788	-47.0788
	60.7369	-49.4365
	67.1452	-49.2611
	69.4883	-51.1138
	64.9398	-11.9007
	63.1752	-6.69918
	62.2009	-7.71016
	64.6529	-7.26005
	64.2264	-8.5449
	66.6045	10.5458
	62.6055	40.2192
	63.4658	39.7999
	68.191	43.6433
	64.7792	41.4958
	63.7638	43.7146
	61.0121	35.3854
	65.563	42.2382
	68.3687	64.2512
	75.635	-44.6756
	74.008	-44.5332
	73.8217	-44.9013
	73.1653	-14.7733
	77.0813	-8.2974
	72.8349	27.5155
	78.4058	30.9291
	76.5739	25.8737

## Sheet: Fig_S3G_left
	K	Gap Value
	1	-0.194075
	2	-0.087423
	3	0.287428
	4	0.179453
	5	0.235398
	6	0.717088

## Sheet: Fig_S3G_right
	Azimuth	Elevation	Class label
	11.3446	-38.2751	2
	18.4606	-36.4777	2
	19.2898	-44.9686	2
	19.9319	-37.5356	2
	19.7387	-36.5755	2		Class label 1=Red points, 2= Green points
	15.3584	-40.7244	2
	19.9601	-38.885	2
	19.3633	-25.9085	2
	18.3183	-29.4973	2
	12.7136	-27.4619	2
	16.7073	-27.7741	2
	13.3344	-33.1958	2
	16.1332	-26.089	2
	10.5217	-31.2686	2
	11.1116	-31.598	2
	16.0485	-31.9506	2
	17.9153	-24.6065	2
	12.2554	-24.1215	2
	18.9836	-20.7648	2
	12.9305	-22.4653	2
	12.9075	-20.613	2
	19.0213	28.2856	3
	14.5164	27.8033	3
	11.4045	26.5772	3
	28.3598	-35.7394	2
	23.8003	-37.6387	2
	29.8584	-38.4733	2
	26.3413	-43.6462	2
	29.2064	-35.386	2
	29.6169	-43.6714	2
	27.2069	-43.0403	2
	20.3658	-40.9049	2
	29.1083	-40.718	2
	21.5031	-35.5733	2
	21.2242	-44.5012	2
	27.2592	-40.0751	2
	26.2524	-39.0031	2
	28.0079	-44.9238	2
	21.6893	-41.0913	2
	24.2315	-44.6496	2
	22.152	-35.57	2
	26.2591	-41.0745	2
	28.642	-37.4703	2
	27.9392	-43.5153	2
	29.9904	-38.4105	2
	24.5728	-35.9834	2
	27.1507	-37.4672	2
	24.6219	-37.0731	2
	28.9204	-35.6562	2
	23.5064	-40.3105	2
	23.1203	-40.5965	2
	21.5244	-42.6419	2
	25.2507	-40.5952	2
	25.6508	-39.7148	2
	23.0695	-32.6465	2
	26.2858	-31.2965	2
	27.4014	-27.6458	2
	22.0148	-28.9525	2
	20.2026	-33.8496	2
	21.655	-27.5027	2
	28.9755	-34.694	2
	29.8066	-32.6402	2
	26.32	-30.4103	2
	28.0953	-31.7677	2
	21.692	-31.9977	2
	27.3213	-32.8935	2
	24.7943	-19.2838	2
	20.3119	-18.6387	2
	20.8078	-6.35135	3
	22.9368	-9.15672	3
	27.2325	-8.37461	3
	28.9637	-8.87588	3
	26.4088	-6.79973	3
	28.1929	-9.19927	3
	26.0811	-8.45156	3
	22.622	-9.3339	3
	24.306	-12.6878	3
	22.6235	-14.7442	3
	21.1939	-7.13396	3
	25.0108	-5.64868	3
	24.5164	-9.70628	3
	23.1675	-5.89924	3
	21.2653	-13.5684	3
	26.8072	-8.57288	3
	29.7701	-13.7322	3
	26.2791	-14.3096	3
	25.4019	0.245759	3
	20.2713	3.19075	3
	20.1293	3.51606	3
	29.0688	0.376426	3
	22.7732	-3.69614	3
	26.6313	-4.95757	3
	29.889	0.729944	3
	23.6689	-4.87899	3
	29.479	1.93226	3
	27.2438	-3.13113	3
	27.4485	-0.894151	3
	25.9961	2.58621	3
	24.3709	6.56724	3
	23.4582	9.12914	3
	29.8858	12.3642	3
	21.2678	19.2387	3
	20.1633	21.1334	3
	20.7699	18.0572	3
	23.1133	18.4149	3
	26.7626	21.9674	3
	27.9057	21.2305	3
	28.3867	18.6737	3
	26.9475	22.4856	3
	26.7304	17.629	3
	21.172	16.2103	3
	24.6554	15.6828	3
	20.4853	16.3535	3
	24.9298	21.2611	3
	21.7111	15.4411	3
	21.2249	16.6674	3
	25.3952	23.8005	3
	29.3827	24.1664	3
	20.4536	27.7866	3
	21.8726	25.4517	3
	22.7243	34.5848	1
	21.2892	25.568	3
	27.2773	27.0284	3
	20.9726	31.6443	1
	26.1629	33.185	1
	20.1364	26.5834	3
	24.5957	33.8304	1
	21.2857	26.811	3
	22.1738	31.666	1
	27.1222	29.5556	3
	24.3309	42.8537	1
	28.525	37.5527	1
	29.4941	38.8665	1
	25.0732	41.467	1
	22.44	37.0905	1
	21.6461	44.977	1
	24.6314	42.1831	1
	27.43	36.9069	1
	20.3674	37.0399	1
	22.1012	41.6365	1
	29.2105	38.8998	1
	27.5208	39.4603	1
	26.8149	41.5018	1
	26.9053	48.8412	1
	22.0317	49.9237	1
	24.0898	45.2793	1
	20.4137	45.7498	1
	26.2617	51.7155	1
	23.0456	48.4212	1
	25.165	46.9626	1
	21.7455	47.1507	1
	23.286	53.3395	1
	29.8421	50.0918	1
	27.2579	53.8599	1
	22.2318	48.8504	1
	22.5021	45.3678	1
	23.6027	49.2023	1
	21.7654	50.4657	1
	22.3388	52.9076	1
	37.4185	-49.3544	2
	33.875	-37.2482	2
	33.8914	-36.8505	2
	36.2733	-40.073	2
	36.0955	-36.6312	2
	37.1673	-43.3005	2
	30.221	-43.6314	2
	32.6223	-35.7462	2
	35.8551	-35.9693	2
	34.6383	-39.5221	2
	35.9866	-41.8737	2
	34.3946	-38.9509	2
	38.55	-43.4721	2
	36.302	-36.9995	2
	32.9774	-41.6422	2
	38.4457	-43.3097	2
	37.1857	-42.3363	2
	39.1424	-35.3732	2
	32.0368	-37.374	2
	35.3014	-38.9122	2
	33.9887	-44.1297	2
	36.8821	-38.8538	2
	38.1852	-39.8195	2
	37.8042	-42.9881	2
	34.2308	-40.1017	2
	38.7419	-42.4185	2
	33.2298	-40.5145	2
	31.1149	-43.61	2
	31.8193	-42.6841	2
	36.196	-35.2276	2
	32.7561	-35.2194	2
	32.675	-41.8807	2
	39.5738	-36.8285	2
	36.3026	-35.2737	2
	38.974	-41.1281	2
	39.3279	-36.6367	2
	32.8691	-28.4773	2
	37.3347	-27.6468	2
	32.6416	-34.8538	2
	38.1998	-28.4451	2
	34.0861	-33.0759	2
	32.8626	-25.2495	2
	33.2943	-28.7169	2
	39.0644	-25.3827	2
	36.4402	-25.2352	2
	35.1386	-27.5154	2
	33.5607	-27.7879	2
	30.4555	-26.081	2
	35.3266	-26.2523	2
	33.1178	-33.6211	2
	33.6835	-31.1724	2
	35.7136	-29.5138	2
	33.8369	-29.4907	2
	38.3315	-29.6158	2
	31.9721	-33.9702	2
	32.6912	-29.7013	2
	30.5145	-34.4264	2
	33.8033	-26.8617	2
	32.7511	-31.2401	2
	32.9722	-27.1679	2
	35.9786	-26.968	2
	32.152	-33.1903	2
	33.8307	-32.5419	2
	30.5114	-30.6174	2
	36.9977	-25.7969	2
	34.1459	-29.1854	2
	33.9065	-28.2531	2
	36.8345	-20.0645	2
	34.5334	-16.3373	2
	30.3819	-15.1841	3
	31.9389	-22.751	2
	37.6539	-15.4039	2
	39.5619	-21.3551	2
	33.0554	-24.9337	2
	30.3579	-24.2719	2
	33.6741	-23.5057	2
	32.1965	-24.0399	2
	30.681	-19.4981	2
	32.0058	-24.3437	2
	39.5761	-23.3782	2
	32.588	-22.8263	2
	39.9903	-24.0342	2
	36.3052	-17.1212	2
	31.8994	-24.8621	2
	32.4485	-22.4469	2
	33.4118	-22.9579	2
	35.1719	-15.4069	2
	38.7019	-23.3788	2
	31.8154	-14.0808	3
	32.7364	1.82161	3
	31.6105	-2.46397	3
	30.3361	-0.258651	3
	36.2115	-0.621046	3
	33.273	0.901473	3
	33.9995	4.70886	3
	36.0292	1.72248	3
	38.9029	1.90147	3
	37.6943	-4.26673	3
	37.1043	3.15535	3
	31.1425	1.3015	3
	37.2083	-4.09054	3
	36.6226	-3.06312	3
	30.3068	-3.85798	3
	30.2403	4.37519	3
	32.0891	4.78922	3
	33.7163	-3.23658	3
	32.0249	-0.483391	3
	38.0261	-2.59008	3
	34.1481	-2.62905	3
	39.7604	2.62354	3
	33.1893	1.56006	3
	33.601	1.89727	3
	35.053	1.03383	3
	30.7359	3.56272	3
	32.5178	-0.329644	3
	39.4448	0.407526	3
	33.2651	-0.726619	3
	30.1836	0.485791	3
	34.9179	13.4374	3
	38.2951	10.8159	3
	36.1472	10.4366	3
	33.6062	9.44531	3
	31.1994	7.31876	3
	34.5218	11.4146	3
	37.9833	8.6311	3
	30.3413	14.8195	3
	35.6877	6.5856	3
	37.2272	7.48849	3
	39.9382	6.13063	3
	35.2124	9.24667	3
	30.315	14.2633	3
	35.8604	11.3598	3
	39.3885	13.6588	3
	37.5525	11.4671	3
	38.1473	14.8864	3
	32.4306	6.81444	3
	38.993	6.97462	3
	30.7081	14.2641	3
	38.9666	5.1711	3
	38.8262	10.4905	3
	38.5126	8.75129	3
	30.0736	12.717	3
	36.0947	8.76914	3
	30.7976	6.29671	3
	31.0745	10.1228	3
	34.7442	8.1206	3
	33.8239	8.74163	3
	33.2255	6.01203	3
	33.1683	19.4904	3
	39.8337	19.4803	1
	35.1779	31.2786	1
	32.5689	33.3655	1
	31.6817	36.8944	1
	33.3665	41.1084	1
	37.252	39.9429	1
	32.3377	38.9051	1
	39.9713	44.2051	1
	32.0957	42.1491	1
	38.1861	43.7154	1
	37.1978	39.9168	1
	38.7832	43.1006	1
	31.2529	37.6049	1
	38.8446	39.3938	1
	38.3412	41.1046	1
	33.6711	39.1961	1
	35.2172	42.9806	1
	33.2442	43.7458	1
	34.7948	41.2531	1
	32.8131	39.7675	1
	32.2689	41.1924	1
	38.4383	44.3609	1
	30.2079	39.0799	1
	37.6838	35.491	1
	30.829	35.6627	1
	38.1651	39.3209	1
	37.7642	39.8484	1
	34.0393	41.6913	1
	34.639	37.1662	1
	38.2595	37.8198	1
	37.9409	39.7914	1
	38.6417	41.1567	1
	37.9162	41.5347	1
	38.5329	36.5313	1
	32.7933	44.1842	1
	30.9497	38.027	1
	31.4735	51.7273	1
	36.3385	48.4187	1
	30.4707	48.4569	1
	36.8673	45.3031	1
	36.0744	47.4682	1
	37.3366	53.2619	1
	36.7103	54.1692	1
	36.1206	54.1615	1
	36.5877	51.0958	1
	36.4395	48.3502	1
	33.4589	49.5488	1
	31.7553	48.8326	1
	32.7264	47.1636	1
	34.6957	51.9584	1
	37.9714	54.1558	1
	35.8725	50.0247	1
	31.6358	46.4482	1
	33.65	48.6102	1
	34.0402	50.4947	1
	36.9325	54.5075	1
	34.152	50.3778	1
	38.0567	47.3436	1
	31.0698	48.057	1
	37.1534	56.7241	1
	34.5733	56.4827	1
	34.3016	56.5271	1
	33.0585	63.1349	1
	36.2487	59.3487	1
	30.3645	56.2779	1
	39.4031	57.7684	1
	47.3073	-28.5044	2
	41.7021	-34.6514	2
	43.4466	-28.596	2
	43.5389	-32.1633	2
	45.8331	-33.0406	2
	43.6549	-32.5368	2
	47.8843	-27.3616	2
	47.1489	-25.3046	2
	46.6819	-31.776	2
	46.2223	-33.5205	2
	41.2366	-27.0337	2
	45.5408	-28.2728	2
	46.4131	-25.1314	2
	40.5346	-28.4332	2
	45.7331	-30.3865	2
	49.1657	-32.645	2
	43.1529	-27.3653	2
	43.8588	-29.1406	2
	44.2659	-17.8662	2
	49.5158	-18.6309	2
	46.8661	-11.4895	3
	48.3929	-12.5805	3
	41.5046	-0.940445	3
	45.0464	-2.34545	3
	46.559	-4.48684	3
	49.9722	-0.274087	3
	46.7741	-4.71003	3
	46.502	-1.26247	3
	42.7081	1.79551	3
	47.434	-1.7425	3
	48.4878	3.51126	3
	45.3588	-0.703018	3
	46.3622	1.1864	3
	43.267	4.94314	3
	40.9983	1.86608	3
	40.6842	4.97519	3
	40.7325	-0.420653	3
	42.8059	2.54719	3
	42.5651	-0.537615	3
	40.5503	4.04435	3
	47.8628	4.32659	3
	47.5021	4.6419	3
	42.3187	-4.60686	3
	47.8823	2.92353	3
	46.4271	1.88043	3
	48.822	0.937494	3
	41.0431	2.36311	3
	44.4132	-2.8834	3
	43.7835	4.80986	3
	41.9117	2.07454	3
	40.9243	2.80325	3
	43.6427	0.447842	3
	49.844	-3.33503	3
	44.9655	-2.07655	3
	49.6891	-1.91272	3
	41.2952	1.39697	3
	47.5842	2.15749	3
	41.5582	-3.18203	3
	41.0734	5.13876	3
	44.4091	10.3223	1
	43.1547	12.9733	1
	49.5476	11.0302	1
	47.73	14.3045	1
	45.989	12.7502	1
	43.5631	12.942	1
	40.4126	10.6772	3
	40.76	24.0445	1
	44.8475	17.8947	1
	41.3924	22.1702	1
	43.5722	15.225	1
	40.8882	24.0363	1
	43.8974	23.3576	1
	47.2999	18.4273	1
	49.3881	19.398	1
	43.6293	23.9948	1
	41.8785	18.8231	1
	47.2617	22.3149	1
	49.7055	22.8113	1
	41.8057	20.5056	1
	43.2641	18.8304	1
	45.1017	19.5581	1
	45.1325	15.7939	1
	44.428	21.6858	1
	40.922	20.261	1
	41.6548	24.9586	1
	49.5913	18.7349	1
	44.7296	24.5873	1
	44.8642	15.322	1
	43.7269	22.4741	1
	47.0478	16.4098	1
	45.8378	17.7961	1
	40.9253	21.5241	1
	42.2563	28.8118	1
	42.2884	30.8052	1
	47.1761	31.7495	1
	40.2737	34.563	1
	48.1513	30.0735	1
	42.4334	27.2462	1
	46.643	33.8726	1
	40.0837	34.6296	1
	42.0171	33.6632	1
	40.3333	34.2712	1
	46.4682	34.6729	1
	47.0834	32.4937	1
	45.9528	32.5516	1
	44.2902	29.8939	1
	49.8696	26.6296	1
	43.732	31.2406	1
	44.9621	27.828	1
	46.6312	33.8276	1
	42.283	30.3527	1
	40.6142	36.4336	1
	41.6536	39.0823	1
	48.8389	36.6549	1
	48.4373	44.1596	1
	40.39	35.6602	1
	42.8373	38.357	1
	44.2872	41.3617	1
	40.6926	41.0667	1
	44.3065	38.1443	1
	45.3025	35.9267	1
	42.4389	39.2163	1
	49.6147	36.9902	1
	48.3435	37.5954	1
	48.1307	41.4326	1
	48.1557	36.1061	1
	45.0167	42.9578	1
	45.0301	38.8499	1
	46.7675	39.7452	1
	44.3458	36.9295	1
	41.7941	39.6017	1
	49.9334	37.2249	1
	43.9686	41.3133	1
	42.6696	43.2371	1
	45.4571	42.3399	1
	49.2367	42.8334	1
	40.2919	36.7678	1
	41.8243	44.4538	1
	44.0999	44.4419	1
	42.5823	36.6057	1
	43.6856	35.1767	1
	49.6562	35.0191	1
	40.0186	37.8677	1
	49.4574	41.9485	1
	41.2712	36.4995	1
	42.6011	35.9824	1
	40.8023	39.9887	1
	48.323	40.6976	1
	49.3994	41.6911	1
	49.3231	36.13	1
	45.1458	44.0474	1
	48.3752	39.061	1
	41.623	39.6695	1
	40.2868	37.8118	1
	42.5646	38.3362	1
	43.4586	37.7294	1
	47.9786	38.5388	1
	44.431	53.9169	1
	45.3833	51.764	1
	49.1772	47.0553	1
	44.5469	52.3723	1
	41.2964	47.9971	1
	42.7145	48.745	1
	47.6516	51.7178	1
	48.9408	53.5502	1
	43.8886	52.16	1
	41.2999	49.3071	1
	41.5516	51.9361	1
	45.9383	46.4094	1
	44.0752	47.0258	1
	48.2941	53.8048	1
	44.269	48.6915	1
	43.8241	47.3089	1
	48.5389	52.8862	1
	46.0087	47.7247	1
	41.9335	51.8048	1
	40.2965	53.9607	1
	48.1346	45.9094	1
	43.4546	52.5365	1
	48.4352	47.9633	1
	41.6496	46.2625	1
	40.7858	48.7073	1
	46.3048	46.693	1
	48.4701	49.7089	1
	49.4974	51.3293	1
	48.8402	48.2331	1
	43.4393	53.3445	1
	43.3891	50.2211	1
	46.5532	48.2976	1
	46.5382	46.0699	1
	41.6109	51.2029	1
	43.8657	53.7242	1
	56.0666	-58.2425	2
	53.8261	-40.0862	2
	53.7503	-44.3452	2
	53.9	-41.1516	2
	50.7801	-30.1178	2
	58.1913	-12.0974	3
	55.3274	-8.72019	3
	51.3608	-5.23707	3
	54.8416	-1.46478	3
	54.3127	4.79817	3
	53.8411	-2.00463	3
	50.3782	14.0358	1
	55.2682	7.48166	3
	59.491	7.7727	3
	57.301	12.0705	1
	59.3517	14.6489	1
	50.2469	5.60572	3
	54.6142	12.882	1
	59.6423	33.763	1
	51.4711	32.6929	1
	52.9184	32.5078	1
	52.4232	26.2413	1
	55.9951	34.3675	1
	51.0535	28.0413	1
	58.2999	32.5651	1
	57.6046	29.9754	1
	58.1864	26.0611	1
	53.9677	29.1494	1
	58.3252	31.1467	1
	51.9331	38.6775	1
	56.2814	38.9863	1
	56.5354	35.4894	1
	51.4441	40.3634	1
	53.6166	44.3149	1
	50.7086	43.9722	1
	58.5311	44.9329	1
	56.6719	37.5095	1
	57.8974	41.4217	1
	55.0638	38.7788	1
	50.2821	53.4485	1
	53.33	53.8494	1
	55.9962	52.3827	1
	55.1391	50.7704	1
	57.3949	50.2323	1
	58.8198	46.8818	1
	50.9083	53.1522	1
	57.8325	51.0799	1
	55.1971	54.3828	1
	51.8003	54.5559	1
	69.9254	-54.7876	2
	68.1595	-51.3614	2
	68.6341	-49.1358	2
	60.9169	-47.6902	2
	64.546	-53.3996	2
	65.8788	-47.0788	2
	60.7369	-49.4365	2
	67.1452	-49.2611	2
	69.4883	-51.1138	2
	64.9398	-11.9007	3
	63.1752	-6.69918	3
	62.2009	-7.71016	3
	64.6529	-7.26005	3
	64.2264	-8.5449	3
	66.6045	10.5458	3
	62.6055	40.2192	1
	63.4658	39.7999	1
	68.191	43.6433	1
	64.7792	41.4958	1
	63.7638	43.7146	1
	61.0121	35.3854	1
	65.563	42.2382	1
	68.3687	64.2512	1
	75.635	-44.6756	2
	74.008	-44.5332	2
	73.8217	-44.9013	2
	73.1653	-14.7733	3
	77.0813	-8.2974	3
	72.8349	27.5155	1
	78.4058	30.9291	1
	76.5739	25.8737	1

## Sheet: Fig_S3H
	Number of lobes in Imc RFs
	3
	2
	2
	2
	2
	2
	3
	3
	2
	3
	3
	3
	2
	2
	2
	2
	2
	3
	2
	2
	2
	2
	2
	2
	2
	3
	3
	2
	3
	3
	2
	2
	2
	2
	2

## Sheet: Fig_S3I
	"Gap" expts			"Different lobe" expts			"Other" expts			"Self" expts
	Imc off	Imc Recovery		Imc off	Imc Recovery		Imc off	Imc Recovery		Imc off	Imc Recovery
	-0.39046	-0.0555173		-0.004	-0.0393		-0.362857	0.00672405		-0.0501493	0.128158
	-0.604624	-0.178305		-0.0745	-0.0824		-0.120538	-0.069981		-0.22742	-0.217394
	-0.693976	0.104467		0.1056	-0.0393		-0.28314	0.186535		0.144817	0.134466
	-0.762365	0.104467		-0.00344025	-0.0960012		-0.139866	-0.100919		-0.0980224	-0.192036
	-0.696226	-0.0790552		-0.031825	-0.0413427		-0.139673	-0.0188447		-0.0141996	-0.0136454
	-0.802801	-0.202912		-0.031825	-0.0413427		-0.544918	-0.480117		-0.0585206	-0.158516
							-0.445064	0.0361212		-0.0585206	-0.158516
							-0.551905	0.111335		0.205119	0.0921454
							-0.57359	-0.292988		0.0896863	0.121364
							-0.595782	-0.0236243		-0.132365	-0.0679334
										-0.22325	-0.0177828
										-0.145198	0.0843917

## Sheet: Fig_S3J
	"Gap" expts			"Different lobe" expts			"Other" expts
	Suppression due to S2	Suppression driven by Imc		Suppression due to S2	Suppression driven by Imc		Suppression due to S2	Suppression driven by Imc
	-0.44892	-0.374923		-0.236413	-0.0037637		-0.49403	-0.739449
	-0.68127	-0.39046		-0.535955	-0.0896726		-0.231429	-0.362857
	-0.713051	-0.604624		-0.254047	0.105565		-0.21564	-0.120538
	-0.672703	-0.693976		-0.451932	-0.0744629		-0.609843	-0.28314
	-0.656979	-0.762365		-0.254047	0.105565		-0.717584	-0.139866
	-0.681641	-0.696226		-0.373625	0.0546164		-0.295626	-0.139673
	-0.805634	-0.802801		-0.292523	0.0454878		-0.67876	-0.544918
	-0.390967	-0.406041		-0.408755	-0.00344025		-0.545559	-0.445064
	-0.252323	-0.270243		-0.786598	0.0701239		-0.307157	-0.551905
	-0.943196	-0.283992		-0.786598	0.0701239		-0.260697	-0.194495
	-0.695783	-0.778482		-0.378008	-0.0468915		-0.583838	-0.292148
	-0.675136	-0.641118		-0.575254	-0.031825		-0.531453	-0.498319
				-0.575254	-0.031825		-0.444613	-0.479776
				-0.328497	0.253951		-0.425375	-0.57359
				-0.276846	-0.204887		-0.433212	-0.403571
				-0.174507	0.0973083		-0.283842	-0.305047
				-0.174507	0.0973083		-0.646444	-0.549917
							-0.686561	-0.595782
							-0.406837	-0.469596

## Sheet: Fig_S3K
	"Gap" expts	"Different lobe" expts	"Other" expts	"Self" expts
	-0.95	-1	-0.5787	-0.6095
	-0.7086	-1	-0.7092	-1
	-0.9167	-1	-1	-0.4336
	-0.9842	-0.9399	-1	-0.8129
	-0.9882	-1	-1	-1
	-0.9014	-0.8098	-1	-0.923
	-0.9685	-0.9965	-1	-0.8458
	-0.9383	-0.9752	-0.6051	-0.9512
	-0.9543	-1	-0.7649	-0.7837
	-0.7791	-0.8747	-0.8725	-0.8011
	-0.9979	-0.9752	-0.9178	-0.9964
	-0.9979	-1	-0.7402	-1
		-1	-0.7895	-0.8842
		-0.9896	-0.9808	-1
		-1	-0.9504	-0.972
		-0.9823	-1.0012	-1
		-0.9778	-1	-1
			-1	-0.7156
			-0.8313	-0.875
				-1
				-0.9908
				-0.9169
				-0.7969
				-1
				-0.4171
				-0.9272
				-0.7979
				-0.7979
