# Supplementary material for: Donut-like organization of inhibition underlies categorical neural responses in the midbrain
Source: Nat Commun. 2022 Mar 30;13:1680. doi: 10.1038/s41467-022-29318-0 (PMC8967821; doi:10.1038/s41467-022-29318-0)
Supplement: Supplementary file 2 — Supplementary Dataset [file 41467_2022_29318_MOESM2_ESM.zip › Fig_S4.xlsx]

## Sheet: Fig_S4C
	A	A+recurrence off
	0.42191	0.521873
	0.505756	0.518274
	0.567187	0.549178
	0.556429	0.565867
	0.504313	0.464831
	0.583674	0.554611
	0.586457	0.499505
	0.585838	0.563645
	0.530171	0.350906
	0.522443	0.46549
	0.566859	0.564637
	0.522783	0.505402
	0.579815	0.508992
	0.554369	0.585094
	0.561658	0.405911
	0.517144	0.431275
	0.513318	0.565917
	0.554954	0.501578
	0.526901	0.570433
	0.520345	0.556653
	0.546503	0.524582
	0.54109	0.549584
	0.536744	0.595633
	0.508152	0.56512
	0.565625	0.418114
	0.570322	0.481651
	0.533674	0.542385
	0.588984	0.551793
	0.551622	0.463269
	0.576086	0.557644
	0.580638	0.471929
	0.471138	0.525579
	0.549742	0.531952
	0.497434	0.4913
	0.583859	0.408179
	0.519622	0.609583
	0.460326	0.533813
	0.507438	0.48963
	0.572123	0.502267
	0.4881	0.500655
	0.596787	0.539074
	0.575063	0.527813
	0.476964	0.553731
	0.616592	0.627663
	0.57355	0.621296
	0.517763	0.543852
	0.52972	0.408139
	0.53517	0.43819
	0.463551	0.496138
	0.615214	0.5114

## Sheet: Fig_S4D
	% change in Ipc responses after inactivation
	-0.9957
	-0.882
	-0.83
	-1
	-0.2554
	-0.6805
	-0.6649
	-0.9235
	-1
	-0.7048
	-0.579
